# Supplementary material for: Differential expression analysis of mRNAs, lncRNAs, and miRNAs expression profiles and construction of ceRNA networks in PEDV infection
Source: BMC Genomics. 2022 Aug 13;23:586. doi: 10.1186/s12864-022-08805-0 (PMC9375197; doi:10.1186/s12864-022-08805-0)
Supplement: Supplementary file 1 — Additional file 1: Table S1. Overview of the RNA sequencing data. [file 12864_2022_8805_MOESM1_ESM.xlsx]

## Sheet: Sheet1
Sample	Raw reads	Clean reads	Q30 (%)	GC content (%)
Mock_1	106542798	105381446 (98.91%)	0.9095	0.5043
Mock_2	117942876	116570638 (98.84%)	0.9132	0.4971
Mock_3	114133186	112881018 (98.90%)	0.9021	0.4971
S24hpi_1	114212540	112831492 (98.79%)	0.9083	0.5007
S24hpi_2	110462142	109102244 (98.77%)	0.9063	0.495
S24hpi_3	115433502	114139764 (98.88%)	0.9115	0.5011
S48hpi_1	98925900	97819352 (98.88%)	0.9054	0.498
S48hpi_2	100941346	99769096 (98.84%)	0.9103	0.4915
S48hpi_3	116413396	115136914 (98.90%)	0.9078	0.495
