# Supplementary material for: Differential expression analysis of mRNAs, lncRNAs, and miRNAs expression profiles and construction of ceRNA networks in PEDV infection
Source: BMC Genomics. 2022 Aug 13;23:586. doi: 10.1186/s12864-022-08805-0 (PMC9375197; doi:10.1186/s12864-022-08805-0)
Supplement: Supplementary file 2 — Additional file 2: Table S2. Alignment information of clean reads with thedatabase. [file 12864_2022_8805_MOESM2_ESM.xlsx]

## Sheet: Sheet1
Sample	Total clean reads	Total mapped reads	Uniquely mapped	Multiple mapped
Mock_1	105381446	94631111(89.80%)	90804199(86.17%)	3826912(3.63%)
Mock_2	116570638	105992501(90.93%)	102047177(87.54%)	3945324(3.38%)
Mock_3	112881018	102983449(91.23%)	98737023(87.47%)	4246426(3.76%)
S24hpi_1	112831492	102056417(90.45%)	97478923(86.39%)	4577494(4.06%)
S24hpi_2	109102244	99000763(90.74%)	95082622(87.15%)	3918141(3.59%)
S24hpi_3	114139764	103800123(90.94%)	98562092(86.35%)	5238031(4.59%)
S48hpi_1	97819352	88812284(90.79%)	85176019(87.07%)	3636265(3.72%)
S48hpi_2	99769096	91439891(91.65%)	87880218(88.08%)	3559673(3.57%)
S48hpi_3	115136914	104886620(91.10%)	100987173(87.71%)	3899447(3.39%)
