# Supplementary material for: Differential expression analysis of mRNAs, lncRNAs, and miRNAs expression profiles and construction of ceRNA networks in PEDV infection
Source: BMC Genomics. 2022 Aug 13;23:586. doi: 10.1186/s12864-022-08805-0 (PMC9375197; doi:10.1186/s12864-022-08805-0)
Supplement: Supplementary file 3 — Additional file 3: Table S3. Characteristics of the reads from small RNAsequencing libraries. [file 12864_2022_8805_MOESM3_ESM.xlsx]

## Sheet: Sheet1
Sample	Raw Reads	reads_trimmed_length	reads_trimmed_Q20≥80%	Clean Reads
Mock_1	29.01M	24.63M	24.44M	24.4M
Mock_2	30.17M	24.91M	24.65M	24.61M
Mock_3	29.74M	24.89M	24.64M	24.6M
S24hpi_1	29.71M	24.68M	24.46M	24.42M
S24hpi_2	31.41M	24.57M	24.35M	24.31M
S24hpi_3	29.17M	24.65M	24.4M	24.36M
S48hpi_1	25.86M	24.32M	24.13M	24.09M
S48hpi_2	22.73M	19.95M	19.81M	19.78M
S48hpi_3	22.47M	21.19M	21.03M	20.99M
