# Supplementary material for: Differential expression analysis of mRNAs, lncRNAs, and miRNAs expression profiles and construction of ceRNA networks in PEDV infection
Source: BMC Genomics. 2022 Aug 13;23:586. doi: 10.1186/s12864-022-08805-0 (PMC9375197; doi:10.1186/s12864-022-08805-0)
Supplement: Supplementary file 4 — Additional file 4: Table S4. Differentially expressed mRNA. [file 12864_2022_8805_MOESM4_ESM.xlsx]

## Sheet: PEDV_24hpi-vs-Mock
gene_id	Expression_Mock_1	Expression_Mock_2	Expression_Mock_3	Expression_S24hpi_1	Expression_S24hpi_2	Expression_S24hpi_3	FoldChange	pValue	Regulation	GO_id	GO_term	KEGG_pathway	KEGG_pathway_description
A4GALT	4.09689	5.01332	6.30654	1.6511	2.65202	2.81445	0.478338	0.00019758	Down			ko00603	Glycosphingolipid biosynthesis - globo series
ABCA8	0.0542946	0.119642	0.0640681	0.0211611	0.00447662	0.012433	0.166618	0.000514486	Down			ko02010	ABC transporters
ABCC3	34.682	37.2634	35.0457	77.2137	75.6518	77.6165	2.23261	2.80797e-126	Up			ko04976,ko02010	Bile secretion|ABC transporters
ABCG1	0.00681882	0.00601031	0.0060347	0.025513	0.0404795	0.0343518	5.50489	0.00999025	Up			ko02010	ABC transporters
ABCG5	0.0183311	0.105025	0.105451	0.214334	0.317397	0.226674	3.43762	0.000532086	Up			ko04976,ko04975,ko02010	Bile secretion|Fat digestion and absorption|ABC transporters
ACSM3	3.46124	3.91769	4.3179	10.1549	9.17432	9.25373	2.53237	1.46778e-41	Up	GO:0005524,GO:0005759,GO:0006633,GO:0015645,GO:0046872,GO:0047760	ATP binding|mitochondrial matrix|fatty acid biosynthetic process|fatty acid ligase activity|metal ion binding|butyrate-CoA ligase activity	ko00650	Butanoate metabolism
ADAM32	0.068355	0.172144	0.086421	0.310559	0.318832	0.160999	2.50741	0.00775079	Up	GO:0004222,GO:0016021	metalloendopeptidase activity|integral component of membrane
ADAMTS12	0.0606737	0.0441789	0.0210117	0.0222079	0.0104402	0.00724889	0.328303	0.0260664	Down	GO:0004222,GO:0007160,GO:0016477,GO:0030167,GO:0032331,GO:0046872,GO:0050727,GO:0051603,GO:0062023,GO:0071347,GO:0071356,GO:0071773,GO:1901509,GO:1902203,GO:1902548,GO:2001113	metalloendopeptidase activity|cell-matrix adhesion|cell migration|proteoglycan catabolic process|negative regulation of chondrocyte differentiation|metal ion binding|regulation of inflammatory response|proteolysis involved in cellular protein catabolic process|collagen-containing extracellular matrix|cellular response to interleukin-1|cellular response to tumor necrosis factor|cellular response t…
ADAMTS18	0.535719	0.427757	0.490849	0.112012	0.130952	0.115459	0.255055	3.31169e-10	Down	GO:0001654,GO:0004222,GO:0005576,GO:0046872,GO:0090331	eye development|metalloendopeptidase activity|extracellular region|metal ion binding|negative regulation of platelet aggregation
ADGRA2	0.419143	0.44427	0.427291	0.749384	0.960641	0.840735	2.04663	4.26365e-08	Up	GO:0002040,GO:0004930,GO:0005886,GO:0007166,GO:0007186,GO:0007417,GO:0009986,GO:0010595,GO:0016021,GO:0030175,GO:0043542,GO:0045765,GO:0050920,GO:0090210,GO:1900747	sprouting angiogenesis|G protein-coupled receptor activity|plasma membrane|cell surface receptor signaling pathway|G protein-coupled receptor signaling pathway|central nervous system development|cell surface|positive regulation of endothelial cell migration|integral component of membrane|filopodium|endothelial cell migration|regulation of angiogenesis|regulation of chemotaxis|regulation of establ…
ADGRE1	0.154916	0.219663	0.196711	0.0945043	0.0932976	0.0616944	0.452334	0.012226	Down	GO:0002250,GO:0004930,GO:0005509,GO:0005622,GO:0005887,GO:0007155,GO:0007166,GO:0007186,GO:0007189,GO:0009897	adaptive immune response|G protein-coupled receptor activity|calcium ion binding|intracellular|integral component of plasma membrane|cell adhesion|cell surface receptor signaling pathway|G protein-coupled receptor signaling pathway|adenylate cyclase-activating G protein-coupled receptor signaling pathway|external side of plasma membrane
ADH1A	0	0	0.00832931	0.0440174	0.0558713	0.0172413	14.4744	0.0497838	Up	GO:0004024,GO:0005654,GO:0005829,GO:0005886,GO:0006069,GO:0008270	alcohol dehydrogenase activity, zinc-dependent|nucleoplasm|cytosol|plasma membrane|ethanol oxidation|zinc ion binding	ko00982,ko00980,ko00071,ko00350,ko00830,ko00010	Drug metabolism - cytochrome P450|Metabolism of xenobiotics by cytochrome P450|Fatty acid degradation|Tyrosine metabolism|Retinol metabolism|Glycolysis / Gluconeogenesis
ADH6	0.154545	0.160545	0.175851	0.294282	0.360425	0.33367	2.08497	0.000553485	Up	GO:0004022,GO:0005737,GO:0008270	alcohol dehydrogenase (NAD) activity|cytoplasm|zinc ion binding	ko00982,ko00980,ko00071,ko00350,ko00830,ko00010	Drug metabolism - cytochrome P450|Metabolism of xenobiotics by cytochrome P450|Fatty acid degradation|Tyrosine metabolism|Retinol metabolism|Glycolysis / Gluconeogenesis
ADM	4.47585	4.90115	4.54249	2.18621	1.73812	1.77701	0.424583	2.76156e-17	Down			ko04270	Vascular smooth muscle contraction
ADORA1	19.8728	20.6023	19.7582	6.49041	7.46671	8.41015	0.384899	5.65394e-51	Down	GO:0000186,GO:0001609,GO:0001659,GO:0001664,GO:0001666,GO:0001883,GO:0002087,GO:0002674,GO:0002686,GO:0002793,GO:0003084,GO:0003085,GO:0003093,GO:0005783,GO:0005886,GO:0005887,GO:0006612,GO:0006909,GO:0006954,GO:0007165,GO:0007186,GO:0007193,GO:0007267,GO:0007399,GO:0008285,GO:0014050,GO:0014069,GO:0016042,GO:0016323,GO:0030673,GO:0031072,GO:0031683,GO:0032229,GO:0032244,GO:0032795,GO:0032900,GO:…	activation of MAPKK activity|G protein-coupled adenosine receptor activity|temperature homeostasis|G protein-coupled receptor binding|response to hypoxia|purine nucleoside binding|regulation of respiratory gaseous exchange by neurological system process|negative regulation of acute inflammatory response|negative regulation of leukocyte migration|positive regulation of peptide secretion|positive r…	ko04024,ko04923,ko04924,ko04080,ko04071,ko04022	cAMP signaling pathway|Regulation of lipolysis in adipocytes|Renin secretion|Neuroactive ligand-receptor interaction|Sphingolipid signaling pathway|cGMP-PKG signaling pathway
ADRA1B	2.34311	1.82829	1.59775	0.844353	0.931118	0.598123	0.425495	5.12255e-06	Down	GO:0001994,GO:0004935,GO:0004937,GO:0005634,GO:0005737,GO:0005886,GO:0005887,GO:0005901,GO:0007186,GO:0007188,GO:0007200,GO:0007204,GO:0007267,GO:0007275,GO:0008283,GO:0031965,GO:0035556,GO:0042593,GO:0043410,GO:0045907,GO:0045987,GO:0046982,GO:0055117,GO:0071880	norepinephrine-epinephrine vasoconstriction involved in regulation of systemic arterial blood pressure|adrenergic receptor activity|alpha1-adrenergic receptor activity|nucleus|cytoplasm|plasma membrane|integral component of plasma membrane|caveola|G protein-coupled receptor signaling pathway|adenylate cyclase-modulating G protein-coupled receptor signaling pathway|phospholipase C-activating G pro…	ko04970,ko04261,ko04020,ko04080,ko04270,ko04022	Salivary secretion|Adrenergic signaling in cardiomyocytes|Calcium signaling pathway|Neuroactive ligand-receptor interaction|Vascular smooth muscle contraction|cGMP-PKG signaling pathway
ADSS1	3.34125	3.52976	3.1201	6.04391	7.01279	6.48097	2.02583	1.27729e-20	Up	GO:0000287,GO:0002376,GO:0003924,GO:0004019,GO:0005525,GO:0005737,GO:0005829,GO:0006167,GO:0006531,GO:0006541,GO:0009168,GO:0014850,GO:0035690,GO:0042301,GO:0042594,GO:0042803,GO:0044208,GO:0046040,GO:0051015,GO:0071257	magnesium ion binding|immune system process|GTPase activity|adenylosuccinate synthase activity|GTP binding|cytoplasm|cytosol|AMP biosynthetic process|aspartate metabolic process|glutamine metabolic process|purine ribonucleoside monophosphate biosynthetic process|response to muscle activity|cellular response to drug|phosphate ion binding|response to starvation|protein homodimerization activity|'de…	ko00230,ko00250	Purine metabolism|Alanine, aspartate and glutamate metabolism
AKNA	5.45573	5.32852	5.36527	21.1642	21.4523	19.8872	4.00871	1.43627e-249	Up	GO:0000978,GO:0000981,GO:0001077,GO:0001650,GO:0005654,GO:0005813,GO:0005829,GO:0016020,GO:0043231,GO:0045944	RNA polymerase II proximal promoter sequence-specific DNA binding|DNA-binding transcription factor activity, RNA polymerase II-specific|proximal promoter DNA-binding transcription activator activity, RNA polymerase II-specific|fibrillar center|nucleoplasm|centrosome|cytosol|membrane|intracellular membrane-bounded organelle|positive regulation of transcription by RNA polymerase II
ALOX15B	0.353242	0.0803506	0.201692	0.0213174	0.0338226	0.0521866	0.174685	0.0202692	Down	GO:0005506,GO:0005509,GO:0005622,GO:0005634,GO:0005829,GO:0005856,GO:0005886,GO:0006629,GO:0006915,GO:0008285,GO:0008289,GO:0010744,GO:0016020,GO:0016165,GO:0019369,GO:0019372,GO:0019898,GO:0030336,GO:0030850,GO:0030856,GO:0035360,GO:0036403,GO:0043651,GO:0045618,GO:0045786,GO:0045926,GO:0050473,GO:0051122,GO:0070062,GO:0090197	iron ion binding|calcium ion binding|intracellular|nucleus|cytosol|cytoskeleton|plasma membrane|lipid metabolic process|apoptotic process|negative regulation of cell proliferation|lipid binding|positive regulation of macrophage derived foam cell differentiation|membrane|linoleate 13S-lipoxygenase activity|arachidonic acid metabolic process|lipoxygenase pathway|extrinsic component of membrane|nega…	ko04726,ko00590	Serotonergic synapse|Arachidonic acid metabolism
ALPK1	0.268276	0.37715	0.426766	0.663886	0.799663	0.693646	2.08431	2.72808e-10	Up	GO:0002753,GO:0004674,GO:0005524,GO:0005829,GO:0043123,GO:0045087,GO:0048029	cytoplasmic pattern recognition receptor signaling pathway|protein serine/threonine kinase activity|ATP binding|cytosol|positive regulation of I-kappaB kinase/NF-kappaB signaling|innate immune response|monosaccharide binding
ALPK2	39.7212	35.7811	35.2478	10.8613	13.4974	14.3038	0.36163	2.55962e-40	Down	GO:0004674,GO:0005524	protein serine/threonine kinase activity|ATP binding
ALPL	0.3213	0.34984	0.551979	0.141431	0.158948	0.233708	0.452786	0.0043065	Down			ko02020,ko00627,ko00790	Two-component system|Aminobenzoate degradation|Folate biosynthesis
ANKRD1	176.283	177.412	192.73	61.094	60.1674	64.296	0.351881	1.18989e-101	Down	GO:0000122,GO:0001085,GO:0001650,GO:0002039,GO:0003677,GO:0003713,GO:0003714,GO:0005634,GO:0005654,GO:0005667,GO:0005737,GO:0005829,GO:0006357,GO:0010976,GO:0019216,GO:0031432,GO:0031674,GO:0035690,GO:0035914,GO:0035994,GO:0042826,GO:0043065,GO:0043517,GO:0045214,GO:0045445,GO:0050714,GO:0055008,GO:0061629,GO:0070412,GO:0071222,GO:0071260,GO:0071347,GO:0071356,GO:0071407,GO:0071456,GO:0071560,GO:…	negative regulation of transcription by RNA polymerase II|RNA polymerase II transcription factor binding|fibrillar center|p53 binding|DNA binding|transcription coactivator activity|transcription corepressor activity|nucleus|nucleoplasm|transcription factor complex|cytoplasm|cytosol|regulation of transcription by RNA polymerase II|positive regulation of neuron projection development|regulation of …
ANO1	0.505517	0.891157	0.562429	0.184639	0.133377	0.114656	0.229195	2.55824e-06	Down	GO:0005227,GO:0005229,GO:0005247,GO:0005254,GO:0005737,GO:0005886,GO:0006812,GO:0006821,GO:0007200,GO:0007275,GO:0015111,GO:0015705,GO:0016324,GO:0034220,GO:0034605,GO:0034707,GO:0035774,GO:0046983,GO:0050965,GO:0070062,GO:1902476	calcium activated cation channel activity|intracellular calcium activated chloride channel activity|voltage-gated chloride channel activity|chloride channel activity|cytoplasm|plasma membrane|cation transport|chloride transport|phospholipase C-activating G protein-coupled receptor signaling pathway|multicellular organism development|iodide transmembrane transporter activity|iodide transport|apica…
ANO3	0.136831	0.172687	0.231184	0.0552684	0.061537	0.062666	0.343912	8.65957e-06	Down	GO:0005229,GO:0005886,GO:0016021,GO:0016048,GO:0017128,GO:0034220,GO:0046983,GO:0050982,GO:0061590,GO:0061591	intracellular calcium activated chloride channel activity|plasma membrane|integral component of membrane|detection of temperature stimulus|phospholipid scramblase activity|ion transmembrane transport|protein dimerization activity|detection of mechanical stimulus|calcium activated phosphatidylcholine scrambling|calcium activated galactosylceramide scrambling
ANO4	0.0282663	0.0436009	0.0562858	0.872521	0.852991	0.608436	18.8593	5.068e-29	Up	GO:0005229,GO:0005622,GO:0005886,GO:0006821,GO:0016021,GO:0017128,GO:0034220,GO:0046983,GO:0061589,GO:0061590,GO:0061591	intracellular calcium activated chloride channel activity|intracellular|plasma membrane|chloride transport|integral component of membrane|phospholipid scramblase activity|ion transmembrane transport|protein dimerization activity|calcium activated phosphatidylserine scrambling|calcium activated phosphatidylcholine scrambling|calcium activated galactosylceramide scrambling
ANTXRL	0.01273	0.145867	0.0563305	0.166705	0.188927	0.221543	2.79834	0.0295611	Up	GO:0016021,GO:0038023,GO:0046872	integral component of membrane|signaling receptor activity|metal ion binding
ANXA1	182.386	208.814	204.1	439.482	445.743	413.655	2.26074	2.17644e-124	Up
ANXA13	0.441067	0.606024	0.769215	0.133478	0.256703	0.273295	0.37851	0.00021476	Down	GO:0001786,GO:0005509,GO:0005544,GO:0005615,GO:0005654,GO:0005886,GO:0016323,GO:0016324,GO:0030154,GO:0042997,GO:0042998,GO:0045121,GO:0070062,GO:0070382,GO:1901611	phosphatidylserine binding|calcium ion binding|calcium-dependent phospholipid binding|extracellular space|nucleoplasm|plasma membrane|basolateral plasma membrane|apical plasma membrane|cell differentiation|negative regulation of Golgi to plasma membrane protein transport|positive regulation of Golgi to plasma membrane protein transport|membrane raft|extracellular exosome|exocytic vesicle|phosphat…
ANXA3	12.6931	12.5141	11.8394	24.6813	26.5077	24.309	2.11081	8.64572e-67	Up	GO:0005509,GO:0005544,GO:0005737,GO:0005829,GO:0005886,GO:0006909,GO:0010595,GO:0016020,GO:0019834,GO:0021766,GO:0030424,GO:0030425,GO:0030670,GO:0031100,GO:0042581,GO:0042742,GO:0043025,GO:0043312,GO:0045766,GO:0048306,GO:0051054,GO:0051091,GO:0051384,GO:0070062,GO:0070848	calcium ion binding|calcium-dependent phospholipid binding|cytoplasm|cytosol|plasma membrane|phagocytosis|positive regulation of endothelial cell migration|membrane|phospholipase A2 inhibitor activity|hippocampus development|axon|dendrite|phagocytic vesicle membrane|animal organ regeneration|specific granule|defense response to bacterium|neuronal cell body|neutrophil degranulation|positive regula…
AP3M2	2.10277	2.46013	1.99509	4.41225	4.82324	3.99093	2.08944	3.35637e-21	Up	GO:0005794,GO:0006886,GO:0008089,GO:0030119,GO:0030131,GO:0030659,GO:0048490,GO:1904115	Golgi apparatus|intracellular protein transport|anterograde axonal transport|AP-type membrane coat adaptor complex|clathrin adaptor complex|cytoplasmic vesicle membrane|anterograde synaptic vesicle transport|axon cytoplasm	ko04142	Lysosome
APOBEC2	0.754292	0.906623	0.697898	2.11667	2.03537	1.94709	2.68053	1.09262e-05	Up	GO:0003723,GO:0004126,GO:0005634,GO:0005737,GO:0006397,GO:0008270,GO:0016554,GO:0016556,GO:0042802,GO:0080111	RNA binding|cytidine deaminase activity|nucleus|cytoplasm|mRNA processing|zinc ion binding|cytidine to uridine editing|mRNA modification|identical protein binding|DNA demethylation
AQP3	0.922136	1.28693	1.49618	0.575038	0.494199	0.504439	0.440302	2.40734e-05	Down			ko04962	Vasopressin-regulated water reabsorption
ARHGAP27	3.30119	2.97868	3.01384	7.14279	6.30036	5.97591	2.16421	5.62699e-23	Up	GO:0005096,GO:0005634,GO:0005654,GO:0005737,GO:0005829,GO:0006898,GO:0007165,GO:0016020,GO:0017124,GO:0043087,GO:0043547	GTPase activator activity|nucleus|nucleoplasm|cytoplasm|cytosol|receptor-mediated endocytosis|signal transduction|membrane|SH3 domain binding|regulation of GTPase activity|positive regulation of GTPase activity
ARHGEF2	22.6935	22.8179	23.3084	49.6132	50.3662	48.9306	2.24156	5.00945e-127	Up
ARHGEF33	0.0426522	0.0601519	0.0377475	0.0797928	0.185681	0.125017	2.87647	0.0226151	Up	GO:0005089,GO:0035023	Rho guanyl-nucleotide exchange factor activity|regulation of Rho protein signal transduction
ARSI	2.50378	2.13533	1.78467	0.936804	0.977513	1.16528	0.496871	1.54315e-06	Down	GO:0004065,GO:0005576,GO:0005788,GO:0046872	arylsulfatase activity|extracellular region|endoplasmic reticulum lumen|metal ion binding
ASIP	1.4447	1.34687	1.05728	0.649693	0.467304	0.50896	0.437933	0.00110875	Down	GO:0005102,GO:0005615,GO:0005622,GO:0006091,GO:0007165,GO:0007267,GO:0008343,GO:0009755,GO:0031781,GO:0031782,GO:0032402,GO:0032438,GO:0040030,GO:0042438,GO:0048023,GO:0071514	signaling receptor binding|extracellular space|intracellular|generation of precursor metabolites and energy|signal transduction|cell-cell signaling|adult feeding behavior|hormone-mediated signaling pathway|type 3 melanocortin receptor binding|type 4 melanocortin receptor binding|melanosome transport|melanosome organization|regulation of molecular function, epigenetic|melanin biosynthetic process|…	ko04916	Melanogenesis
ATP2A1	0.186282	0.276538	0.147507	0.609861	0.814837	0.642097	3.51079	7.3325e-14	Up	GO:0005388,GO:0005509,GO:0005524,GO:0005739,GO:0005789,GO:0005793,GO:0006816,GO:0006874,GO:0006942,GO:0008553,GO:0008637,GO:0016020,GO:0016021,GO:0016529,GO:0016887,GO:0031095,GO:0031448,GO:0031673,GO:0031674,GO:0032470,GO:0032471,GO:0033017,GO:0034220,GO:0034704,GO:0034976,GO:0042803,GO:0045988,GO:0048471,GO:0051561,GO:0051659,GO:0070059,GO:0070509,GO:0070588,GO:0090076,GO:1903779	calcium-transporting ATPase activity|calcium ion binding|ATP binding|mitochondrion|endoplasmic reticulum membrane|endoplasmic reticulum-Golgi intermediate compartment|calcium ion transport|cellular calcium ion homeostasis|regulation of striated muscle contraction|proton-exporting ATPase activity, phosphorylative mechanism|apoptotic mitochondrial changes|membrane|integral component of membrane|sar…	ko04972,ko04020,ko04022	Pancreatic secretion|Calcium signaling pathway|cGMP-PKG signaling pathway
ATP2A3	0.0194072	0.0213826	0.0472326	0	0.0096008	0.00444406	0.16438	0.0467055	Down	GO:0005388,GO:0005524,GO:0005783,GO:0005789,GO:0006816,GO:0006874,GO:0008553,GO:0016021,GO:0016529,GO:0031095,GO:0031965,GO:0033017,GO:0034220,GO:0046872,GO:0070588,GO:1903779	calcium-transporting ATPase activity|ATP binding|endoplasmic reticulum|endoplasmic reticulum membrane|calcium ion transport|cellular calcium ion homeostasis|proton-exporting ATPase activity, phosphorylative mechanism|integral component of membrane|sarcoplasmic reticulum|platelet dense tubular network membrane|nuclear membrane|sarcoplasmic reticulum membrane|ion transmembrane transport|metal ion b…	ko04972,ko04020,ko04022	Pancreatic secretion|Calcium signaling pathway|cGMP-PKG signaling pathway
ATP6AP1L	0.145206	0.286452	0.269256	0.47215	0.417321	0.468678	2.01118	0.000642087	Up	GO:0015991,GO:0016021,GO:0033180,GO:0046933,GO:0046961	ATP hydrolysis coupled proton transport|integral component of membrane|proton-transporting V-type ATPase, V1 domain|proton-transporting ATP synthase activity, rotational mechanism|proton-transporting ATPase activity, rotational mechanism
ATP8A2	0.012366	0.0108998	0.0273601	0.075186	0.116233	0.175566	7.51049	8.56187e-05	Up	GO:0000287,GO:0001750,GO:0003011,GO:0004012,GO:0005524,GO:0005654,GO:0005768,GO:0005794,GO:0005886,GO:0007409,GO:0007568,GO:0008285,GO:0010842,GO:0010976,GO:0010996,GO:0016021,GO:0040018,GO:0042472,GO:0042755,GO:0043588,GO:0045332,GO:0048666,GO:0050884,GO:0050908,GO:0060052,GO:0061092	magnesium ion binding|photoreceptor outer segment|involuntary skeletal muscle contraction|phospholipid-translocating ATPase activity|ATP binding|nucleoplasm|endosome|Golgi apparatus|plasma membrane|axonogenesis|aging|negative regulation of cell proliferation|retina layer formation|positive regulation of neuron projection development|response to auditory stimulus|integral component of membrane|pos…
AZGP1	1.91004	2.1249	2.78999	0.797915	0.678864	1.00216	0.376766	2.70265e-07	Down	GO:0001580,GO:0001895,GO:0004540,GO:0005576,GO:0005615,GO:0005634,GO:0005886,GO:0006955,GO:0007155,GO:0008285,GO:0008320,GO:0055085,GO:0062023,GO:0070062	detection of chemical stimulus involved in sensory perception of bitter taste|retina homeostasis|ribonuclease activity|extracellular region|extracellular space|nucleus|plasma membrane|immune response|cell adhesion|negative regulation of cell proliferation|protein transmembrane transporter activity|transmembrane transport|collagen-containing extracellular matrix|extracellular exosome
B3GALT5	7.44237	7.95474	7.6369	3.65422	4.10988	3.03478	0.485332	1.04373e-13	Down			ko00603,ko00601	Glycosphingolipid biosynthesis - globo series|Glycosphingolipid biosynthesis - lacto and neolacto series
B4GALNT2	0.95511	0.997285	0.741245	0.384849	0.363459	0.242265	0.380751	1.68243e-05	Down
BCL2L15	0.493963	0.661154	0.890512	0.410709	0.32582	0.167575	0.457326	0.0056475	Down
BEST1	4.27635	4.3964	4.64907	10.2052	9.36006	9.05978	2.22614	4.94459e-51	Up	GO:0005254,GO:0007601,GO:0016323,GO:0034707,GO:0050896	chloride channel activity|visual perception|basolateral plasma membrane|chloride channel complex|response to stimulus
BEX2	14.1131	18.9758	20.0055	42.7362	37.6307	40.5888	2.36226	1.28629e-23	Up
BHLHE41	0.239576	0.225248	0.353378	1.6135	1.2642	1.30203	5.29075	2.89517e-15	Up	GO:0000122,GO:0000977,GO:0000978,GO:0000980,GO:0000981,GO:0001078,GO:0001102,GO:0001227,GO:0001756,GO:0003714,GO:0005634,GO:0007219,GO:0008134,GO:0008283,GO:0009887,GO:0010832,GO:0010944,GO:0030154,GO:0032922,GO:0042803,GO:0042826,GO:0043425,GO:0043426,GO:0043565,GO:0045892,GO:0046982,GO:0050767,GO:0070888,GO:1990837	negative regulation of transcription by RNA polymerase II|RNA polymerase II regulatory region sequence-specific DNA binding|RNA polymerase II proximal promoter sequence-specific DNA binding|RNA polymerase II distal enhancer sequence-specific DNA binding|DNA-binding transcription factor activity, RNA polymerase II-specific|proximal promoter DNA-binding transcription repressor activity, RNA polymer…	ko04710	Circadian rhythm
BHMT	0.420315	0.166337	0.440305	1.85346	2.49518	1.33569	5.70859	7.38563e-08	Up	GO:0000096,GO:0005829,GO:0006479,GO:0006577,GO:0006579,GO:0008270,GO:0042426,GO:0047150,GO:0050666,GO:0070062,GO:0071267	sulfur amino acid metabolic process|cytosol|protein methylation|amino-acid betaine metabolic process|amino-acid betaine catabolic process|zinc ion binding|choline catabolic process|betaine-homocysteine S-methyltransferase activity|regulation of homocysteine metabolic process|extracellular exosome|L-methionine salvage	ko00260,ko00270	Glycine, serine and threonine metabolism|Cysteine and methionine metabolism
BHMT2	0.0565499	0.0872285	0.0792413	0.326193	0.559509	0.418698	6.05742	6.10759e-10	Up	GO:0000096,GO:0005829,GO:0008270,GO:0033477,GO:0046500,GO:0047150,GO:0061627,GO:0070062,GO:0071267	sulfur amino acid metabolic process|cytosol|zinc ion binding|S-methylmethionine metabolic process|S-adenosylmethionine metabolic process|betaine-homocysteine S-methyltransferase activity|S-methylmethionine-homocysteine S-methyltransferase activity|extracellular exosome|L-methionine salvage	ko00270	Cysteine and methionine metabolism
BMP2	1.14452	1.32325	1.24311	4.85233	4.40457	4.6086	3.87346	9.15574e-65	Up			ko04060,ko04341,ko04390,ko04350,ko04013,ko04550	Cytokine-cytokine receptor interaction|Hedgehog signaling pathway - fly|Hippo signaling pathway|TGF-beta signaling pathway|MAPK signaling pathway - fly|Signaling pathways regulating pluripotency of stem cells
BMP6	2.08009	3.00283	2.47869	6.60311	5.34771	5.43082	2.38443	7.37853e-13	Up			ko04913,ko04390,ko04350	Ovarian steroidogenesis|Hippo signaling pathway|TGF-beta signaling pathway
BNC1	0.408565	0.440675	0.337795	0.0854848	0.154248	0.123102	0.316456	5.66043e-08	Down	GO:0000981,GO:0003677,GO:0003700,GO:0005634,GO:0005654,GO:0005737,GO:0007283,GO:0008284,GO:0008544,GO:0030154,GO:0043231,GO:0046872	DNA-binding transcription factor activity, RNA polymerase II-specific|DNA binding|DNA-binding transcription factor activity|nucleus|nucleoplasm|cytoplasm|spermatogenesis|positive regulation of cell proliferation|epidermis development|cell differentiation|intracellular membrane-bounded organelle|metal ion binding
BNIP5	0.8058	0.772927	0.838987	0.232772	0.175867	0.282208	0.296471	6.11027e-08	Down
BST2	5.86612	5.42557	5.20579	2.39028	2.11488	2.53201	0.442168	1.66585e-17	Down	GO:0002737,GO:0003723,GO:0005771,GO:0005794,GO:0005829,GO:0005886,GO:0005887,GO:0006959,GO:0007267,GO:0007275,GO:0008191,GO:0008283,GO:0009615,GO:0009986,GO:0016020,GO:0016324,GO:0030308,GO:0030336,GO:0031225,GO:0032956,GO:0034341,GO:0035455,GO:0035456,GO:0035577,GO:0042113,GO:0042802,GO:0042803,GO:0043123,GO:0043312,GO:0045071,GO:0045087,GO:0045121,GO:0051607,GO:0060337,GO:0070062,GO:1901253	negative regulation of plasmacytoid dendritic cell cytokine production|RNA binding|multivesicular body|Golgi apparatus|cytosol|plasma membrane|integral component of plasma membrane|humoral immune response|cell-cell signaling|multicellular organism development|metalloendopeptidase inhibitor activity|cell proliferation|response to virus|cell surface|membrane|apical plasma membrane|negative regulati…
BTF3	171.023	169.946	166.076	381.245	391.179	216.988	2.01839	0.00212456	Up	GO:0001701,GO:0003723,GO:0005634,GO:0005829,GO:0006366,GO:0015031	in utero embryonic development|RNA binding|nucleus|cytosol|transcription by RNA polymerase II|protein transport	ko04214	Apoptosis - fly
C10orf55	1.70855	1.04961	0.733129	0.242145	0.35858	0.521656	0.333151	0.0107104	Down
C11orf86	3.48823	2.95638	2.7309	1.0667	1.5929	1.59754	0.480444	0.0033287	Down
C12orf56	0.333336	0.293813	0.168574	0.779498	1.1072	0.545221	3.15943	0.000493797	Up
C17orf78	0.381829	0.467438	0.187734	0.138895	0.188892	0.0971502	0.424198	0.0483534	Down	GO:0016021	integral component of membrane
C18orf63	0.262083	0.401753	0.423552	0.15988	0.304403	0.0626239	0.499989	0.0325091	Down
C1orf116	0.57885	0.770137	0.782928	0.15324	0.129672	0.140054	0.205737	1.06081e-10	Down	GO:0005737,GO:0005829,GO:0005886,GO:0070062	cytoplasm|cytosol|plasma membrane|extracellular exosome
C1orf127	0.448292	0.288122	0.322352	0.0873599	0.120126	0.1882	0.38734	0.00106862	Down	GO:0007507	heart development
C3AR1	4.68314	4.49542	4.76915	2.02526	1.9518	1.55718	0.410774	1.31567e-17	Down	GO:0004876,GO:0004930,GO:0005886,GO:0006935,GO:0016021	complement component C3a receptor activity|G protein-coupled receptor activity|plasma membrane|chemotaxis|integral component of membrane	ko04080,ko04610	Neuroactive ligand-receptor interaction|Complement and coagulation cascades
C5	0.27617	0.300224	0.268854	0.520959	0.833396	0.750453	2.57901	1.30129e-06	Up			ko04610	Complement and coagulation cascades
C8B	0.294816	0.21655	0.180155	0.065659	0.0763958	0.109302	0.376811	0.00181798	Down			ko04610	Complement and coagulation cascades
C9orf24	0.179404	0.158132	0.0907277	0.407544	0.405721	0.328654	2.7614	0.0265496	Up	GO:0002177,GO:0005634,GO:0007283,GO:0030154,GO:0034622,GO:0043014,GO:0048471	manchette|nucleus|spermatogenesis|cell differentiation|cellular protein-containing complex assembly|alpha-tubulin binding|perinuclear region of cytoplasm
CABCOCO1	0.768535	0.830787	0.911157	1.47845	1.59252	1.96575	2.08008	1.65418e-06	Up	GO:0005509,GO:0005737,GO:0005813,GO:0036126	calcium ion binding|cytoplasm|centrosome|sperm flagellum
CABP4	0.813514	0.519247	0.422049	1.31199	1.52653	0.899317	2.20123	0.00131513	Up	GO:0005246,GO:0005509,GO:0005576,GO:0005829,GO:0007165,GO:0007601,GO:0007602,GO:0008594,GO:0043195,GO:0044325,GO:0045202,GO:0046549,GO:0060040	calcium channel regulator activity|calcium ion binding|extracellular region|cytosol|signal transduction|visual perception|phototransduction|photoreceptor cell morphogenesis|terminal bouton|ion channel binding|synapse|retinal cone cell development|retinal bipolar neuron differentiation
CACNA2D1	2.09882	2.66903	2.54516	5.08786	5.05672	4.93817	2.13787	3.8152e-26	Up	GO:0005245,GO:0005886,GO:0005891,GO:0006816,GO:0016529,GO:0046872,GO:0051924,GO:0060307,GO:0060402,GO:0061577,GO:0070062,GO:0086002,GO:0086048,GO:0086091,GO:0098703,GO:0098903,GO:1901843,GO:1902514,GO:1904646,GO:1990454	voltage-gated calcium channel activity|plasma membrane|voltage-gated calcium channel complex|calcium ion transport|sarcoplasmic reticulum|metal ion binding|regulation of calcium ion transport|regulation of ventricular cardiac muscle cell membrane repolarization|calcium ion transport into cytosol|calcium ion transmembrane transport via high voltage-gated calcium channel|extracellular exosome|cardi…	ko04010,ko04261,ko04921,ko04260	MAPK signaling pathway|Adrenergic signaling in cardiomyocytes|Oxytocin signaling pathway|Cardiac muscle contraction
CACNG6	0.392255	0.510387	0.528989	0.0873599	0.20329	0.171091	0.333929	0.00207864	Down	GO:0005245,GO:0005246,GO:0005886,GO:0005891,GO:0006816,GO:0034765,GO:1990454	voltage-gated calcium channel activity|calcium channel regulator activity|plasma membrane|voltage-gated calcium channel complex|calcium ion transport|regulation of ion transmembrane transport|L-type voltage-gated calcium channel complex	ko04010,ko04261,ko04921,ko04260	MAPK signaling pathway|Adrenergic signaling in cardiomyocytes|Oxytocin signaling pathway|Cardiac muscle contraction
CACNG8	0.493572	0.306146	0.275032	0.0683974	0.0723472	0.267908	0.395283	0.0323835	Down	GO:0005245,GO:0005246,GO:0005886,GO:0005891,GO:0006816,GO:0014069,GO:0016247,GO:0019226,GO:0030054,GO:0030666,GO:0032281,GO:0051968,GO:0098839,GO:0098943,GO:0098970,GO:0099590,GO:1990454,GO:2000311	voltage-gated calcium channel activity|calcium channel regulator activity|plasma membrane|voltage-gated calcium channel complex|calcium ion transport|postsynaptic density|channel regulator activity|transmission of nerve impulse|cell junction|endocytic vesicle membrane|AMPA glutamate receptor complex|positive regulation of synaptic transmission, glutamatergic|postsynaptic density membrane|neurotra…	ko04010,ko04261,ko04921,ko04260	MAPK signaling pathway|Adrenergic signaling in cardiomyocytes|Oxytocin signaling pathway|Cardiac muscle contraction
CALCB	0.0146847	0.0388306	0	0.480756	0.508519	0.484222	28.6721	9.5566e-13	Up	GO:0005184,GO:0005576,GO:0005615,GO:0005622,GO:0006874,GO:0007165,GO:0007186,GO:0007189,GO:0031716,GO:0051480	neuropeptide hormone activity|extracellular region|extracellular space|intracellular|cellular calcium ion homeostasis|signal transduction|G protein-coupled receptor signaling pathway|adenylate cyclase-activating G protein-coupled receptor signaling pathway|calcitonin receptor binding|regulation of cytosolic calcium ion concentration
CALML6	0.296706	1.15819	0.375124	2.815	2.3485	1.94123	4.03851	2.13664e-07	Up	GO:0005509,GO:0005634,GO:0005737,GO:0019722,GO:0030234,GO:0051300	calcium ion binding|nucleus|cytoplasm|calcium-mediated signaling|enzyme regulator activity|spindle pole body organization	ko04722,ko04924,ko04922,ko04015,ko04626,ko04916,ko04728,ko04970,ko04744,ko04261,ko04925,ko04014,ko04713,ko04070,ko04024,ko04745,ko04114,ko04270,ko04020,ko04912,ko04910,ko04022,ko04971,ko04915,ko04750,ko04740,ko04720,ko04921	Neurotrophin signaling pathway|Renin secretion|Glucagon signaling pathway|Rap1 signaling pathway|Plant-pathogen interaction|Melanogenesis|Dopaminergic synapse|Salivary secretion|Phototransduction|Adrenergic signaling in cardiomyocytes|Aldosterone synthesis and secretion|Ras signaling pathway|Circadian entrainment|Phosphatidylinositol signaling system|cAMP signaling pathway|Phototransduction - fly…
CAMKV	0.791216	0.942582	0.754937	0.450995	0.421997	0.186843	0.44061	2.09824e-06	Down	GO:0004683,GO:0005516,GO:0005524,GO:0005886,GO:0030659,GO:0098978,GO:0099159	calmodulin-dependent protein kinase activity|calmodulin binding|ATP binding|plasma membrane|cytoplasmic vesicle membrane|glutamatergic synapse|regulation of modification of postsynaptic structure
CAPN6	0.0377846	0.0999135	0.0501595	0.0117811	0.0249229	0.0115364	0.266007	0.0311081	Down
CARD9	0.1541	0.0246961	0.247963	0.484847	0.415821	0.295132	2.89022	0.00126975	Up	GO:0002223,GO:0005737,GO:0005829,GO:0005886,GO:0007249,GO:0009620,GO:0032494,GO:0032495,GO:0032755,GO:0032760,GO:0032874,GO:0042534,GO:0042803,GO:0042981,GO:0043123,GO:0043330,GO:0045076,GO:0045087,GO:0045408,GO:0046330,GO:0050700,GO:0050830,GO:0051607	stimulatory C-type lectin receptor signaling pathway|cytoplasm|cytosol|plasma membrane|I-kappaB kinase/NF-kappaB signaling|response to fungus|response to peptidoglycan|response to muramyl dipeptide|positive regulation of interleukin-6 production|positive regulation of tumor necrosis factor production|positive regulation of stress-activated MAPK cascade|regulation of tumor necrosis factor biosynth…	ko04621	NOD-like receptor signaling pathway
CASP12	0	0	0	0.0702394	0.0891547	0	Inf	0.0335284	Up	GO:0004197,GO:0005737,GO:0006915,GO:0006919,GO:0097199	cysteine-type endopeptidase activity|cytoplasm|apoptotic process|activation of cysteine-type endopeptidase activity involved in apoptotic process|cysteine-type endopeptidase activity involved in apoptotic signaling pathway	ko04210,ko04141	Apoptosis|Protein processing in endoplasmic reticulum
CASQ2	1.6566	1.32348	1.68446	0.573669	0.77419	0.807119	0.47829	1.13418e-08	Down
CATSPERE	0.158732	0.293813	0.189646	0.556784	0.651758	0.617917	2.95137	9.45149e-08	Up	GO:0036128,GO:0097228	CatSper complex|sperm principal piece
CAV3	0.113605	0.0715253	0.0861786	0.0151808	0.0160574	0	0.118578	0.0396228	Down			ko04144,ko04510	Endocytosis|Focal adhesion
CAVIN2	0.130431	0.154954	0.120452	0.0636543	0.0280543	0.0207774	0.287377	0.00117121	Down	GO:0001786,GO:0005080,GO:0005543,GO:0005654,GO:0005737,GO:0005829,GO:0005886,GO:0005901,GO:0015629,GO:0045121,GO:0097320	phosphatidylserine binding|protein kinase C binding|phospholipid binding|nucleoplasm|cytoplasm|cytosol|plasma membrane|caveola|actin cytoskeleton|membrane raft|plasma membrane tubulation
CBLN2	6.51434	6.34636	6.67554	2.46945	2.57813	2.26114	0.387394	1.49358e-13	Down	GO:0005615,GO:0051965,GO:0098978,GO:1905606	extracellular space|positive regulation of synapse assembly|glutamatergic synapse|regulation of presynapse assembly
CBLN3	0.486828	0.891219	0.662841	0.350288	0.185258	0.27441	0.412444	0.0303198	Down	GO:0005615,GO:0005783,GO:0005794,GO:0030054,GO:0045202	extracellular space|endoplasmic reticulum|Golgi apparatus|cell junction|synapse
CBX4	13.5777	12.9467	12.9438	26.7162	26.0969	25.7594	2.06232	9.2785e-65	Up	GO:0000122,GO:0003682,GO:0003714,GO:0003727,GO:0005634,GO:0005654,GO:0006325,GO:0016604,GO:0016607,GO:0019789,GO:0019899,GO:0031519,GO:0032183,GO:0035064,GO:0035102,GO:0043066,GO:0044212,GO:0045892,GO:0051219	negative regulation of transcription by RNA polymerase II|chromatin binding|transcription corepressor activity|single-stranded RNA binding|nucleus|nucleoplasm|chromatin organization|nuclear body|nuclear speck|SUMO transferase activity|enzyme binding|PcG protein complex|SUMO binding|methylated histone binding|PRC1 complex|negative regulation of apoptotic process|transcription regulatory region DNA…
CCDC154	0.0734409	0.089008	0.0893691	0.249022	0.181657	0.193399	2.5697	0.00952464	Up	GO:0005769	early endosome
CCDC24	3.09996	3.23358	3.07251	7.83472	7.98965	6.83069	2.49458	2.54412e-46	Up	GO:0001835	blastocyst hatching
CCL20	0.238588	0	0.351921	2.30612	2.04586	1.09269	9.4954	1.29492e-06	Up			ko04060,ko04062,ko04668	Cytokine-cytokine receptor interaction|Chemokine signaling pathway|TNF signaling pathway
CD34	0.216838	0.320268	0.326754	0.109637	0.115968	0.144936	0.445039	0.000737366	Down			ko04514,ko04640	Cell adhesion molecules (CAMs)|Hematopoietic cell lineage
CD6	0.197335	0.270569	0.320179	0.184585	0.0759286	0.0401671	0.395312	0.00911027	Down	GO:0001530,GO:0001771,GO:0001772,GO:0002250,GO:0002438,GO:0005044,GO:0005576,GO:0005887,GO:0007157,GO:0009897,GO:0031226,GO:0031663,GO:0032496,GO:0042102,GO:0042802,GO:0045087,GO:0070891,GO:1900017	lipopolysaccharide binding|immunological synapse formation|immunological synapse|adaptive immune response|acute inflammatory response to antigenic stimulus|scavenger receptor activity|extracellular region|integral component of plasma membrane|heterophilic cell-cell adhesion via plasma membrane cell adhesion molecules|external side of plasma membrane|intrinsic component of plasma membrane|lipopoly…	ko04514	Cell adhesion molecules (CAMs)
CDH1	0.259029	0.307189	0.187562	0.101323	0.107174	0.116474	0.447185	0.000543094	Down			ko04390,ko04514,ko04520,ko04015	Hippo signaling pathway|Cell adhesion molecules (CAMs)|Adherens junction|Rap1 signaling pathway
CDH18	0.0174008	0.0076688	0.0230998	0.105797	0.0172165	0.1036	4.88404	0.0352795	Up	GO:0005509,GO:0005886,GO:0005913,GO:0007043,GO:0007156,GO:0008092,GO:0009986,GO:0016021,GO:0016339,GO:0016342,GO:0034332,GO:0042803,GO:0044331,GO:0045296,GO:0098609	calcium ion binding|plasma membrane|cell-cell adherens junction|cell-cell junction assembly|homophilic cell adhesion via plasma membrane adhesion molecules|cytoskeletal protein binding|cell surface|integral component of membrane|calcium-dependent cell-cell adhesion via plasma membrane cell adhesion molecules|catenin complex|adherens junction organization|protein homodimerization activity|cell-cel…
CDH3	0.879641	0.910402	0.647903	0.339739	0.353744	0.265107	0.407193	7.67971e-09	Down			ko04514	Cell adhesion molecules (CAMs)
CDH6	78.8836	88.51	98.9579	17.0017	17.0526	23.3279	0.223457	4.67558e-36	Down	GO:0005509,GO:0005886,GO:0005913,GO:0007043,GO:0007155,GO:0007156,GO:0007219,GO:0008092,GO:0009986,GO:0016021,GO:0016339,GO:0016342,GO:0034332,GO:0042803,GO:0044331,GO:0045296,GO:0098609	calcium ion binding|plasma membrane|cell-cell adherens junction|cell-cell junction assembly|cell adhesion|homophilic cell adhesion via plasma membrane adhesion molecules|Notch signaling pathway|cytoskeletal protein binding|cell surface|integral component of membrane|calcium-dependent cell-cell adhesion via plasma membrane cell adhesion molecules|catenin complex|adherens junction organization|prot…
CDHR5	0.147174	0.186477	0.252359	0.378578	0.309431	0.497096	2.09872	0.00322023	Up
CDK15	0.835425	0.438688	0.77082	0.216145	0.228627	0.227937	0.340212	0.000275325	Down	GO:0004674,GO:0004693,GO:0005524,GO:0005634,GO:0005737,GO:0005829,GO:0006468,GO:0030332,GO:0046872	protein serine/threonine kinase activity|cyclin-dependent protein serine/threonine kinase activity|ATP binding|nucleus|cytoplasm|cytosol|protein phosphorylation|cyclin binding|metal ion binding
CDK5RAP3	9.31836	8.9262	9.57329	18.8715	21.0735	20.5569	2.25265	1.09186e-65	Up	GO:0000079,GO:0001933,GO:0005634,GO:0005730,GO:0005737,GO:0005813,GO:0005829,GO:0007095,GO:0007420,GO:0008283,GO:0010921,GO:0016020,GO:0019901,GO:0030262,GO:0030332,GO:0030968,GO:0031398,GO:0032088,GO:0032991,GO:0043407,GO:0044387,GO:0044389,GO:0044818,GO:0045664,GO:0045944,GO:0051019,GO:0051059,GO:0071569,GO:0071901,GO:0097371,GO:1900182,GO:1901798,GO:1903363	regulation of cyclin-dependent protein serine/threonine kinase activity|negative regulation of protein phosphorylation|nucleus|nucleolus|cytoplasm|centrosome|cytosol|mitotic G2 DNA damage checkpoint|brain development|cell proliferation|regulation of phosphatase activity|membrane|protein kinase binding|apoptotic nuclear changes|cyclin binding|endoplasmic reticulum unfolded protein response|positiv…
CEACAM20	7.00365	6.26435	5.78659	11.8936	15.2269	13.1497	2.18785	9.9428e-15	Up	GO:0001819,GO:0002376,GO:0009617,GO:0016021,GO:0016324,GO:0031528	positive regulation of cytokine production|immune system process|response to bacterium|integral component of membrane|apical plasma membrane|microvillus membrane
CEBPB	35.5531	34.3334	35.3632	93.556	92.3659	92.4937	2.74044	3.55519e-135	Up			ko04668	TNF signaling pathway
CECR2	1.64998	1.69753	1.89593	3.37519	3.58616	3.41411	2.04958	2.3441e-24	Up	GO:0005634,GO:0006309,GO:0007010,GO:0016192,GO:0021915,GO:0043044,GO:0061640,GO:0090537,GO:0097194	nucleus|apoptotic DNA fragmentation|cytoskeleton organization|vesicle-mediated transport|neural tube development|ATP-dependent chromatin remodeling|cytoskeleton-dependent cytokinesis|CERF complex|execution phase of apoptosis
CEMIP	8.84676	9.19696	8.65686	4.95949	3.63577	3.60859	0.473717	1.79047e-23	Down	GO:0004415,GO:0005540,GO:0005576,GO:0005634,GO:0005737,GO:0005783,GO:0005886,GO:0005905,GO:0007605,GO:0010800,GO:0030213,GO:0030214,GO:0030335,GO:0030665,GO:0032050,GO:0045334,GO:0046923,GO:0051281,GO:0090314,GO:1900020	hyalurononglucosaminidase activity|hyaluronic acid binding|extracellular region|nucleus|cytoplasm|endoplasmic reticulum|plasma membrane|clathrin-coated pit|sensory perception of sound|positive regulation of peptidyl-threonine phosphorylation|hyaluronan biosynthetic process|hyaluronan catabolic process|positive regulation of cell migration|clathrin-coated vesicle membrane|clathrin heavy chain bind…
CETP	0.882165	0.765418	0.695331	2.03713	2.29115	2.51247	3.02508	1.00531e-15	Up	GO:0005615,GO:0008203,GO:0008289,GO:0017127,GO:0030301,GO:0034197,GO:0034364,GO:0034372,GO:0034375,GO:0043691	extracellular space|cholesterol metabolic process|lipid binding|cholesterol transporter activity|cholesterol transport|triglyceride transport|high-density lipoprotein particle|very-low-density lipoprotein particle remodeling|high-density lipoprotein particle remodeling|reverse cholesterol transport
CFAP58	0.23484	0.320508	0.328513	0.0850322	0.17239	0.152655	0.480546	0.00563842	Down	GO:0005615,GO:0005929	extracellular space|cilium
CFAP70	0.365543	0.322201	0.312901	0.930484	0.818206	0.916649	2.76021	1.11736e-12	Up	GO:0005929,GO:0070062	cilium|extracellular exosome
CGNL1	18.0686	17.0005	15.6854	6.75929	6.96505	7.05467	0.424156	2.67302e-45	Down	GO:0003774,GO:0005923,GO:0007015,GO:0016459,GO:0051058	motor activity|bicellular tight junction|actin filament organization|myosin complex|negative regulation of small GTPase mediated signal transduction
CHD5	0.486689	0.408392	0.379037	0.903205	0.978477	0.706131	2.10147	2.33635e-08	Up
CHRNA10	0.256575	0.105538	0.136242	0.575994	0.507714	0.438691	3.15729	0.000371101	Up	GO:0004888,GO:0005102,GO:0005262,GO:0005887,GO:0007165,GO:0007204,GO:0007268,GO:0007271,GO:0016020,GO:0022848,GO:0030054,GO:0030424,GO:0034220,GO:0042127,GO:0042391,GO:0042472,GO:0043005,GO:0043204,GO:0045202,GO:0050877,GO:0050910,GO:0070373,GO:0098981,GO:0099060	transmembrane signaling receptor activity|signaling receptor binding|calcium channel activity|integral component of plasma membrane|signal transduction|positive regulation of cytosolic calcium ion concentration|chemical synaptic transmission|synaptic transmission, cholinergic|membrane|acetylcholine-gated cation-selective channel activity|cell junction|axon|ion transmembrane transport|regulation o…	ko04080	Neuroactive ligand-receptor interaction
CLDN16	0.111802	0.223371	0.145121	0.808741	0.840696	0.703193	5.0823	2.79669e-17	Up	GO:0005198,GO:0005886,GO:0005923,GO:0006875,GO:0007588,GO:0015095,GO:0016021,GO:0016338,GO:0042802	structural molecule activity|plasma membrane|bicellular tight junction|cellular metal ion homeostasis|excretion|magnesium ion transmembrane transporter activity|integral component of membrane|calcium-independent cell-cell adhesion via plasma membrane cell-adhesion molecules|identical protein binding	ko04514,ko04670,ko04530	Cell adhesion molecules (CAMs)|Leukocyte transendothelial migration|Tight junction
CLDN2	1.25426	2.12787	2.9362	0.365842	0.146781	0.778255	0.212808	0.000404106	Down	GO:0005198,GO:0005886,GO:0005923,GO:0016021,GO:0016338,GO:0042802	structural molecule activity|plasma membrane|bicellular tight junction|integral component of membrane|calcium-independent cell-cell adhesion via plasma membrane cell-adhesion molecules|identical protein binding	ko04514,ko04670,ko04530	Cell adhesion molecules (CAMs)|Leukocyte transendothelial migration|Tight junction
CLDN23	0.236154	0.161897	0.371552	0.0736319	0.0259613	0.0480684	0.198899	0.0160861	Down	GO:0005198,GO:0005886,GO:0005923,GO:0016021,GO:0016338,GO:0042802	structural molecule activity|plasma membrane|bicellular tight junction|integral component of membrane|calcium-independent cell-cell adhesion via plasma membrane cell-adhesion molecules|identical protein binding	ko04514,ko04670,ko04530	Cell adhesion molecules (CAMs)|Leukocyte transendothelial migration|Tight junction
CNN1	0.92169	0.863181	0.968647	0.323302	0.455963	0.501264	0.481753	0.000487531	Down	GO:0003779,GO:0005516,GO:0005856,GO:0031032,GO:1904706	actin binding|calmodulin binding|cytoskeleton|actomyosin structure organization|negative regulation of vascular smooth muscle cell proliferation
CNTF	21.8765	16.7793	17.6965	6.78512	6.72127	6.89029	0.3748	1.18413e-13	Down			ko04060,ko04630	Cytokine-cytokine receptor interaction|Jak-STAT signaling pathway
COL11A2	0.113983	0.136636	0.0685954	0.285737	0.180441	0.200456	2.16749	0.00128716	Up			ko04974	Protein digestion and absorption
COL1A1	2.22742	2.4878	2.48857	0.773311	0.984688	1.25404	0.433594	6.91781e-17	Down			ko04974,ko04611,ko04151,ko04512,ko04510	Protein digestion and absorption|Platelet activation|PI3K-Akt signaling pathway|ECM-receptor interaction|Focal adhesion
COPZ2	0.109683	0.193356	0.161783	0.444583	0.723472	0.301396	3.26978	0.0210875	Up	GO:0000139,GO:0005789,GO:0005801,GO:0005829,GO:0006886,GO:0006888,GO:0006890,GO:0006891,GO:0030126,GO:0030133,GO:0033116	Golgi membrane|endoplasmic reticulum membrane|cis-Golgi network|cytosol|intracellular protein transport|ER to Golgi vesicle-mediated transport|retrograde vesicle-mediated transport, Golgi to ER|intra-Golgi vesicle-mediated transport|COPI vesicle coat|transport vesicle|endoplasmic reticulum-Golgi intermediate compartment membrane
CORO2B	1.16659	0.849959	0.841472	1.94275	2.12166	1.94564	2.17648	1.89308e-15	Up	GO:0003779,GO:0005737,GO:0015629,GO:0016020,GO:0030036,GO:0051015	actin binding|cytoplasm|actin cytoskeleton|membrane|actin cytoskeleton organization|actin filament binding
CPEB2	2.99551	2.43823	3.2598	7.13982	6.69593	5.955	2.3562	8.63363e-22	Up	GO:0000900,GO:0003723,GO:0003730,GO:0005095,GO:0005634,GO:0005737,GO:0008135,GO:0032869,GO:0034260,GO:0034599,GO:0035925,GO:0043005,GO:0043022,GO:0043023,GO:0043024,GO:0045202,GO:0071243,GO:0071456,GO:1900248,GO:1990124,GO:2000766	translation repressor activity, mRNA regulatory element binding|RNA binding|mRNA 3'-UTR binding|GTPase inhibitor activity|nucleus|cytoplasm|translation factor activity, RNA binding|cellular response to insulin stimulus|negative regulation of GTPase activity|cellular response to oxidative stress|mRNA 3'-UTR AU-rich region binding|neuron projection|ribosome binding|ribosomal large subunit binding|r…	ko04914,ko04114,ko04320	Progesterone-mediated oocyte maturation|Oocyte meiosis|Dorso-ventral axis formation
CPLX1	0.241577	0.144795	0.213797	0.0542324	0.0764857	0.0973612	0.393434	0.0178105	Down	GO:0005326,GO:0005829,GO:0016079,GO:0019905,GO:0030073,GO:0031201,GO:0031630,GO:0044305,GO:0098685,GO:0098794,GO:0098967,GO:0098978	neurotransmitter transporter activity|cytosol|synaptic vesicle exocytosis|syntaxin binding|insulin secretion|SNARE complex|regulation of synaptic vesicle fusion to presynaptic active zone membrane|calyx of Held|Schaffer collateral - CA1 synapse|postsynapse|exocytic insertion of neurotransmitter receptor to postsynaptic membrane|glutamatergic synapse	ko04721	Synaptic vesicle cycle
CPN1	0.157883	0.0579847	0.186304	0	0.0520703	0.0602563	0.28853	0.0423387	Down	GO:0004181,GO:0005576,GO:0005615,GO:0006518,GO:0008270,GO:0010815,GO:0016485,GO:0030449,GO:0051384	metallocarboxypeptidase activity|extracellular region|extracellular space|peptide metabolic process|zinc ion binding|bradykinin catabolic process|protein processing|regulation of complement activation|response to glucocorticoid
CPN2	1.05966	1.14573	0.925306	0.0925119	0.265604	0.116474	0.156545	2.00838e-14	Down	GO:0004181,GO:0005576,GO:0005615,GO:0030234,GO:0030449,GO:0031012,GO:0050821,GO:0070062,GO:0072562	metallocarboxypeptidase activity|extracellular region|extracellular space|enzyme regulator activity|regulation of complement activation|extracellular matrix|protein stabilization|extracellular exosome|blood microparticle
CPXM2	0.0529135	0.0291498	0.0234144	0	0.00654413	0.00605835	0.123455	0.0499398	Down	GO:0004181,GO:0005615,GO:0006518,GO:0008270,GO:0016485	metallocarboxypeptidase activity|extracellular space|peptide metabolic process|zinc ion binding|protein processing
CRABP2	1.49847	1.56539	0.933223	0.83061	0.604021	0.30501	0.450612	0.0231209	Down	GO:0001972,GO:0002138,GO:0005501,GO:0005654,GO:0005783,GO:0005829,GO:0006355,GO:0007165,GO:0008544,GO:0016918,GO:0019841,GO:0035115,GO:0048385,GO:0048672,GO:0070062	retinoic acid binding|retinoic acid biosynthetic process|retinoid binding|nucleoplasm|endoplasmic reticulum|cytosol|regulation of transcription, DNA-templated|signal transduction|epidermis development|retinal binding|retinol binding|embryonic forelimb morphogenesis|regulation of retinoic acid receptor signaling pathway|positive regulation of collateral sprouting|extracellular exosome
CRB1	0.164641	0.135445	0.126281	0.323408	0.445252	0.326745	2.65756	3.41347e-06	Up			ko04390,ko04391	Hippo signaling pathway|Hippo signaling pathway - fly
CRNN	7.04557	7.32061	6.3455	1.52756	1.44651	0.997226	0.198505	1.94041e-60	Down	GO:0005509,GO:0005737,GO:0009408,GO:0016020,GO:0046914,GO:0070062,GO:0098609	calcium ion binding|cytoplasm|response to heat|membrane|transition metal ion binding|extracellular exosome|cell-cell adhesion
CRTAC1	0.0392655	0.110751	0.0834005	0.0367285	0.0233097	0.00719314	0.298577	0.0442748	Down	GO:0005509,GO:0007413,GO:0021772,GO:0030426,GO:0070062,GO:1900121	calcium ion binding|axonal fasciculation|olfactory bulb development|growth cone|extracellular exosome|negative regulation of receptor binding
CRYGD	0.484902	1.04909	0.897297	1.73182	1.17761	2.54378	2.33363	0.0167765	Up
CSF2	0.176665	0.654014	0.437779	0.0661001	0	0.0323636	0.0810219	0.00130161	Down	GO:0005125,GO:0005129,GO:0005615,GO:0006955,GO:0008083	cytokine activity|granulocyte macrophage colony-stimulating factor receptor binding|extracellular space|immune response|growth factor activity	ko04060,ko04650,ko04668,ko04630,ko04640,ko04664,ko04660	Cytokine-cytokine receptor interaction|Natural killer cell mediated cytotoxicity|TNF signaling pathway|Jak-STAT signaling pathway|Hematopoietic cell lineage|Fc epsilon RI signaling pathway|T cell receptor signaling pathway
CTH	7.11289	7.74471	8.24671	17.4324	16.1018	16.5993	2.2487	9.13779e-63	Up	GO:0004123,GO:0005516,GO:0005737,GO:0018272,GO:0019344,GO:0030170,GO:0043066,GO:0043123,GO:0044524,GO:0044540,GO:0051092,GO:0070814,GO:0080146	cystathionine gamma-lyase activity|calmodulin binding|cytoplasm|protein-pyridoxal-5-phosphate linkage via peptidyl-N6-pyridoxal phosphate-L-lysine|cysteine biosynthetic process|pyridoxal phosphate binding|negative regulation of apoptotic process|positive regulation of I-kappaB kinase/NF-kappaB signaling|protein sulfhydration|L-cystine L-cysteine-lyase (deaminating)|positive regulation of NF-kappa…	ko00260,ko01230,ko00270,ko00450	Glycine, serine and threonine metabolism|Biosynthesis of amino acids|Cysteine and methionine metabolism|Selenocompound metabolism
CXCL16	1.01032	1.02753	0.97275	0.363479	0.433901	0.594912	0.479651	6.04574e-09	Down			ko04060,ko04062	Cytokine-cytokine receptor interaction|Chemokine signaling pathway
CXCL8	1.76379	1.46044	2.08129	0.699928	0.26441	0.244783	0.236086	1.94585e-05	Down	GO:0005153,GO:0005615,GO:0005622,GO:0006954,GO:0006955,GO:0007050,GO:0008009,GO:0030155,GO:0030593,GO:0031623,GO:0034976,GO:0035556,GO:0042119,GO:0044344,GO:0045091,GO:0045744,GO:0045766,GO:0048566,GO:0050930,GO:0071222,GO:0071347,GO:0071356,GO:2000535	interleukin-8 receptor binding|extracellular space|intracellular|inflammatory response|immune response|cell cycle arrest|chemokine activity|regulation of cell adhesion|neutrophil chemotaxis|receptor internalization|response to endoplasmic reticulum stress|intracellular signal transduction|neutrophil activation|cellular response to fibroblast growth factor stimulus|regulation of single stranded vi…	ko04060,ko04620,ko04621,ko04072,ko04064,ko04062,ko04622	Cytokine-cytokine receptor interaction|Toll-like receptor signaling pathway|NOD-like receptor signaling pathway|Phospholipase D signaling pathway|NF-kappa B signaling pathway|Chemokine signaling pathway|RIG-I-like receptor signaling pathway
CYB561D2	5.72762	4.84348	4.14267	2.09407	2.15747	2.5832	0.481426	2.71267e-07	Down	GO:0004322,GO:0005783,GO:0016021,GO:0020037,GO:0031982,GO:0046872	ferroxidase activity|endoplasmic reticulum|integral component of membrane|heme binding|vesicle|metal ion binding
CYP19A1	1.67558	2.12069	2.19267	0.991297	0.977695	0.734591	0.467529	8.11076e-08	Down			ko00140,ko04913	Steroid hormone biosynthesis|Ovarian steroidogenesis
CYP1A1	8.25357	8.95379	8.65915	25.2435	18.8277	20.0032	2.56798	1.29813e-11	Up	GO:0002933,GO:0004497,GO:0005506,GO:0005789,GO:0008202,GO:0009308,GO:0009404,GO:0009636,GO:0020037,GO:0031090,GO:0043231,GO:0046483,GO:0050665,GO:0070330,GO:0070576,GO:0071407,GO:0101020	lipid hydroxylation|monooxygenase activity|iron ion binding|endoplasmic reticulum membrane|steroid metabolic process|amine metabolic process|toxin metabolic process|response to toxic substance|heme binding|organelle membrane|intracellular membrane-bounded organelle|heterocycle metabolic process|hydrogen peroxide biosynthetic process|aromatase activity|vitamin D 24-hydroxylase activity|cellular re…	ko00980,ko00140,ko00380,ko00830,ko04913	Metabolism of xenobiotics by cytochrome P450|Steroid hormone biosynthesis|Tryptophan metabolism|Retinol metabolism|Ovarian steroidogenesis
CYP24A1	9.98138	10.0764	12.3518	1.56781	1.956	2.35207	0.187891	9.59932e-34	Down	GO:0001649,GO:0005506,GO:0005634,GO:0005654,GO:0005739,GO:0005741,GO:0005886,GO:0006766,GO:0008403,GO:0016491,GO:0020037,GO:0030342,GO:0033280,GO:0042359,GO:0042369,GO:0055114,GO:0070561	osteoblast differentiation|iron ion binding|nucleus|nucleoplasm|mitochondrion|mitochondrial outer membrane|plasma membrane|vitamin metabolic process|25-hydroxycholecalciferol-24-hydroxylase activity|oxidoreductase activity|heme binding|1-alpha,25-dihydroxyvitamin D3 24-hydroxylase activity|response to vitamin D|vitamin D metabolic process|vitamin D catabolic process|oxidation-reduction process|vi…	ko00100	Steroid biosynthesis
CYP27C1	1.20278	1.18811	1.32141	0.387953	0.430874	0.284922	0.3076	6.10775e-07	Down
CYTH4	0.310447	0.228031	0.346705	0.0898822	0.153579	0.176031	0.490578	0.00729342	Down	GO:0000139,GO:0005086,GO:0005829,GO:0005886,GO:0008289,GO:0032012	Golgi membrane|ARF guanyl-nucleotide exchange factor activity|cytosol|plasma membrane|lipid binding|regulation of ARF protein signal transduction	ko04072,ko04144	Phospholipase D signaling pathway|Endocytosis
DAB1	0.521858	0.545741	0.579267	0.136514	0.148773	0.178238	0.291773	1.48512e-13	Down	GO:0007399,GO:0030154	nervous system development|cell differentiation
DCDC2	18.1708	18.6857	20.3336	7.18415	9.02519	11.0959	0.494925	6.37191e-13	Down	GO:0001764,GO:0005654,GO:0005737,GO:0005815,GO:0005829,GO:0005874,GO:0005929,GO:0005930,GO:0006968,GO:0007605,GO:0015630,GO:0019894,GO:0030111,GO:0035556,GO:0045880,GO:0048813,GO:0060091,GO:0060271,GO:0072686,GO:1902017	neuron migration|nucleoplasm|cytoplasm|microtubule organizing center|cytosol|microtubule|cilium|axoneme|cellular defense response|sensory perception of sound|microtubule cytoskeleton|kinesin binding|regulation of Wnt signaling pathway|intracellular signal transduction|positive regulation of smoothened signaling pathway|dendrite morphogenesis|kinocilium|cilium assembly|mitotic spindle|regulation o…
DCT	0	0	0.0656467	0.0971374	0.132103	0.122297	5.5274	0.0247255	Up	GO:0002052,GO:0004167,GO:0005507,GO:0005829,GO:0006583,GO:0008544,GO:0016021,GO:0016491,GO:0021847,GO:0033162,GO:0042438,GO:0042470,GO:0048066,GO:0048468	positive regulation of neuroblast proliferation|dopachrome isomerase activity|copper ion binding|cytosol|melanin biosynthetic process from tyrosine|epidermis development|integral component of membrane|oxidoreductase activity|ventricular zone neuroblast division|melanosome membrane|melanin biosynthetic process|melanosome|developmental pigmentation|cell development	ko00350,ko04916	Tyrosine metabolism|Melanogenesis
DDIT3	35.4786	36.5277	34.9609	183.361	169.983	168.527	5.05547	6.77052e-225	Up			ko04210,ko04141,ko04010	Apoptosis|Protein processing in endoplasmic reticulum|MAPK signaling pathway
DDIT4	22.7944	24.9513	25.7951	56.5757	68.8123	66.918	2.70906	2.7117e-29	Up			ko04151,ko04150	PI3K-Akt signaling pathway|mTOR signaling pathway
DDR2	0.34246	0.722862	0.877335	1.93886	1.98841	1.81604	3.06515	3.26168e-17	Up	GO:0001503,GO:0003416,GO:0004714,GO:0004888,GO:0005518,GO:0005524,GO:0005737,GO:0005886,GO:0005887,GO:0005925,GO:0007155,GO:0007165,GO:0009968,GO:0010715,GO:0010763,GO:0015629,GO:0016324,GO:0018108,GO:0030154,GO:0030198,GO:0030199,GO:0030500,GO:0031214,GO:0035988,GO:0038062,GO:0038063,GO:0043066,GO:0043235,GO:0045669,GO:0045860,GO:0046777,GO:0048146,GO:0051091,GO:0070374,GO:0090091	ossification|endochondral bone growth|transmembrane receptor protein tyrosine kinase activity|transmembrane signaling receptor activity|collagen binding|ATP binding|cytoplasm|plasma membrane|integral component of plasma membrane|focal adhesion|cell adhesion|signal transduction|negative regulation of signal transduction|regulation of extracellular matrix disassembly|positive regulation of fibrobla…
DDX4	0.136259	0.101625	0.055657	0.303932	0.197038	0.249616	2.65112	0.00520301	Up	GO:0003676,GO:0004386,GO:0005524,GO:0005737,GO:0007140,GO:0007141,GO:0007275,GO:0007283,GO:0010529,GO:0016887,GO:0030154,GO:0031047,GO:0034587,GO:0043046,GO:0048471,GO:0071546,GO:0071547,GO:1990511	nucleic acid binding|helicase activity|ATP binding|cytoplasm|male meiotic nuclear division|male meiosis I|multicellular organism development|spermatogenesis|negative regulation of transposition|ATPase activity|cell differentiation|gene silencing by RNA|piRNA metabolic process|DNA methylation involved in gamete generation|perinuclear region of cytoplasm|pi-body|piP-body|piRNA biosynthetic process
DEGS2	0.115715	0.20399	0.102409	0.259773	0.297673	0.593549	2.83762	0.0251255	Up	GO:0000170,GO:0005789,GO:0006667,GO:0016021,GO:0030148,GO:0042284,GO:0046513	sphingosine hydroxylase activity|endoplasmic reticulum membrane|sphinganine metabolic process|integral component of membrane|sphingolipid biosynthetic process|sphingolipid delta-4 desaturase activity|ceramide biosynthetic process	ko04071,ko00600	Sphingolipid signaling pathway|Sphingolipid metabolism
DKK1	4.57238	5.04517	4.9827	1.39643	1.69565	1.60044	0.332958	5.2049e-52	Down			ko04310	Wnt signaling pathway
DLG2	0.239874	0.143774	0.169832	0.0359001	0.05696	0.0527318	0.272037	0.00305381	Down	GO:0004385,GO:0005829,GO:0005886,GO:0007268,GO:0010923,GO:0014069,GO:0016020,GO:0016323,GO:0019233,GO:0019900,GO:0030054,GO:0031594,GO:0035255,GO:0035865,GO:0043005,GO:0043113,GO:0044224,GO:0045197,GO:0097120,GO:0098609,GO:0098839,GO:0098919,GO:0098978,GO:0099641,GO:0099642,GO:0099645,GO:1904115	guanylate kinase activity|cytosol|plasma membrane|chemical synaptic transmission|negative regulation of phosphatase activity|postsynaptic density|membrane|basolateral plasma membrane|sensory perception of pain|kinase binding|cell junction|neuromuscular junction|ionotropic glutamate receptor binding|cellular response to potassium ion|neuron projection|receptor clustering|juxtaparanode region of ax…	ko04390	Hippo signaling pathway
DLGAP2	0	0.00679967	0	0.0216478	0.0381632	0.113057	26.6974	0.0217869	Up	GO:0005883,GO:0005886,GO:0007270,GO:0014069,GO:0030054,GO:0045211	neurofilament|plasma membrane|neuron-neuron synaptic transmission|postsynaptic density|cell junction|postsynaptic membrane
DLGAP3	0.00895514	0.02368	0.0237761	0	0.00295342	0.00273419	0.104482	0.0200613	Down	GO:0001540,GO:0005886,GO:0014069,GO:0023052,GO:0030054,GO:0031594,GO:0045211,GO:0098978,GO:0098981,GO:0099563	amyloid-beta binding|plasma membrane|postsynaptic density|signaling|cell junction|neuromuscular junction|postsynaptic membrane|glutamatergic synapse|cholinergic synapse|modification of synaptic structure
DLL1	0.0651688	0.0933429	0.129768	0.182875	0.161196	0.238769	2.09788	0.0306874	Up	GO:0001709,GO:0001756,GO:0001757,GO:0001947,GO:0002315,GO:0003323,GO:0005112,GO:0005509,GO:0005576,GO:0005886,GO:0005887,GO:0005912,GO:0007219,GO:0007368,GO:0007386,GO:0008217,GO:0008284,GO:0008285,GO:0009954,GO:0014002,GO:0014807,GO:0016324,GO:0021510,GO:0021688,GO:0021693,GO:0030097,GO:0030154,GO:0030155,GO:0030857,GO:0030957,GO:0031410,GO:0032693,GO:0034351,GO:0035265,GO:0040008,GO:0045121,GO:…	cell fate determination|somitogenesis|somite specification|heart looping|marginal zone B cell differentiation|type B pancreatic cell development|Notch binding|calcium ion binding|extracellular region|plasma membrane|integral component of plasma membrane|adherens junction|Notch signaling pathway|determination of left/right symmetry|compartment pattern specification|regulation of blood pressure|pos…	ko04330	Notch signaling pathway
DMGDH	0.0104201	0.0321461	0.0138328	0.0974686	0.0927875	0.0811277	5.00115	0.000823165	Up	GO:0003723,GO:0005737,GO:0005739,GO:0005759,GO:0006579,GO:0009055,GO:0016491,GO:0019695,GO:0042426,GO:0047865	RNA binding|cytoplasm|mitochondrion|mitochondrial matrix|amino-acid betaine catabolic process|electron transfer activity|oxidoreductase activity|choline metabolic process|choline catabolic process|dimethylglycine dehydrogenase activity	ko00260	Glycine, serine and threonine metabolism
DNAH10	0.0448008	0.0622708	0.039649	0.119271	0.0988816	0.0789151	2.09939	0.000661944	Up	GO:0005524,GO:0005737,GO:0005874,GO:0005929,GO:0007018,GO:0008569,GO:0030286,GO:0045503,GO:0045505,GO:0051959	ATP binding|cytoplasm|microtubule|cilium|microtubule-based movement|ATP-dependent microtubule motor activity, minus-end-directed|dynein complex|dynein light chain binding|dynein intermediate chain binding|dynein light intermediate chain binding
DOCK2	0.725139	0.909704	0.770783	0.226096	0.280909	0.1968	0.302938	1.16916e-20	Down	GO:0001766,GO:0001768,GO:0001771,GO:0002277,GO:0005096,GO:0005576,GO:0005829,GO:0005856,GO:0006935,GO:0007264,GO:0016020,GO:0030036,GO:0030676,GO:0035580,GO:0042608,GO:0043312,GO:0044351,GO:0045059,GO:0045060,GO:0046633,GO:0050690,GO:0050766,GO:0070062	membrane raft polarization|establishment of T cell polarity|immunological synapse formation|myeloid dendritic cell activation involved in immune response|GTPase activator activity|extracellular region|cytosol|cytoskeleton|chemotaxis|small GTPase mediated signal transduction|membrane|actin cytoskeleton organization|Rac guanyl-nucleotide exchange factor activity|specific granule lumen|T cell recept…	ko04666,ko04062	Fc gamma R-mediated phagocytosis|Chemokine signaling pathway
DRAM1	13.8413	13.7519	15.1151	6.1328	5.89299	6.52442	0.450113	2.24472e-53	Down
DRC7	0.665441	0.562921	0.644255	0.246472	0.190006	0.298624	0.407134	1.41597e-09	Down	GO:0005737,GO:0005856,GO:0031514	cytoplasm|cytoskeleton|motile cilium
DRP2	7.5456	7.21048	6.82015	2.02196	1.93996	1.89164	0.281058	1.41354e-75	Down	GO:0007417,GO:0008270,GO:0014069,GO:0030054,GO:0030425,GO:0043204,GO:0045211,GO:0050808,GO:0098978	central nervous system development|zinc ion binding|postsynaptic density|cell junction|dendrite|perikaryon|postsynaptic membrane|synapse organization|glutamatergic synapse
DTX4	3.13902	2.85872	2.6653	1.28933	1.06582	1.0928	0.412394	2.97144e-15	Down	GO:0004842,GO:0005829,GO:0007219,GO:0008270,GO:0032479	ubiquitin-protein transferase activity|cytosol|Notch signaling pathway|zinc ion binding|regulation of type I interferon production	ko04330	Notch signaling pathway
DUSP5	14.7777	17.4959	17.928	40.4964	30.1941	31.7706	2.11602	5.0993e-08	Up	GO:0000165,GO:0000187,GO:0000188,GO:0004725,GO:0005634,GO:0005654,GO:0005737,GO:0006470,GO:0008138,GO:0016311,GO:0016791,GO:0017017,GO:0035335,GO:0035970	MAPK cascade|activation of MAPK activity|inactivation of MAPK activity|protein tyrosine phosphatase activity|nucleus|nucleoplasm|cytoplasm|protein dephosphorylation|protein tyrosine/serine/threonine phosphatase activity|dephosphorylation|phosphatase activity|MAP kinase tyrosine/serine/threonine phosphatase activity|peptidyl-tyrosine dephosphorylation|peptidyl-threonine dephosphorylation	ko04010	MAPK signaling pathway
EFHB	0.757016	1.08032	1.39576	0.45521	0.481498	0.454011	0.445706	0.000768259	Down	GO:0005509	calcium ion binding
EFNB2	12.0789	12.0309	12.0346	5.08882	5.30198	6.1507	0.474367	1.31764e-59	Down	GO:0001618,GO:0001945,GO:0002042,GO:0004713,GO:0005886,GO:0005887,GO:0005925,GO:0007155,GO:0007267,GO:0007411,GO:0008284,GO:0009653,GO:0009887,GO:0010839,GO:0010977,GO:0031295,GO:0046875,GO:0048013,GO:0048514,GO:0048845,GO:0050920,GO:0072178,GO:0098685,GO:0098978,GO:0099054,GO:0099056,GO:0099061,GO:0099072,GO:0099149,GO:1901216,GO:1903849,GO:2000727	virus receptor activity|lymph vessel development|cell migration involved in sprouting angiogenesis|protein tyrosine kinase activity|plasma membrane|integral component of plasma membrane|focal adhesion|cell adhesion|cell-cell signaling|axon guidance|positive regulation of cell proliferation|anatomical structure morphogenesis|animal organ morphogenesis|negative regulation of keratinocyte proliferat…	ko04360	Axon guidance
EHF	1.1745	1.46547	1.66716	0.577845	0.343336	0.412158	0.32109	7.04075e-11	Down
ENSCSAG00000000059	0.309399	0.436342	0.164292	0.848932	0.530611	0.982447	2.69968	0.00111289	Up	GO:0004966,GO:0005886,GO:0005887,GO:0007186,GO:0007218,GO:0008528,GO:2000253	galanin receptor activity|plasma membrane|integral component of plasma membrane|G protein-coupled receptor signaling pathway|neuropeptide signaling pathway|G protein-coupled peptide receptor activity|positive regulation of feeding behavior	ko04080	Neuroactive ligand-receptor interaction
ENSCSAG00000000415	0	0.256591	0.257632	0.884972	0.864072	0.999914	5.55884	0.00351612	Up	GO:0005576,GO:0005634,GO:0005737,GO:0006662,GO:0009314,GO:0015035,GO:0033158,GO:0043388,GO:0045454,GO:0055114	extracellular region|nucleus|cytoplasm|glycerol ether metabolic process|response to radiation|protein disulfide oxidoreductase activity|regulation of protein import into nucleus, translocation|positive regulation of DNA binding|cell redox homeostasis|oxidation-reduction process
ENSCSAG00000000647	0.377626	0.356626	0.238715	0.681224	0.907376	0.395304	2.10756	0.0266192	Up	GO:0003682,GO:0005634,GO:0005654,GO:0005737,GO:0005811,GO:0006334,GO:0045446,GO:0045944	chromatin binding|nucleus|nucleoplasm|cytoplasm|lipid droplet|nucleosome assembly|endothelial cell differentiation|positive regulation of transcription by RNA polymerase II
ENSCSAG00000000663	1.21322	1.34481	2.001	0.670582	0.636558	0.404096	0.388303	0.000194186	Down	GO:0005634	nucleus
ENSCSAG00000000720	0.165702	0.121712	0.122206	0.542486	0.300569	0.303554	2.89953	0.0261366	Up
ENSCSAG00000001129	0.0532024	0.422048	0.376676	0	0.0526389	0	0.063474	0.0195908	Down
ENSCSAG00000001449	0.895578	0.938605	0.971411	0.383101	0.410628	0.370143	0.429667	1.43669e-10	Down	GO:0000139,GO:0003924,GO:0005525,GO:0005634,GO:0005654,GO:0005737,GO:0005794,GO:0005829,GO:0006955,GO:0015629,GO:0034504,GO:0042803,GO:0048471,GO:0060333,GO:0060337,GO:0071346,GO:0071347,GO:0071356	Golgi membrane|GTPase activity|GTP binding|nucleus|nucleoplasm|cytoplasm|Golgi apparatus|cytosol|immune response|actin cytoskeleton|protein localization to nucleus|protein homodimerization activity|perinuclear region of cytoplasm|interferon-gamma-mediated signaling pathway|type I interferon signaling pathway|cellular response to interferon-gamma|cellular response to interleukin-1|cellular respons…
ENSCSAG00000001451	0.00450079	0.0158685	0	0.0799898	0.115781	0.0865737	14.4316	5.04476e-07	Up	GO:0003924,GO:0005525,GO:0006955,GO:0042742,GO:0070062,GO:0071346	GTPase activity|GTP binding|immune response|defense response to bacterium|extracellular exosome|cellular response to interferon-gamma
ENSCSAG00000001818	0.169546	0.523051	0.600199	1.03085	1.6775	0.931788	2.91512	0.028813	Up	GO:0005634,GO:0005654,GO:0005737,GO:0005829,GO:0006521,GO:0006596,GO:0007283,GO:0008073,GO:0015489,GO:0045732,GO:0072562,GO:1902268	nucleus|nucleoplasm|cytoplasm|cytosol|regulation of cellular amino acid metabolic process|polyamine biosynthetic process|spermatogenesis|ornithine decarboxylase inhibitor activity|putrescine transmembrane transporter activity|positive regulation of protein catabolic process|blood microparticle|negative regulation of polyamine transmembrane transport
ENSCSAG00000002242	0.476109	0.875807	0.806081	0.309807	0.163849	0.132726	0.29151	7.74143e-05	Down	GO:0005509,GO:0005794,GO:0005856,GO:0007601,GO:0008139,GO:0014069,GO:0030054,GO:0042308,GO:0045211,GO:0048306,GO:0048471,GO:0050896	calcium ion binding|Golgi apparatus|cytoskeleton|visual perception|nuclear localization sequence binding|postsynaptic density|cell junction|negative regulation of protein import into nucleus|postsynaptic membrane|calcium-dependent protein binding|perinuclear region of cytoplasm|response to stimulus
ENSCSAG00000002641	16.6131	17.3307	21.6503	5.61405	5.03564	6.46501	0.319169	5.19041e-16	Down	GO:0005215,GO:0005216,GO:0005391,GO:0005886,GO:0005890,GO:0017080,GO:0036376,GO:0070062,GO:0090662,GO:1990573,GO:2000649	transporter activity|ion channel activity|sodium:potassium-exchanging ATPase activity|plasma membrane|sodium:potassium-exchanging ATPase complex|sodium channel regulator activity|sodium ion export across plasma membrane|extracellular exosome|ATP hydrolysis coupled transmembrane transport|potassium ion import across plasma membrane|regulation of sodium ion transmembrane transporter activity	ko04978,ko04976,ko04024,ko04973,ko04974,ko04972,ko04960,ko04964,ko04970,ko04261,ko04961,ko04911,ko04919,ko04918,ko04022,ko04260	Mineral absorption|Bile secretion|cAMP signaling pathway|Carbohydrate digestion and absorption|Protein digestion and absorption|Pancreatic secretion|Aldosterone-regulated sodium reabsorption|Proximal tubule bicarbonate reclamation|Salivary secretion|Adrenergic signaling in cardiomyocytes|Endocrine and other factor-regulated calcium reabsorption|Insulin secretion|Thyroid hormone signaling pathway|…
ENSCSAG00000002691	0.545036	0.56356	0.43598	0.205889	0.186668	0.240016	0.424822	0.000504775	Down	GO:0005886,GO:0016021,GO:0019864	plasma membrane|integral component of membrane|IgG binding	ko04145,ko04380,ko04650	Phagosome|Osteoclast differentiation|Natural killer cell mediated cytotoxicity
ENSCSAG00000002694	0.1302	0.248652	0.086421	0.020298	0.0322052	0.049691	0.228501	0.0102756	Down			ko04145,ko04380,ko04662,ko04666	Phagosome|Osteoclast differentiation|B cell receptor signaling pathway|Fc gamma R-mediated phagocytosis
ENSCSAG00000002706	1.09092	0.778413	0.942484	0.522365	0.475433	0.297393	0.47624	0.000185813	Down	GO:0000226,GO:0000278,GO:0003924,GO:0005200,GO:0005525,GO:0005737,GO:0005874,GO:0007017,GO:0007411,GO:0030182,GO:0030424,GO:0030425,GO:0043025,GO:0071944	microtubule cytoskeleton organization|mitotic cell cycle|GTPase activity|structural constituent of cytoskeleton|GTP binding|cytoplasm|microtubule|microtubule-based process|axon guidance|neuron differentiation|axon|dendrite|neuronal cell body|cell periphery	ko04540,ko04145	Gap junction|Phagosome
ENSCSAG00000003066	0.0266165	0.0117303	0	0.149381	0.355517	0.134089	17.1721	0.000502342	Up	GO:0004869,GO:0010804,GO:0019900,GO:0031665,GO:0032091,GO:0032991,GO:0042802,GO:0043123,GO:0043154,GO:0050700,GO:0050713,GO:0051092,GO:0071222,GO:0071456,GO:0071494,GO:0089720,GO:0097179,GO:0097340	cysteine-type endopeptidase inhibitor activity|negative regulation of tumor necrosis factor-mediated signaling pathway|kinase binding|negative regulation of lipopolysaccharide-mediated signaling pathway|negative regulation of protein binding|protein-containing complex|identical protein binding|positive regulation of I-kappaB kinase/NF-kappaB signaling|negative regulation of cysteine-type endopept…
ENSCSAG00000003358	0	0.0264579	0.0531304	0.308853	0.178194	0.192461	8.85996	0.0104015	Up	GO:0003677,GO:0003700,GO:0005634,GO:0006355	DNA binding|DNA-binding transcription factor activity|nucleus|regulation of transcription, DNA-templated
ENSCSAG00000003367	0.237266	0.130002	0.113504	0.317909	0.406059	0.276064	2.14928	0.000645944	Up			ko00260,ko00950,ko00350,ko00410,ko00960,ko00360	Glycine, serine and threonine metabolism|Isoquinoline alkaloid biosynthesis|Tyrosine metabolism|beta-Alanine metabolism|Tropane, piperidine and pyridine alkaloid biosynthesis|Phenylalanine metabolism
ENSCSAG00000003643	1.05395	1.4709	0.310919	2.91649	2.95457	2.09166	2.91291	1.80985e-05	Up	GO:0005615,GO:0008083,GO:0008283	extracellular space|growth factor activity|cell proliferation
ENSCSAG00000003777	1.69067	1.65423	1.75504	3.33693	3.68744	3.56955	2.15158	5.03114e-28	Up	GO:0070062	extracellular exosome
ENSCSAG00000003780	2.02052	2.36004	2.20506	4.48725	4.85676	3.97395	2.09466	4.07026e-16	Up	GO:0070062	extracellular exosome
ENSCSAG00000003865	1.03637	0.648612	0.661473	0.306319	0.419306	0.35642	0.476902	0.00210634	Down	GO:0005089,GO:0035023,GO:0090630	Rho guanyl-nucleotide exchange factor activity|regulation of Rho protein signal transduction|activation of GTPase activity
ENSCSAG00000003926	0.196472	0.358296	0.413713	0.849181	0.79097	0.701228	2.5062	1.31564e-08	Up	GO:0004252,GO:0005044,GO:0005615,GO:0006958,GO:0016020,GO:0045087,GO:0046872	serine-type endopeptidase activity|scavenger receptor activity|extracellular space|complement activation, classical pathway|membrane|innate immune response|metal ion binding	ko04610	Complement and coagulation cascades
ENSCSAG00000004207	1.82024	1.14601	1.22737	2.02695	3.17312	3.73152	2.20491	0.0046102	Up
ENSCSAG00000004484	0.143523	0.150225	0.30167	0.369187	0.497009	0.476548	2.33389	0.000415062	Up	GO:0005615,GO:0005768,GO:0005783,GO:0005794,GO:0030247	extracellular space|endosome|endoplasmic reticulum|Golgi apparatus|polysaccharide binding
ENSCSAG00000004937	0.253686	0.630164	1.51037	0.0539307	0.0912722	0.168994	0.136214	0.0322882	Down			ko00140	Steroid hormone biosynthesis
ENSCSAG00000004962	0.147529	0.121647	0.0589646	0.0178061	0.0612117	0.0479498	0.40026	0.0272518	Down	GO:0005576,GO:0005615,GO:0006953,GO:0034364,GO:0042056,GO:0060326,GO:0070062	extracellular region|extracellular space|acute-phase response|high-density lipoprotein particle|chemoattractant activity|cell chemotaxis|extracellular exosome
ENSCSAG00000005170	1.00008	1.01564	1.27951	3.09109	2.1618	2.44939	2.4226	1.20386e-07	Up	GO:0005788,GO:0052689	endoplasmic reticulum lumen|carboxylic ester hydrolase activity	ko00983	Drug metabolism - other enzymes
ENSCSAG00000006038	0.853987	0.526912	0.251928	0.0798811	0.0844941	0.156444	0.203838	0.0105331	Down	GO:0005739,GO:0005759,GO:0006544,GO:0006637,GO:0006805,GO:0009636,GO:0016746,GO:0032787,GO:0047961,GO:0047962,GO:1901787	mitochondrion|mitochondrial matrix|glycine metabolic process|acyl-CoA metabolic process|xenobiotic metabolic process|response to toxic substance|transferase activity, transferring acyl groups|monocarboxylic acid metabolic process|glycine N-acyltransferase activity|glycine N-benzoyltransferase activity|benzoyl-CoA metabolic process	ko00360	Phenylalanine metabolism
ENSCSAG00000006078	0.22961	0.202385	0.238242	0.0518421	0.0548359	0.108783	0.333683	0.00141338	Down	GO:0005739,GO:0006541,GO:0047946,GO:0047961	mitochondrion|glutamine metabolic process|glutamine N-acyltransferase activity|glycine N-acyltransferase activity
ENSCSAG00000006198	0.274967	0.727093	0.365022	1.75754	1.31493	1.34325	3.3574	0.000179109	Up			ko04060,ko04062	Cytokine-cytokine receptor interaction|Chemokine signaling pathway
ENSCSAG00000006311	0.0478822	0.126615	0.226006	0.29859	0.331625	0.26315	2.31024	0.039402	Up	GO:0001972,GO:0004857,GO:0005783,GO:0005789,GO:0006805,GO:0008194,GO:0015020,GO:0016021,GO:0019216,GO:0019899,GO:0042573,GO:0042803,GO:0043231,GO:0045922,GO:0046982,GO:0051552,GO:0052695,GO:0052696,GO:0052697,GO:1904224,GO:2001030	retinoic acid binding|enzyme inhibitor activity|endoplasmic reticulum|endoplasmic reticulum membrane|xenobiotic metabolic process|UDP-glycosyltransferase activity|glucuronosyltransferase activity|integral component of membrane|regulation of lipid metabolic process|enzyme binding|retinoic acid metabolic process|protein homodimerization activity|intracellular membrane-bounded organelle|negative reg…
ENSCSAG00000007312	5.91709	6.50813	6.74117	2.25213	2.82975	3.02067	0.438094	3.95676e-28	Down	GO:0001891,GO:0005096,GO:0005622,GO:0005634,GO:0005829,GO:0005912,GO:0005923,GO:0006911,GO:0007015,GO:0016477,GO:0017124,GO:0030027,GO:0030215,GO:0030834,GO:0031252,GO:0032956,GO:0034329,GO:0043535,GO:0043547,GO:0045198,GO:0046847,GO:0048365,GO:0051058,GO:0071526,GO:0097178	phagocytic cup|GTPase activator activity|intracellular|nucleus|cytosol|adherens junction|bicellular tight junction|phagocytosis, engulfment|actin filament organization|cell migration|SH3 domain binding|lamellipodium|semaphorin receptor binding|regulation of actin filament depolymerization|cell leading edge|regulation of actin cytoskeleton organization|cell junction assembly|regulation of blood ve…
ENSCSAG00000007503	0.0137124	0.00906488	0.0576439	0.118644	0.108537	0.0942002	4.12923	3.12531e-05	Up
ENSCSAG00000007547	0.744462	0.599132	0.601563	0.121106	0.224175	0.207535	0.294114	0.00365693	Down	GO:0003823,GO:0005886,GO:0006910,GO:0006911,GO:0006955,GO:0006958,GO:0009897,GO:0016020,GO:0016021,GO:0034987,GO:0042571,GO:0042742,GO:0045087,GO:0050776,GO:0050852,GO:0050853,GO:0050871	antigen binding|plasma membrane|phagocytosis, recognition|phagocytosis, engulfment|immune response|complement activation, classical pathway|external side of plasma membrane|membrane|integral component of membrane|immunoglobulin receptor binding|immunoglobulin complex, circulating|defense response to bacterium|innate immune response|regulation of immune response|T cell receptor signaling pathway|B…	ko04015,ko04660,ko04514,ko04672,ko04014,ko04612,ko04020,ko04064	Rap1 signaling pathway|T cell receptor signaling pathway|Cell adhesion molecules (CAMs)|Intestinal immune network for IgA production|Ras signaling pathway|Antigen processing and presentation|Calcium signaling pathway|NF-kappa B signaling pathway
ENSCSAG00000007837	0.425946	0.580228	0.485486	0.217323	0.27457	0.153696	0.447935	2.51818e-05	Down	GO:0005737,GO:0006054,GO:0030338,GO:0046872,GO:0051537	cytoplasm|N-acetylneuraminate metabolic process|CMP-N-acetylneuraminate monooxygenase activity|metal ion binding|2 iron, 2 sulfur cluster binding	ko00520	Amino sugar and nucleotide sugar metabolism
ENSCSAG00000007876	5.40383	5.94506	5.69168	2.07804	2.56768	2.65206	0.443802	3.67632e-36	Down	GO:0002250,GO:0005102,GO:0005886,GO:0006952,GO:0006972,GO:0007165,GO:0009897,GO:0016021,GO:0031295,GO:0036464,GO:0042104,GO:0042110,GO:0042113,GO:0042802,GO:0050776,GO:0050852,GO:0070062	adaptive immune response|signaling receptor binding|plasma membrane|defense response|hyperosmotic response|signal transduction|external side of plasma membrane|integral component of membrane|T cell costimulation|cytoplasmic ribonucleoprotein granule|positive regulation of activated T cell proliferation|T cell activation|B cell activation|identical protein binding|regulation of immune response|T c…	ko04514,ko04672	Cell adhesion molecules (CAMs)|Intestinal immune network for IgA production
ENSCSAG00000007916	1.68751	2.24295	1.37493	0.601327	0.530044	0.736048	0.365521	5.67362e-06	Down	GO:0002250,GO:0005102,GO:0005886,GO:0009897,GO:0016021,GO:0050663,GO:0050776,GO:0050798,GO:0050852,GO:0072643	adaptive immune response|signaling receptor binding|plasma membrane|external side of plasma membrane|integral component of membrane|cytokine secretion|regulation of immune response|activated T cell proliferation|T cell receptor signaling pathway|interferon-gamma secretion
ENSCSAG00000007999	0.0251692	0.122017	0.155924	0.341373	0.249026	0.184432	2.65149	0.0139179	Up	GO:0000166,GO:0000287,GO:0005634,GO:0005829,GO:0006195,GO:0008253	nucleotide binding|magnesium ion binding|nucleus|cytosol|purine nucleotide catabolic process|5'-nucleotidase activity	ko00230,ko00240,ko00760	Purine metabolism|Pyrimidine metabolism|Nicotinate and nicotinamide metabolism
ENSCSAG00000008812	0.85715	1.4166	0.734879	1.97937	2.49121	1.74198	2.14075	0.000115981	Up	GO:0005886,GO:0007155,GO:0016021,GO:0030246	plasma membrane|cell adhesion|integral component of membrane|carbohydrate binding
ENSCSAG00000009457	0.04961	0.0327958	0.0329289	0.174017	0.0858978	0.170403	3.87072	0.0149087	Up	GO:0000165,GO:0001755,GO:0001934,GO:0004713,GO:0004714,GO:0004888,GO:0005088,GO:0005154,GO:0005524,GO:0005576,GO:0005634,GO:0005654,GO:0005737,GO:0005739,GO:0005759,GO:0005829,GO:0005886,GO:0005887,GO:0007165,GO:0007169,GO:0007399,GO:0007416,GO:0007507,GO:0007595,GO:0008283,GO:0008284,GO:0008285,GO:0009880,GO:0009925,GO:0009968,GO:0014068,GO:0016323,GO:0016477,GO:0018108,GO:0021551,GO:0021889,GO:…	MAPK cascade|neural crest cell migration|positive regulation of protein phosphorylation|protein tyrosine kinase activity|transmembrane receptor protein tyrosine kinase activity|transmembrane signaling receptor activity|Ras guanyl-nucleotide exchange factor activity|epidermal growth factor receptor binding|ATP binding|extracellular region|nucleus|nucleoplasm|cytoplasm|mitochondrion|mitochondrial m…	ko04020,ko04144,ko04012	Calcium signaling pathway|Endocytosis|ErbB signaling pathway
ENSCSAG00000010411	0.462861	0.543974	0.409636	1.73182	0.661495	1.55453	2.89728	0.00840555	Up
ENSCSAG00000010454	0.29862	0.394819	0.33979	0.758171	0.801954	0.566587	2.13191	0.00903321	Up	GO:0005576,GO:0005737,GO:0005886,GO:0006954,GO:0016021,GO:0030368,GO:0097400	extracellular region|cytoplasm|plasma membrane|inflammatory response|integral component of membrane|interleukin-17 receptor activity|interleukin-17-mediated signaling pathway
ENSCSAG00000010588	0.0470387	0.165846	0.145704	0.417996	0.255972	0.344686	2.95331	0.0247886	Up	GO:0003700,GO:0003723,GO:0005634,GO:0005654,GO:0006397,GO:0008380,GO:0046872	DNA-binding transcription factor activity|RNA binding|nucleus|nucleoplasm|mRNA processing|RNA splicing|metal ion binding
ENSCSAG00000010859	0.155062	0.785891	0.0686157	1.63174	1.57255	0.852188	4.18257	0.000968977	Up
ENSCSAG00000011104	17.1307	15.9763	19.5037	42.5099	18.7426	50.2116	2.20101	0.0296017	Up	GO:0001503,GO:0005886,GO:0007166,GO:0008285,GO:0009615,GO:0016020,GO:0016021,GO:0030336,GO:0032991,GO:0034341,GO:0035455,GO:0035456,GO:0045071,GO:0045669,GO:0046597,GO:0050776,GO:0051607,GO:0060337	ossification|plasma membrane|cell surface receptor signaling pathway|negative regulation of cell proliferation|response to virus|membrane|integral component of membrane|negative regulation of cell migration|protein-containing complex|response to interferon-gamma|response to interferon-alpha|response to interferon-beta|negative regulation of viral genome replication|positive regulation of osteobla…	ko04662	B cell receptor signaling pathway
ENSCSAG00000011163	1.51758	0.877826	2.18248	4.3473	5.02065	4.60452	3.15531	1.66373e-10	Up	GO:0006465,GO:0006627,GO:0008236,GO:0016021,GO:0042720	signal peptide processing|protein processing involved in protein targeting to mitochondrion|serine-type peptidase activity|integral component of membrane|mitochondrial inner membrane peptidase complex	ko03060	Protein export
ENSCSAG00000011865	0.215375	0.181209	0.164617	0.329662	0.464932	0.546992	2.47694	0.000273523	Up	GO:0002092,GO:0003402,GO:0005634,GO:0005737,GO:0005770,GO:0005886,GO:0005923,GO:0008285,GO:0010976,GO:0014069,GO:0019902,GO:0030159,GO:0030336,GO:0030425,GO:0031697,GO:0032516,GO:0032926,GO:0032991,GO:0036057,GO:0038180,GO:0043113,GO:0045202,GO:0046332,GO:0048471,GO:0051291,GO:0051898,GO:0060395,GO:0070699,GO:0071850,GO:0072015,GO:0097118,GO:1990090,GO:2000809	positive regulation of receptor internalization|planar cell polarity pathway involved in axis elongation|nucleus|cytoplasm|late endosome|plasma membrane|bicellular tight junction|negative regulation of cell proliferation|positive regulation of neuron projection development|postsynaptic density|phosphatase binding|receptor signaling complex scaffold activity|negative regulation of cell migration|d…	ko04015,ko04530	Rap1 signaling pathway|Tight junction
ENSCSAG00000012071	0.0593412	0.122045	0.105035	0.536569	0.352275	0.507307	5.0649	7.07735e-05	Up
ENSCSAG00000012215	0.486199	0.742821	0.602405	1.18244	1.82798	1.45478	2.5262	0.00027544	Up
ENSCSAG00000012351	12.3881	12.3131	10.7259	3.94634	3.32852	3.74694	0.322527	4.14162e-51	Down	GO:0005096,GO:0005576,GO:0005829,GO:0016020,GO:0032587,GO:0034774,GO:0035556,GO:0035578,GO:0043312,GO:0046872,GO:0051056	GTPase activator activity|extracellular region|cytosol|membrane|ruffle membrane|secretory granule lumen|intracellular signal transduction|azurophil granule lumen|neutrophil degranulation|metal ion binding|regulation of small GTPase mediated signal transduction
ENSCSAG00000013023	2.29157	1.94276	2.0745	0.752682	1.00384	0.897278	0.435389	1.12397e-07	Down	GO:0001525,GO:0005654,GO:0005829,GO:0005886,GO:0006915,GO:0006935,GO:0016021,GO:0016525,GO:0030154,GO:0043231,GO:1901800,GO:2000353	angiogenesis|nucleoplasm|cytosol|plasma membrane|apoptotic process|chemotaxis|integral component of membrane|negative regulation of angiogenesis|cell differentiation|intracellular membrane-bounded organelle|positive regulation of proteasomal protein catabolic process|positive regulation of endothelial cell apoptotic process
ENSCSAG00000013718	0.120156	0.138142	0.124833	0.039093	0.031013	0.0382811	0.293451	0.00116974	Down	GO:0005246,GO:0005509,GO:0005783,GO:0005886,GO:0006904,GO:0007155,GO:0007268,GO:0007269,GO:0007416,GO:0007612,GO:0007623,GO:0009986,GO:0016021,GO:0030054,GO:0030534,GO:0031965,GO:0031982,GO:0033130,GO:0042734,GO:0043025,GO:0050839,GO:0050885,GO:0051290,GO:0051965,GO:0051968,GO:0060134,GO:0090129,GO:0097104,GO:0097109,GO:0097116,GO:0097118,GO:0097119,GO:0099054,GO:2000463,GO:2000821	calcium channel regulator activity|calcium ion binding|endoplasmic reticulum|plasma membrane|vesicle docking involved in exocytosis|cell adhesion|chemical synaptic transmission|neurotransmitter secretion|synapse assembly|learning|circadian rhythm|cell surface|integral component of membrane|cell junction|adult behavior|nuclear membrane|vesicle|acetylcholine receptor binding|presynaptic membrane|ne…	ko04514	Cell adhesion molecules (CAMs)
ENSCSAG00000013750	0	0	0.0210718	0.178171	0.18846	0.0872353	22.1959	0.00601743	Up	GO:0004032,GO:0004033,GO:0005737,GO:0008106,GO:0008202,GO:0016229,GO:0016491,GO:0047086,GO:0047886	alditol:NADP+ 1-oxidoreductase activity|aldo-keto reductase (NADP) activity|cytoplasm|alcohol dehydrogenase (NADP+) activity|steroid metabolic process|steroid dehydrogenase activity|oxidoreductase activity|ketosteroid monooxygenase activity|farnesol dehydrogenase activity
ENSCSAG00000013838	0.229936	0.0304009	0.0610485	0.311866	0.284375	0.15796	2.41749	0.042518	Up	GO:0000137,GO:0005794,GO:0005801,GO:0007030,GO:0032580,GO:0051225	Golgi cis cisterna|Golgi apparatus|cis-Golgi network|Golgi organization|Golgi cisterna membrane|spindle assembly
ENSCSAG00000013839	0.0525233	0.0578695	0.0813461	0.178095	0.142909	0.18041	2.71108	0.00394984	Up	GO:0000139,GO:0002224,GO:0002237,GO:0002639,GO:0002755,GO:0004888,GO:0005149,GO:0005576,GO:0005737,GO:0005764,GO:0005768,GO:0005783,GO:0005789,GO:0005886,GO:0006954,GO:0006955,GO:0007249,GO:0007252,GO:0008329,GO:0010008,GO:0010628,GO:0016021,GO:0016303,GO:0016323,GO:0016324,GO:0030277,GO:0030890,GO:0032009,GO:0032088,GO:0032640,GO:0032715,GO:0032717,GO:0032722,GO:0032725,GO:0032728,GO:0032733,GO:…	Golgi membrane|toll-like receptor signaling pathway|response to molecule of bacterial origin|positive regulation of immunoglobulin production|MyD88-dependent toll-like receptor signaling pathway|transmembrane signaling receptor activity|interleukin-1 receptor binding|extracellular region|cytoplasm|lysosome|endosome|endoplasmic reticulum|endoplasmic reticulum membrane|plasma membrane|inflammatory …	ko04620	Toll-like receptor signaling pathway
ENSCSAG00000013960	0.144882	0.0739338	0.0674853	0.0142654	0.0452677	0	0.213365	0.00752438	Down	GO:0002377,GO:0003823,GO:0004252,GO:0005576,GO:0005615,GO:0005886,GO:0006898,GO:0006955,GO:0006956,GO:0006958,GO:0030449,GO:0038095,GO:0038096,GO:0050776,GO:0050900	immunoglobulin production|antigen binding|serine-type endopeptidase activity|extracellular region|extracellular space|plasma membrane|receptor-mediated endocytosis|immune response|complement activation|complement activation, classical pathway|regulation of complement activation|Fc-epsilon receptor signaling pathway|Fc-gamma receptor signaling pathway involved in phagocytosis|regulation of immune …
ENSCSAG00000014166	0.186753	0.354545	0.305129	0.174687	0.0568539	0.105267	0.413722	0.0243295	Down	GO:0004197,GO:0004843,GO:0005634,GO:0005829,GO:0006511,GO:0016579,GO:0019785,GO:0031647,GO:0036459,GO:0050727,GO:0060338	cysteine-type endopeptidase activity|thiol-dependent ubiquitin-specific protease activity|nucleus|cytosol|ubiquitin-dependent protein catabolic process|protein deubiquitination|ISG15-specific protease activity|regulation of protein stability|thiol-dependent ubiquitinyl hydrolase activity|regulation of inflammatory response|regulation of type I interferon-mediated signaling pathway
ENSCSAG00000014313	0.0412092	0.0435876	0.0291763	0.11564	0.0978543	0.0905905	2.76551	0.0460588	Up			ko00230	Purine metabolism
ENSCSAG00000014769	12.5803	10.903	10.7128	3.43111	3.40747	4.23093	0.335516	1.40152e-30	Down	GO:0003097,GO:0005223,GO:0005267,GO:0005372,GO:0005634,GO:0005737,GO:0005886,GO:0005903,GO:0006833,GO:0006884,GO:0008519,GO:0009925,GO:0015168,GO:0015250,GO:0015670,GO:0015696,GO:0015793,GO:0016021,GO:0016323,GO:0016324,GO:0019725,GO:0019934,GO:0021670,GO:0022857,GO:0030184,GO:0030185,GO:0030950,GO:0031526,GO:0031965,GO:0034644,GO:0035377,GO:0035378,GO:0035379,GO:0042383,GO:0042493,GO:0043066,GO:…	renal water transport|intracellular cGMP-activated cation channel activity|potassium channel activity|water transmembrane transporter activity|nucleus|cytoplasm|plasma membrane|brush border|water transport|cell volume homeostasis|ammonium transmembrane transporter activity|basal plasma membrane|glycerol transmembrane transporter activity|water channel activity|carbon dioxide transport|ammonium tr…	ko04976,ko04964,ko04924	Bile secretion|Proximal tubule bicarbonate reclamation|Renin secretion
ENSCSAG00000015092	2.42019	1.9999	1.13788	0.565955	0.823127	0.900576	0.426863	0.0166096	Down
ENSCSAG00000015348	1.50145	1.14088	0.916411	3.29317	3.53458	4.03097	3.16114	4.87208e-08	Up
ENSCSAG00000015949	0.0188308	0.0580932	0.0249981	0.202563	0.27947	0.275973	7.7305	8.20693e-07	Up	GO:0003924,GO:0005525,GO:0016607,GO:0033262,GO:0043066,GO:0071222,GO:0097752	GTPase activity|GTP binding|nuclear speck|regulation of nuclear cell cycle DNA replication|negative regulation of apoptotic process|cellular response to lipopolysaccharide|regulation of DNA stability
ENSCSAG00000016172	1.34553	0.790659	0.714481	0.461484	0.355006	0.328654	0.415715	0.0238279	Down			ko00260,ko00630	Glycine, serine and threonine metabolism|Glyoxylate and dicarboxylate metabolism
ENSCSAG00000016824	7.5112	7.31127	7.1343	3.12057	3.64142	3.46174	0.482279	3.66711e-50	Down
ENSCSAG00000017130	2.44601	2.71987	2.13144	0.633593	0.744647	1.34428	0.387491	1.41267e-05	Down	GO:0000978,GO:0000981,GO:0001077,GO:0001756,GO:0003007,GO:0005634,GO:0007219,GO:0046983	RNA polymerase II proximal promoter sequence-specific DNA binding|DNA-binding transcription factor activity, RNA polymerase II-specific|proximal promoter DNA-binding transcription activator activity, RNA polymerase II-specific|somitogenesis|heart morphogenesis|nucleus|Notch signaling pathway|protein dimerization activity
ENSCSAG00000017250	0.349329	0.230932	0.231869	0.0272299	0.0288024	0.0799931	0.173972	0.0145661	Down	GO:0001913,GO:0005576,GO:0005886,GO:0006955,GO:0016021,GO:0030101,GO:0042267,GO:0042271,GO:0045954,GO:0046703,GO:0050776	T cell mediated cytotoxicity|extracellular region|plasma membrane|immune response|integral component of membrane|natural killer cell activation|natural killer cell mediated cytotoxicity|susceptibility to natural killer cell mediated cytotoxicity|positive regulation of natural killer cell mediated cytotoxicity|natural killer cell lectin-like receptor binding|regulation of immune response	ko04650	Natural killer cell mediated cytotoxicity
ENSCSAG00000017666	0.0419258	0.0246365	0.0371047	0.248374	0.179754	0.102407	5.28886	0.00341063	Up	GO:0003677,GO:0005634	DNA binding|nucleus
ENSCSAG00000017883	0.202383	0.167893	0.200182	0.423156	0.459371	0.46889	2.45307	0.00109369	Up	GO:0001764,GO:0004672,GO:0004674,GO:0005524,GO:0005622,GO:0005887,GO:0006468,GO:0007399,GO:0007417,GO:0009615,GO:0014069,GO:0016197,GO:0018105,GO:0021952,GO:0030900,GO:0035556,GO:0048675,GO:0048813,GO:1900181	neuron migration|protein kinase activity|protein serine/threonine kinase activity|ATP binding|intracellular|integral component of plasma membrane|protein phosphorylation|nervous system development|central nervous system development|response to virus|postsynaptic density|endosomal transport|peptidyl-serine phosphorylation|central nervous system projection neuron axonogenesis|forebrain development|…
ENSCSAG00000017885	0.0758789	0.227399	0.134307	0.454248	0.36036	0.236308	2.49322	0.0126437	Up	GO:0001764,GO:0004672,GO:0004674,GO:0005524,GO:0005622,GO:0005887,GO:0006468,GO:0007399,GO:0007417,GO:0009615,GO:0014069,GO:0016197,GO:0018105,GO:0021952,GO:0030900,GO:0035556,GO:0048675,GO:0048813,GO:1900181	neuron migration|protein kinase activity|protein serine/threonine kinase activity|ATP binding|intracellular|integral component of plasma membrane|protein phosphorylation|nervous system development|central nervous system development|response to virus|postsynaptic density|endosomal transport|peptidyl-serine phosphorylation|central nervous system projection neuron axonogenesis|forebrain development|…
ENSCSAG00000018053	13.832	11.8189	12.5819	5.88431	4.91077	6.96033	0.481531	2.10089e-13	Down	GO:0005576,GO:0005581,GO:0005788,GO:0005794,GO:0005886,GO:0010811,GO:0031012,GO:0062023	extracellular region|collagen trimer|endoplasmic reticulum lumen|Golgi apparatus|plasma membrane|positive regulation of cell-substrate adhesion|extracellular matrix|collagen-containing extracellular matrix
ENSCSAG00000018422	2.56461	2.18819	2.10628	0.786843	0.771383	0.507403	0.311553	2.04112e-11	Down	GO:0001602,GO:0004930,GO:0005886,GO:0005887,GO:0007186,GO:0016020,GO:0017046	pancreatic polypeptide receptor activity|G protein-coupled receptor activity|plasma membrane|integral component of plasma membrane|G protein-coupled receptor signaling pathway|membrane|peptide hormone binding	ko04080	Neuroactive ligand-receptor interaction
ENSCSAG00000018637	0	0.021655	0.0434857	0.183845	0.145847	0.0900135	6.67522	0.0477297	Up			ko04740	Olfactory transduction
ENSCSAG00000018926	0	0.122517	0.0527202	0.185738	0.108055	0.154599	2.66992	0.037414	Up	GO:0005789,GO:0006888,GO:0009306,GO:0016021,GO:0035459,GO:0042954,GO:0070971	endoplasmic reticulum membrane|ER to Golgi vesicle-mediated transport|protein secretion|integral component of membrane|cargo loading into vesicle|lipoprotein transporter activity|endoplasmic reticulum exit site
ENSCSAG00000019023	1.38463	1.83068	1.75058	0.601327	0.489271	0.679429	0.36994	0.00111628	Down	GO:0000184,GO:0002181,GO:0003723,GO:0003735,GO:0005829,GO:0006412,GO:0006413,GO:0006614,GO:0007566,GO:0008201,GO:0016020,GO:0022625,GO:0045296	nuclear-transcribed mRNA catabolic process, nonsense-mediated decay|cytoplasmic translation|RNA binding|structural constituent of ribosome|cytosol|translation|translational initiation|SRP-dependent cotranslational protein targeting to membrane|embryo implantation|heparin binding|membrane|cytosolic large ribosomal subunit|cadherin binding	ko03010	Ribosome
ENSCSAG00000019291	0.0129653	0	0.0114744	0.448721	0.538774	0.463154	61.1593	6.14514e-16	Up
ENSCSAG00000019521	0.024885	0.0658032	0.0440468	0.209495	0.17235	0.18235	4.35047	0.0472523	Up			ko04740	Olfactory transduction
ENSCSAG00000019601	1172.92	1209.93	1313.62	2779.86	2770.15	2666.98	2.30278	4.57308e-153	Up			ko04978	Mineral absorption
EOMES	0.595998	0.404101	0.365166	0.154382	0.163297	0.18477	0.381129	0.000136352	Down	GO:0000122,GO:0000790,GO:0000977,GO:0001102,GO:0001227,GO:0001706,GO:0001707,GO:0001714,GO:0001824,GO:0001829,GO:0002250,GO:0002302,GO:0003677,GO:0003682,GO:0005622,GO:0005634,GO:0006357,GO:0007420,GO:0010002,GO:0010468,GO:0019827,GO:0021772,GO:0021796,GO:0021895,GO:0030154,GO:0032609,GO:0035914,GO:0043433,GO:0043565,GO:0045597,GO:0045664,GO:0045893,GO:0045944,GO:0050767,GO:0060706,GO:0060809	negative regulation of transcription by RNA polymerase II|nuclear chromatin|RNA polymerase II regulatory region sequence-specific DNA binding|RNA polymerase II activating transcription factor binding|DNA-binding transcription repressor activity, RNA polymerase II-specific|endoderm formation|mesoderm formation|endodermal cell fate specification|blastocyst development|trophectodermal cell different…
EPGN	0.0214089	0.0188705	0.0378941	0.100128	0.0776679	0.0915124	3.568	0.0165963	Up	GO:0000165,GO:0000187,GO:0001525,GO:0005154,GO:0005615,GO:0005622,GO:0005887,GO:0007173,GO:0008083,GO:0008284,GO:0043406,GO:0045741,GO:0045840,GO:0050679	MAPK cascade|activation of MAPK activity|angiogenesis|epidermal growth factor receptor binding|extracellular space|intracellular|integral component of plasma membrane|epidermal growth factor receptor signaling pathway|growth factor activity|positive regulation of cell proliferation|positive regulation of MAP kinase activity|positive regulation of epidermal growth factor-activated receptor activit…
EPHB1	0.00847266	0.0261382	0.0112475	0.0475514	0.0712547	0.0388032	3.56542	0.0198801	Up	GO:0001525,GO:0001771,GO:0004713,GO:0004714,GO:0004888,GO:0005005,GO:0005524,GO:0005576,GO:0005737,GO:0005783,GO:0005829,GO:0005886,GO:0005887,GO:0007411,GO:0008046,GO:0009968,GO:0014719,GO:0021631,GO:0021952,GO:0022008,GO:0030010,GO:0030154,GO:0030424,GO:0030425,GO:0031290,GO:0031589,GO:0031901,GO:0032433,GO:0043005,GO:0043066,GO:0043235,GO:0044877,GO:0045121,GO:0046328,GO:0046777,GO:0048013,GO:…	angiogenesis|immunological synapse formation|protein tyrosine kinase activity|transmembrane receptor protein tyrosine kinase activity|transmembrane signaling receptor activity|transmembrane-ephrin receptor activity|ATP binding|extracellular region|cytoplasm|endoplasmic reticulum|cytosol|plasma membrane|integral component of plasma membrane|axon guidance|axon guidance receptor activity|negative re…	ko04360	Axon guidance
EPHX3	1.21806	1.01228	0.554394	0.455743	0.206598	0.478155	0.425486	0.0164352	Down	GO:0004301,GO:0005783,GO:0006629,GO:0016020,GO:0016021,GO:0031090,GO:0043231,GO:0097176	epoxide hydrolase activity|endoplasmic reticulum|lipid metabolic process|membrane|integral component of membrane|organelle membrane|intracellular membrane-bounded organelle|epoxide metabolic process
ERFE	2.94191	2.93884	2.27575	6.64517	5.26091	4.99016	2.14684	2.5827e-08	Up	GO:0005179,GO:0005576,GO:0005615,GO:0005623,GO:0006879,GO:0019217,GO:0042803,GO:2000193	hormone activity|extracellular region|extracellular space|cell|cellular iron ion homeostasis|regulation of fatty acid metabolic process|protein homodimerization activity|positive regulation of fatty acid transport
ERICH3	0.029466	0.0476157	0.0304239	0.107952	0.0558782	0.0607269	2.16908	0.0223607	Up
ESRP1	0.00510434	0.0269947	0	0.238727	0.267664	0.219743	23.5885	9.59178e-17	Up	GO:0003729,GO:0005634,GO:0005654,GO:0006397,GO:0008380,GO:0008543,GO:0016604,GO:0042669,GO:0043484	mRNA binding|nucleus|nucleoplasm|mRNA processing|RNA splicing|fibroblast growth factor receptor signaling pathway|nuclear body|regulation of inner ear auditory receptor cell fate specification|regulation of RNA splicing
ETV1	0.511895	0.783664	1.08489	0.365416	0.213252	0.271455	0.370496	0.00248521	Down	GO:0000978,GO:0000981,GO:0001077,GO:0003700,GO:0005634,GO:0006357,GO:0006366,GO:0007411,GO:0007517,GO:0007638,GO:0030154,GO:0045944,GO:0048935	RNA polymerase II proximal promoter sequence-specific DNA binding|DNA-binding transcription factor activity, RNA polymerase II-specific|proximal promoter DNA-binding transcription activator activity, RNA polymerase II-specific|DNA-binding transcription factor activity|nucleus|regulation of transcription by RNA polymerase II|transcription by RNA polymerase II|axon guidance|muscle organ development…
ETV2	18.219	17.5779	16.5779	57.5931	60.4724	57.4869	3.47202	1.39107e-162	Up	GO:0000978,GO:0000981,GO:0001077,GO:0001824,GO:0001890,GO:0005634,GO:0006357,GO:0007219,GO:0016055,GO:0030154,GO:0030218,GO:0045603,GO:0048514,GO:0060803,GO:2000382	RNA polymerase II proximal promoter sequence-specific DNA binding|DNA-binding transcription factor activity, RNA polymerase II-specific|proximal promoter DNA-binding transcription activator activity, RNA polymerase II-specific|blastocyst development|placenta development|nucleus|regulation of transcription by RNA polymerase II|Notch signaling pathway|Wnt signaling pathway|cell differentiation|eryt…
EZHIP	0.244415	0.148112	0.310945	0.857338	0.876619	0.629649	3.47202	8.33091e-07	Up	GO:0005654	nucleoplasm
F10	0.443707	0.348502	0.412124	0.846515	0.730229	0.981844	2.20184	5.7488e-09	Up			ko04610	Complement and coagulation cascades
FAM107A	0.0391402	0.0591418	0.0445364	0.104604	0.221289	0.245835	4.15252	0.000474172	Up	GO:0001558,GO:0001725,GO:0003779,GO:0005737,GO:0005925,GO:0007049,GO:0016607,GO:0030041,GO:0030335,GO:0031398,GO:0031647,GO:0031669,GO:0032587,GO:0032956,GO:0043005,GO:0045202,GO:0050890,GO:0051017,GO:0051895,GO:0070507,GO:0071385,GO:1900272,GO:2000134	regulation of cell growth|stress fiber|actin binding|cytoplasm|focal adhesion|cell cycle|nuclear speck|actin filament polymerization|positive regulation of cell migration|positive regulation of protein ubiquitination|regulation of protein stability|cellular response to nutrient levels|ruffle membrane|regulation of actin cytoskeleton organization|neuron projection|synapse|cognition|actin filament …
FAM166C	0.228059	0.148579	0.32469	0.157674	0.0490529	0.0999057	0.453321	0.0397108	Down	GO:0005634	nucleus
FAM183A	0.0421549	0.0371567	0.0746149	0.473175	0.166834	0.501961	7.70401	0.00551386	Up
FAM222A	1.18792	1.24892	0.987989	0.535505	0.283215	0.380178	0.36325	3.77108e-07	Down
FAM81B	0	0.0236373	0.0118666	0.137964	0.106132	0.0122817	7.49795	0.0491212	Up	GO:0005634	nucleus
FAP	0.610836	0.760504	0.506808	0.164269	0.241746	0.230795	0.35148	1.02262e-07	Down	GO:0001525,GO:0002020,GO:0004175,GO:0004222,GO:0004252,GO:0005178,GO:0005615,GO:0005737,GO:0005886,GO:0005925,GO:0006508,GO:0007155,GO:0008233,GO:0008236,GO:0008239,GO:0009986,GO:0010710,GO:0010716,GO:0016021,GO:0030027,GO:0031258,GO:0032587,GO:0042803,GO:0043542,GO:0045177,GO:0045178,GO:0046983,GO:0051603,GO:0051917,GO:0060244,GO:0071158,GO:0071438,GO:0071850,GO:0097325,GO:1900119,GO:1902362,GO:…	angiogenesis|protease binding|endopeptidase activity|metalloendopeptidase activity|serine-type endopeptidase activity|integrin binding|extracellular space|cytoplasm|plasma membrane|focal adhesion|proteolysis|cell adhesion|peptidase activity|serine-type peptidase activity|dipeptidyl-peptidase activity|cell surface|regulation of collagen catabolic process|negative regulation of extracellular matrix…
FASLG	0.580556	0.48846	0.467087	0.148103	0.104437	0.0241712	0.186134	0.000323167	Down	GO:0000122,GO:0005125,GO:0005164,GO:0005615,GO:0005634,GO:0005886,GO:0006915,GO:0006955,GO:0016021,GO:0043202,GO:0060205	negative regulation of transcription by RNA polymerase II|cytokine activity|tumor necrosis factor receptor binding|extracellular space|nucleus|plasma membrane|apoptotic process|immune response|integral component of membrane|lysosomal lumen|cytoplasmic vesicle lumen	ko04722,ko04210,ko04650,ko04014,ko04151,ko04060,ko04010,ko04068	Neurotrophin signaling pathway|Apoptosis|Natural killer cell mediated cytotoxicity|Ras signaling pathway|PI3K-Akt signaling pathway|Cytokine-cytokine receptor interaction|MAPK signaling pathway|FoxO signaling pathway
FBXO32	7.61536	8.13343	8.87982	18.225	17.8713	16.6224	2.21737	9.08751e-56	Up	GO:0000209,GO:0004842,GO:0005654,GO:0005737,GO:0005829,GO:0014894,GO:0016567,GO:0019005,GO:0030018,GO:0043687,GO:0071549	protein polyubiquitination|ubiquitin-protein transferase activity|nucleoplasm|cytoplasm|cytosol|response to denervation involved in regulation of muscle adaptation|protein ubiquitination|SCF ubiquitin ligase complex|Z disc|post-translational protein modification|cellular response to dexamethasone stimulus	ko04068	FoxO signaling pathway
FCAR	0.0410921	0.0362198	0.0363668	0	0.00813136	0	0.0732462	0.0411397	Down	GO:0002446,GO:0005576,GO:0005886,GO:0005887,GO:0006955,GO:0019766,GO:0019862,GO:0033031,GO:0035457,GO:0035579,GO:0038093,GO:0042119,GO:0043312,GO:0070821,GO:0071222,GO:0071346,GO:0071354,GO:0071356,GO:0097011,GO:0101003,GO:1903209	neutrophil mediated immunity|extracellular region|plasma membrane|integral component of plasma membrane|immune response|IgA receptor activity|IgA binding|positive regulation of neutrophil apoptotic process|cellular response to interferon-alpha|specific granule membrane|Fc receptor signaling pathway|neutrophil activation|neutrophil degranulation|tertiary granule membrane|cellular response to lipop…	ko04145	Phagosome
FGF18	38.6459	34.031	31.3463	14.0155	16.4395	15.5589	0.458075	7.25414e-17	Down	GO:0000165,GO:0001525,GO:0001957,GO:0001958,GO:0002063,GO:0004713,GO:0005088,GO:0005105,GO:0005111,GO:0005576,GO:0005615,GO:0005730,GO:0007165,GO:0007267,GO:0008083,GO:0008284,GO:0008543,GO:0009653,GO:0016303,GO:0030324,GO:0030949,GO:0032332,GO:0043406,GO:0043536,GO:0045766,GO:0046934,GO:0051897,GO:0070374,GO:2000546	MAPK cascade|angiogenesis|intramembranous ossification|endochondral ossification|chondrocyte development|protein tyrosine kinase activity|Ras guanyl-nucleotide exchange factor activity|type 1 fibroblast growth factor receptor binding|type 2 fibroblast growth factor receptor binding|extracellular region|extracellular space|nucleolus|signal transduction|cell-cell signaling|growth factor activity|po…	ko04010,ko04015,ko04810,ko04014,ko04151	MAPK signaling pathway|Rap1 signaling pathway|Regulation of actin cytoskeleton|Ras signaling pathway|PI3K-Akt signaling pathway
FGF21	15.3085	11.0998	12.3784	33.0224	37.4974	31.1479	2.71176	2.2609e-27	Up			ko04010,ko04015,ko04810,ko04014,ko04151	MAPK signaling pathway|Rap1 signaling pathway|Regulation of actin cytoskeleton|Ras signaling pathway|PI3K-Akt signaling pathway
FGF5	0.845436	0.804166	0.82896	0.341358	0.300892	0.434549	0.450605	5.88863e-08	Down			ko04010,ko04015,ko04810,ko04014,ko04151	MAPK signaling pathway|Rap1 signaling pathway|Regulation of actin cytoskeleton|Ras signaling pathway|PI3K-Akt signaling pathway
FGF7	0.17616	0.116455	0.165647	0.453141	0.403055	0.322713	2.66077	0.000657204	Up	GO:0000165,GO:0004713,GO:0005088,GO:0005104,GO:0005576,GO:0005794,GO:0007165,GO:0008083,GO:0008201,GO:0008284,GO:0008543,GO:0008544,GO:0009611,GO:0010463,GO:0010838,GO:0016303,GO:0031069,GO:0031532,GO:0034394,GO:0042056,GO:0045893,GO:0046934,GO:0050679,GO:0050731,GO:0050918,GO:0051549,GO:0051781,GO:0051897,GO:0060445,GO:0060501,GO:0060665,GO:0061033	MAPK cascade|protein tyrosine kinase activity|Ras guanyl-nucleotide exchange factor activity|fibroblast growth factor receptor binding|extracellular region|Golgi apparatus|signal transduction|growth factor activity|heparin binding|positive regulation of cell proliferation|fibroblast growth factor receptor signaling pathway|epidermis development|response to wounding|mesenchymal cell proliferation|…	ko04010,ko04015,ko04810,ko04014,ko04151	MAPK signaling pathway|Rap1 signaling pathway|Regulation of actin cytoskeleton|Ras signaling pathway|PI3K-Akt signaling pathway
FILIP1L	8.21906	8.2803	8.10124	3.42066	3.8136	3.34359	0.445291	4.6361e-71	Down	GO:0005634,GO:0005737,GO:0016020	nucleus|cytoplasm|membrane
FLRT3	56.8014	60.3915	66.6026	25.2113	25.6456	28.2751	0.446211	4.14413e-30	Down	GO:0003345,GO:0005104,GO:0005615,GO:0005789,GO:0005829,GO:0005886,GO:0005887,GO:0005911,GO:0005925,GO:0007411,GO:0007416,GO:0007507,GO:0008543,GO:0030054,GO:0030674,GO:0031012,GO:0031175,GO:0042803,GO:0043679,GO:0044295,GO:0045499,GO:0048598,GO:0048678,GO:0051965,GO:0060322,GO:0097060,GO:0098742,GO:0098978,GO:0099055,GO:0099560,GO:1990138	proepicardium cell migration involved in pericardium morphogenesis|fibroblast growth factor receptor binding|extracellular space|endoplasmic reticulum membrane|cytosol|plasma membrane|integral component of plasma membrane|cell-cell junction|focal adhesion|axon guidance|synapse assembly|heart development|fibroblast growth factor receptor signaling pathway|cell junction|protein binding, bridging|ex…
FOXS1	0.625488	1.79691	1.66068	0.260033	0.183367	0.679021	0.28657	0.00958109	Down	GO:0000978,GO:0000981,GO:0001078,GO:0001568,GO:0003677,GO:0003700,GO:0005634,GO:0006357,GO:0009653,GO:0030154,GO:0040018,GO:0043433,GO:0045892,GO:0050885	RNA polymerase II proximal promoter sequence-specific DNA binding|DNA-binding transcription factor activity, RNA polymerase II-specific|proximal promoter DNA-binding transcription repressor activity, RNA polymerase II-specific|blood vessel development|DNA binding|DNA-binding transcription factor activity|nucleus|regulation of transcription by RNA polymerase II|anatomical structure morphogenesis|c…
FRAS1	0.226682	0.256591	0.217509	0.761098	0.578409	0.443678	2.63626	2.95419e-05	Up	GO:0002009,GO:0003338,GO:0005201,GO:0005604,GO:0005886,GO:0007154,GO:0015031,GO:0016021,GO:0030326,GO:0043588,GO:0046872,GO:0060021	morphogenesis of an epithelium|metanephros morphogenesis|extracellular matrix structural constituent|basement membrane|plasma membrane|cell communication|protein transport|integral component of membrane|embryonic limb morphogenesis|skin development|metal ion binding|roof of mouth development
FRMD4B	4.01135	5.28454	5.86068	2.06612	2.30519	2.31224	0.457028	1.6373e-07	Down	GO:0001726,GO:0005615,GO:0005737,GO:0005856,GO:0005912,GO:0005923,GO:0090162	ruffle|extracellular space|cytoplasm|cytoskeleton|adherens junction|bicellular tight junction|establishment of epithelial cell polarity
FSHB	0.0129219	0	0	0.0362609	0.0767099	0.130195	19.4067	0.00605882	Up	GO:0005615,GO:0005737,GO:0007179,GO:0007186,GO:0010469,GO:0010893,GO:0016913,GO:0016914,GO:0042699	extracellular space|cytoplasm|transforming growth factor beta receptor signaling pathway|G protein-coupled receptor signaling pathway|regulation of signaling receptor activity|positive regulation of steroid biosynthetic process|follicle-stimulating hormone activity|follicle-stimulating hormone complex|follicle-stimulating hormone signaling pathway	ko04080,ko04024,ko04913,ko04912	Neuroactive ligand-receptor interaction|cAMP signaling pathway|Ovarian steroidogenesis|GnRH signaling pathway
FSIP2	0.00558445	0.0108291	0.0168037	0.0323865	0.0475175	0.0153454	2.96182	0.0290553	Up
FUT1	6.1757	4.25444	4.73804	10.6662	11.9495	11.0431	2.29623	2.56927e-23	Up	GO:0005975,GO:0006486,GO:0008107,GO:0016021,GO:0032580,GO:0036065	carbohydrate metabolic process|protein glycosylation|galactoside 2-alpha-L-fucosyltransferase activity|integral component of membrane|Golgi cisterna membrane|fucosylation	ko00603,ko00601	Glycosphingolipid biosynthesis - globo series|Glycosphingolipid biosynthesis - lacto and neolacto series
FYN	2.85536	2.66605	2.49977	7.10554	7.95753	7.00026	2.84823	3.9742e-61	Up	GO:0000165,GO:0000304,GO:0001764,GO:0002223,GO:0002250,GO:0003015,GO:0004713,GO:0004715,GO:0005088,GO:0005102,GO:0005524,GO:0005634,GO:0005739,GO:0005768,GO:0005829,GO:0005884,GO:0005886,GO:0006468,GO:0006816,GO:0007169,GO:0007411,GO:0007596,GO:0007612,GO:0007631,GO:0008360,GO:0010629,GO:0010730,GO:0010976,GO:0014068,GO:0014069,GO:0018108,GO:0019221,GO:0019899,GO:0030154,GO:0030168,GO:0030425,GO:…	MAPK cascade|response to singlet oxygen|neuron migration|stimulatory C-type lectin receptor signaling pathway|adaptive immune response|heart process|protein tyrosine kinase activity|non-membrane spanning protein tyrosine kinase activity|Ras guanyl-nucleotide exchange factor activity|signaling receptor binding|ATP binding|nucleus|mitochondrion|endosome|cytosol|actin filament|plasma membrane|protei…	ko04650,ko04725,ko04520,ko04664,ko04360,ko04380,ko04072,ko04611,ko04071,ko04660,ko04510	Natural killer cell mediated cytotoxicity|Cholinergic synapse|Adherens junction|Fc epsilon RI signaling pathway|Axon guidance|Osteoclast differentiation|Phospholipase D signaling pathway|Platelet activation|Sphingolipid signaling pathway|T cell receptor signaling pathway|Focal adhesion
FZD9	1.5116	1.81478	1.81061	0.609453	0.683327	0.549052	0.371333	1.10943e-10	Down	GO:0001503,GO:0001836,GO:0004930,GO:0005737,GO:0005789,GO:0005794,GO:0005886,GO:0007399,GO:0007405,GO:0007611,GO:0009986,GO:0016021,GO:0017147,GO:0030183,GO:0030501,GO:0031527,GO:0031966,GO:0035567,GO:0042803,GO:0042813,GO:0043065,GO:0043524,GO:0046982,GO:0048471,GO:0051480,GO:0051902,GO:0060070,GO:0060546,GO:0071157,GO:0090263,GO:0098794,GO:0098978,GO:0099173,GO:0099566,GO:1901029,GO:1904393,GO:…	ossification|release of cytochrome c from mitochondria|G protein-coupled receptor activity|cytoplasm|endoplasmic reticulum membrane|Golgi apparatus|plasma membrane|nervous system development|neuroblast proliferation|learning or memory|cell surface|integral component of membrane|Wnt-protein binding|B cell differentiation|positive regulation of bone mineralization|filopodium membrane|mitochondrial …	ko04390,ko04916,ko04150,ko04310,ko04550	Hippo signaling pathway|Melanogenesis|mTOR signaling pathway|Wnt signaling pathway|Signaling pathways regulating pluripotency of stem cells
GABRB2	1.93415	1.83415	1.93603	5.12809	6.30847	4.94828	2.97271	3.81943e-22	Up	GO:0004890,GO:0005237,GO:0005254,GO:0005829,GO:0005886,GO:0005887,GO:0007165,GO:0007214,GO:0007268,GO:0007605,GO:0016020,GO:0030054,GO:0030659,GO:0034220,GO:0034707,GO:0042391,GO:0043005,GO:0043524,GO:0045202,GO:0050877,GO:0051932,GO:0060119,GO:0060384,GO:0071420,GO:0090102,GO:0098982,GO:0099060,GO:1902476,GO:1902710,GO:1902711,GO:1904315	GABA-A receptor activity|inhibitory extracellular ligand-gated ion channel activity|chloride channel activity|cytosol|plasma membrane|integral component of plasma membrane|signal transduction|gamma-aminobutyric acid signaling pathway|chemical synaptic transmission|sensory perception of sound|membrane|cell junction|cytoplasmic vesicle membrane|ion transmembrane transport|chloride channel complex|r…	ko04726,ko04727,ko04723,ko04080	Serotonergic synapse|GABAergic synapse|Retrograde endocannabinoid signaling|Neuroactive ligand-receptor interaction
GABRG2	0.194028	0.174661	0.116913	0.0308923	0.0408453	0.0453761	0.249949	6.56098e-06	Down	GO:0004890,GO:0005237,GO:0005254,GO:0005887,GO:0007165,GO:0007214,GO:0007268,GO:0022851,GO:0030054,GO:0030659,GO:0032590,GO:0034220,GO:0034707,GO:0042391,GO:0043005,GO:0045202,GO:0045211,GO:0050877,GO:0051932,GO:0060078,GO:0071420,GO:0098794,GO:1902476,GO:1902711,GO:1904315	GABA-A receptor activity|inhibitory extracellular ligand-gated ion channel activity|chloride channel activity|integral component of plasma membrane|signal transduction|gamma-aminobutyric acid signaling pathway|chemical synaptic transmission|GABA-gated chloride ion channel activity|cell junction|cytoplasmic vesicle membrane|dendrite membrane|ion transmembrane transport|chloride channel complex|reg…	ko04727,ko04080,ko04723	GABAergic synapse|Neuroactive ligand-receptor interaction|Retrograde endocannabinoid signaling
GALNT18	9.87998	8.58692	7.90668	3.69296	3.66574	3.82085	0.43914	3.70892e-17	Down	GO:0000139,GO:0004653,GO:0005794,GO:0006493,GO:0016021,GO:0030246,GO:0046872	Golgi membrane|polypeptide N-acetylgalactosaminyltransferase activity|Golgi apparatus|protein O-linked glycosylation|integral component of membrane|carbohydrate binding|metal ion binding	ko00512	Mucin type O-Glycan biosynthesis
GAS1	1.68474	1.66084	2.25613	3.85679	4.38657	6.61936	2.75152	0.000197747	Up	GO:0005886,GO:0007050,GO:0008589,GO:0010955,GO:0016021,GO:0035924,GO:0042981,GO:0045165,GO:0045930,GO:0046658,GO:0048589,GO:0060628	plasma membrane|cell cycle arrest|regulation of smoothened signaling pathway|negative regulation of protein processing|integral component of membrane|cellular response to vascular endothelial growth factor stimulus|regulation of apoptotic process|cell fate commitment|negative regulation of mitotic cell cycle|anchored component of plasma membrane|developmental growth|regulation of ER to Golgi vesi…	ko04340	Hedgehog signaling pathway
GAS2L2	0.0990322	0.0940046	0.148321	0.0783823	0.0226115	0.020933	0.370146	0.0338665	Down	GO:0001578,GO:0005737,GO:0005856,GO:0007026,GO:0008017,GO:0008093,GO:0051015	microtubule bundle formation|cytoplasm|cytoskeleton|negative regulation of microtubule depolymerization|microtubule binding|cytoskeletal adaptor activity|actin filament binding
GCLC	12.1007	14.072	15.1673	39.7206	33.1891	34.4644	2.69224	6.23662e-26	Up			ko00480,ko04212,ko00270	Glutathione metabolism|Longevity regulating pathway - worm|Cysteine and methionine metabolism
GCNT1	3.39863	4.46971	3.51707	0.874658	1.4945	1.41651	0.34461	3.43202e-12	Down			ko00512	Mucin type O-Glycan biosynthesis
GDA	0.0659346	0.0835429	0.0802349	0.00770932	0	0.0339714	0.189586	0.000515869	Down	GO:0005622,GO:0005829,GO:0006139,GO:0006147,GO:0006195,GO:0007399,GO:0008270,GO:0008892,GO:0046098	intracellular|cytosol|nucleobase-containing compound metabolic process|guanine catabolic process|purine nucleotide catabolic process|nervous system development|zinc ion binding|guanine deaminase activity|guanine metabolic process	ko00230	Purine metabolism
GDF15	96.0003	105.903	103.128	220.573	195.729	193.747	2.0727	5.83886e-32	Up	GO:0002023,GO:0005125,GO:0005576,GO:0005615,GO:0008083,GO:0040015,GO:0051897,GO:0060400	reduction of food intake in response to dietary excess|cytokine activity|extracellular region|extracellular space|growth factor activity|negative regulation of multicellular organism growth|positive regulation of protein kinase B signaling|negative regulation of growth hormone receptor signaling pathway
GFAP	5.2756	5.06909	5.17688	1.96847	2.32306	2.26744	0.437681	3.06096e-38	Down	GO:0005198,GO:0005737,GO:0005882,GO:0045109	structural molecule activity|cytoplasm|intermediate filament|intermediate filament organization	ko04630	Jak-STAT signaling pathway
GGT5	0.681063	0.634944	0.510016	0.232772	0.349883	0.215941	0.4523	0.0014182	Down	GO:0000048,GO:0002951,GO:0005886,GO:0006508,GO:0006520,GO:0006536,GO:0006631,GO:0006691,GO:0006749,GO:0006750,GO:0006751,GO:0006954,GO:0016021,GO:0019344,GO:0031226,GO:0036374,GO:0102953,GO:0103068,GO:1901750	peptidyltransferase activity|leukotriene-C(4) hydrolase|plasma membrane|proteolysis|cellular amino acid metabolic process|glutamate metabolic process|fatty acid metabolic process|leukotriene metabolic process|glutathione metabolic process|glutathione biosynthetic process|glutathione catabolic process|inflammatory response|integral component of membrane|cysteine biosynthetic process|intrinsic comp…	ko00460,ko00480,ko00590,ko00430	Cyanoamino acid metabolism|Glutathione metabolism|Arachidonic acid metabolism|Taurine and hypotaurine metabolism
GJA1	64.1379	62.5216	60.9876	21.772	20.837	20.5131	0.348505	3.48462e-185	Down	GO:0005783,GO:0005886,GO:0005922,GO:0007267,GO:0007507,GO:0014704,GO:0016021,GO:0022857,GO:0030308	endoplasmic reticulum|plasma membrane|connexin complex|cell-cell signaling|heart development|intercalated disc|integral component of membrane|transmembrane transporter activity|negative regulation of cell growth	ko04540	Gap junction
GJB2	1.39334	1.67745	2.55646	0.445035	0.537983	0.62256	0.295664	8.66572e-05	Down	GO:0005243,GO:0005922,GO:0007267,GO:0007605,GO:0016021,GO:0016264,GO:0042802	gap junction channel activity|connexin complex|cell-cell signaling|sensory perception of sound|integral component of membrane|gap junction assembly|identical protein binding
GJB3	45.973	44.7875	39.0741	20.8756	19.321	19.9466	0.480051	4.86791e-26	Down
GJB4	7.39653	6.3922	6.31586	1.94587	2.05824	2.22303	0.320877	1.11655e-20	Down	GO:0005634,GO:0005730,GO:0005922,GO:0007154,GO:0007608,GO:0016021,GO:0030054,GO:0042048	nucleus|nucleolus|connexin complex|cell communication|sensory perception of smell|integral component of membrane|cell junction|olfactory behavior
GJB5	1.01356	1.46416	0.971763	0.52671	0.334276	0.438405	0.391196	0.000578927	Down	GO:0005922,GO:0007154,GO:0008544,GO:0016021,GO:0060707,GO:0060708,GO:0060713,GO:1905867	connexin complex|cell communication|epidermis development|integral component of membrane|trophoblast giant cell differentiation|spongiotrophoblast differentiation|labyrinthine layer morphogenesis|epididymis development
GNG13	2.26893	1.69992	1.00401	0.424466	0.673468	0.519563	0.336501	0.0260735	Down	GO:0003924,GO:0005834,GO:0005886,GO:0007200,GO:0030425,GO:0031681,GO:0050909	GTPase activity|heterotrimeric G-protein complex|plasma membrane|phospholipase C-activating G protein-coupled receptor signaling pathway|dendrite|G-protein beta-subunit binding|sensory perception of taste	ko04062,ko04725,ko04745,ko04726,ko04740,ko04723,ko04727,ko04728,ko04014,ko04151,ko04742,ko04713,ko04724	Chemokine signaling pathway|Cholinergic synapse|Phototransduction - fly|Serotonergic synapse|Olfactory transduction|Retrograde endocannabinoid signaling|GABAergic synapse|Dopaminergic synapse|Ras signaling pathway|PI3K-Akt signaling pathway|Taste transduction|Circadian entrainment|Glutamatergic synapse
GNG2	1.97517	1.60958	2.0119	0.697191	0.811198	0.955796	0.456083	0.00108542	Down	GO:0003924,GO:0005834,GO:0007186,GO:0007191,GO:0008283,GO:0016020,GO:0031681,GO:0071380,GO:0071870	GTPase activity|heterotrimeric G-protein complex|G protein-coupled receptor signaling pathway|adenylate cyclase-activating dopamine receptor signaling pathway|cell proliferation|membrane|G-protein beta-subunit binding|cellular response to prostaglandin E stimulus|cellular response to catecholamine stimulus	ko04062,ko04725,ko04726,ko04723,ko04727,ko04728,ko04014,ko04151,ko04713,ko04724	Chemokine signaling pathway|Cholinergic synapse|Serotonergic synapse|Retrograde endocannabinoid signaling|GABAergic synapse|Dopaminergic synapse|Ras signaling pathway|PI3K-Akt signaling pathway|Circadian entrainment|Glutamatergic synapse
GPA33	0.0169878	0.0349384	0.045103	0.0900446	0.0784367	0.124482	3.13565	0.00945752	Up
GPBAR1	3.91544	3.63608	3.34144	1.65683	1.22214	1.3449	0.401913	9.84904e-11	Down	GO:0005737,GO:0005886,GO:0007186,GO:0016021,GO:0038181,GO:0038182,GO:0038184,GO:2000810	cytoplasm|plasma membrane|G protein-coupled receptor signaling pathway|integral component of membrane|bile acid receptor activity|G protein-coupled bile acid receptor activity|cell surface bile acid receptor signaling pathway|regulation of bicellular tight junction assembly
GPR3	0.302981	0.308142	0.26814	0.109002	0.0461186	0.0213476	0.207863	0.00655836	Down	GO:0004930,GO:0005622,GO:0005887,GO:0007189,GO:0040020,GO:0120162	G protein-coupled receptor activity|intracellular|integral component of plasma membrane|adenylate cyclase-activating G protein-coupled receptor signaling pathway|regulation of meiotic nuclear division|positive regulation of cold-induced thermogenesis
GPR68	0.674479	0.817447	1.08192	0.216872	0.604772	0.193062	0.406599	0.00346674	Down
GPRIN1	4.50451	3.61254	3.60007	1.5908	1.4098	1.62793	0.409287	1.89752e-13	Down	GO:0005886,GO:0030426,GO:0031175,GO:0051219	plasma membrane|growth cone|neuron projection development|phosphoprotein binding
GRAP	0.228461	0.449731	0.310024	0.12822	0.0753468	0.0976553	0.316738	0.000281524	Down	GO:0005070,GO:0005737,GO:0005829,GO:0007265,GO:0007267	SH3/SH2 adaptor activity|cytoplasm|cytosol|Ras protein signal transduction|cell-cell signaling
GRASP	1.16249	0.930554	1.29127	0.466021	0.410777	0.521534	0.428097	1.57711e-06	Down	GO:0005886,GO:0007165,GO:0008104,GO:0014069,GO:0030054,GO:0030165,GO:0030306,GO:0042802,GO:0045211,GO:0048471,GO:0098685,GO:0098978,GO:0099152	plasma membrane|signal transduction|protein localization|postsynaptic density|cell junction|PDZ domain binding|ADP-ribosylation factor binding|identical protein binding|postsynaptic membrane|perinuclear region of cytoplasm|Schaffer collateral - CA1 synapse|glutamatergic synapse|regulation of neurotransmitter receptor transport, endosome to postsynaptic membrane
GRB10	16.6775	15.8949	16.1666	33.3938	31.823	30.8792	2.0424	2.68573e-89	Up			ko04150	mTOR signaling pathway
GRHL2	0.0947127	0.116876	0.167643	0.0487263	0.0515402	0.0694027	0.463943	0.0184096	Down	GO:0000981,GO:0001161,GO:0001228,GO:0001843,GO:0003208,GO:0003382,GO:0003700,GO:0005634,GO:0005654,GO:0005911,GO:0006357,GO:0007155,GO:0007420,GO:0008283,GO:0008544,GO:0016020,GO:0021915,GO:0031490,GO:0034329,GO:0035264,GO:0042733,GO:0043010,GO:0043565,GO:0044030,GO:0045617,GO:0045944,GO:0048701,GO:0051973,GO:0060324,GO:0060463,GO:0060487,GO:0060672,GO:0070830,GO:0090132	DNA-binding transcription factor activity, RNA polymerase II-specific|intronic transcription regulatory region sequence-specific DNA binding|DNA-binding transcription activator activity, RNA polymerase II-specific|neural tube closure|cardiac ventricle morphogenesis|epithelial cell morphogenesis|DNA-binding transcription factor activity|nucleus|nucleoplasm|cell-cell junction|regulation of transcri…
GRIN2D	0.167327	0.228859	0.250214	0.113339	0.108467	0.0845602	0.490956	0.0082313	Down	GO:0000165,GO:0001964,GO:0004970,GO:0004972,GO:0005088,GO:0005622,GO:0005886,GO:0005887,GO:0007420,GO:0008344,GO:0017146,GO:0022849,GO:0030054,GO:0048167,GO:0051930,GO:0060079,GO:0060291,GO:0097553,GO:0098839,GO:0098976	MAPK cascade|startle response|ionotropic glutamate receptor activity|NMDA glutamate receptor activity|Ras guanyl-nucleotide exchange factor activity|intracellular|plasma membrane|integral component of plasma membrane|brain development|adult locomotory behavior|NMDA selective glutamate receptor complex|glutamate-gated calcium ion channel activity|cell junction|regulation of synaptic plasticity|reg…	ko04024,ko04720,ko04020,ko04080,ko04713,ko04724	cAMP signaling pathway|Long-term potentiation|Calcium signaling pathway|Neuroactive ligand-receptor interaction|Circadian entrainment|Glutamatergic synapse
GRM7	0	0	0	0.142607	0.0301685	0.0977518	Inf	0.0022032	Up	GO:0001642,GO:0005886,GO:0007196,GO:0008066,GO:0016021	group III metabotropic glutamate receptor activity|plasma membrane|adenylate cyclase-inhibiting G protein-coupled glutamate receptor signaling pathway|glutamate receptor activity|integral component of membrane	ko04080,ko04072,ko04724	Neuroactive ligand-receptor interaction|Phospholipase D signaling pathway|Glutamatergic synapse
GRM8	0	0.00601031	0	0.051026	0.00674658	0.0374747	16.6443	0.0283748	Up			ko04080,ko04072,ko04724	Neuroactive ligand-receptor interaction|Phospholipase D signaling pathway|Glutamatergic synapse
GRPR	1.7741	1.4759	1.34075	0.70854	0.650845	0.328654	0.3802	1.49337e-06	Down	GO:0004930,GO:0005886,GO:0005887,GO:0007186,GO:0007200,GO:0007611,GO:0008188,GO:0008283,GO:0008528,GO:0035176,GO:0036343,GO:0042127,GO:0042923,GO:0043207,GO:0061744	G protein-coupled receptor activity|plasma membrane|integral component of plasma membrane|G protein-coupled receptor signaling pathway|phospholipase C-activating G protein-coupled receptor signaling pathway|learning or memory|neuropeptide receptor activity|cell proliferation|G protein-coupled peptide receptor activity|social behavior|psychomotor behavior|regulation of cell proliferation|neuropept…	ko04080,ko04020	Neuroactive ligand-receptor interaction|Calcium signaling pathway
GSG1	0.363028	0.479977	0.441764	0.19101	0.179591	0.124695	0.399297	0.0228541	Down	GO:0005789,GO:0005886,GO:0016021,GO:0070063	endoplasmic reticulum membrane|plasma membrane|integral component of membrane|RNA polymerase binding
GSG1L	0.257145	0.0824202	0.248264	0.524795	0.832651	0.599545	3.43465	0.000316883	Up	GO:0005886,GO:0030054,GO:0098685,GO:0098978,GO:0099061,GO:0099149,GO:2000311	plasma membrane|cell junction|Schaffer collateral - CA1 synapse|glutamatergic synapse|integral component of postsynaptic density membrane|regulation of postsynaptic neurotransmitter receptor internalization|regulation of AMPA receptor activity
GSTM5	0.167299	0.122886	0.172738	0.286898	0.395426	0.349046	2.30462	0.00238598	Up	GO:0004364,GO:0005829,GO:0006749,GO:0042802,GO:0045171,GO:1901687	glutathione transferase activity|cytosol|glutathione metabolic process|identical protein binding|intercellular bridge|glutathione derivative biosynthetic process	ko00982,ko00480,ko00980	Drug metabolism - cytochrome P450|Glutathione metabolism|Metabolism of xenobiotics by cytochrome P450
GSTO2	0.10837	0.159201	0.0745955	0.371684	0.369321	0.363965	3.35155	0.00022935	Up	GO:0004364,GO:0005829,GO:0006805,GO:0016491,GO:0019852,GO:0042802,GO:0045174,GO:0050610,GO:0055114,GO:0070062,GO:0071243,GO:1901687	glutathione transferase activity|cytosol|xenobiotic metabolic process|oxidoreductase activity|L-ascorbic acid metabolic process|identical protein binding|glutathione dehydrogenase (ascorbate) activity|methylarsonate reductase activity|oxidation-reduction process|extracellular exosome|cellular response to arsenic-containing substance|glutathione derivative biosynthetic process	ko00982,ko00480,ko00980	Drug metabolism - cytochrome P450|Glutathione metabolism|Metabolism of xenobiotics by cytochrome P450
GTPBP2	29.9691	27.9115	27.1459	67.7066	67.0146	63.3527	2.41288	1.32612e-116	Up	GO:0002576,GO:0003746,GO:0003924,GO:0005525,GO:0005576,GO:0006414,GO:0031093,GO:0043231	platelet degranulation|translation elongation factor activity|GTPase activity|GTP binding|extracellular region|translational elongation|platelet alpha granule lumen|intracellular membrane-bounded organelle
H1-1	49.4077	42.5058	42.4243	18.6272	16.5078	18.5032	0.413722	1.67906e-25	Down	GO:0000786,GO:0000790,GO:0003690,GO:0005634,GO:0005719,GO:0006334,GO:0006355,GO:0007283,GO:0008201,GO:0009986,GO:0016584,GO:0030261,GO:0031492,GO:0031936,GO:0031982,GO:0045910,GO:0048260	nucleosome|nuclear chromatin|double-stranded DNA binding|nucleus|nuclear euchromatin|nucleosome assembly|regulation of transcription, DNA-templated|spermatogenesis|heparin binding|cell surface|nucleosome positioning|chromosome condensation|nucleosomal DNA binding|negative regulation of chromatin silencing|vesicle|negative regulation of DNA recombination|positive regulation of receptor-mediated en…
HABP2	34.432	32.5133	35.3013	14.7647	16.4994	17.069	0.489674	1.11551e-48	Down
HK3	0.0545643	0.0274827	0.0413913	0.17499	0.146534	0.107098	3.58871	0.00295612	Up			ko04066,ko04910,ko04973,ko00524,ko00052,ko01200,ko00051,ko00010,ko00520,ko00500,ko00521	HIF-1 signaling pathway|Insulin signaling pathway|Carbohydrate digestion and absorption|Neomycin, kanamycin and gentamicin biosynthesis|Galactose metabolism|Carbon metabolism|Fructose and mannose metabolism|Glycolysis / Gluconeogenesis|Amino sugar and nucleotide sugar metabolism|Starch and sucrose metabolism|Streptomycin biosynthesis
HMOX1	103.719	114.454	133.443	278.489	223.544	235.112	2.17276	1.19414e-12	Up			ko04978,ko00860	Mineral absorption|Porphyrin and chlorophyll metabolism
HPDL	0.935703	0.659806	0.975323	0.272299	0.432036	0.399966	0.444306	0.00231754	Down	GO:0003868,GO:0009072,GO:0046872	4-hydroxyphenylpyruvate dioxygenase activity|aromatic amino acid family metabolic process|metal ion binding
HRH4	0.785668	0.662403	0.793575	1.29407	1.55469	1.60355	2.05666	7.82657e-09	Up	GO:0004930,GO:0004969,GO:0004993,GO:0005886,GO:0005887,GO:0006954,GO:0007186,GO:0007187,GO:0007197,GO:0007204,GO:0007268,GO:0016907,GO:0030425,GO:0030594,GO:0043408	G protein-coupled receptor activity|histamine receptor activity|G protein-coupled serotonin receptor activity|plasma membrane|integral component of plasma membrane|inflammatory response|G protein-coupled receptor signaling pathway|G protein-coupled receptor signaling pathway, coupled to cyclic nucleotide second messenger|adenylate cyclase-inhibiting G protein-coupled acetylcholine receptor signal…	ko04080	Neuroactive ligand-receptor interaction
HS3ST1	3.93232	4.28291	3.70179	0.679421	1.09038	1.39945	0.275804	8.30648e-18	Down	GO:0005796,GO:0006024,GO:0008146,GO:0008467	Golgi lumen|glycosaminoglycan biosynthetic process|sulfotransferase activity|[heparan sulfate]-glucosamine 3-sulfotransferase 1 activity	ko00534	Glycosaminoglycan biosynthesis - heparan sulfate / heparin
HS3ST3A1	29.8124	27.8184	24.0299	10.0952	10.4714	10.6861	0.396532	3.08783e-23	Down	GO:0000139,GO:0006024,GO:0008146,GO:0008467,GO:0016021,GO:0033872	Golgi membrane|glycosaminoglycan biosynthetic process|sulfotransferase activity|[heparan sulfate]-glucosamine 3-sulfotransferase 1 activity|integral component of membrane|[heparan sulfate]-glucosamine 3-sulfotransferase 3 activity	ko00534	Glycosaminoglycan biosynthesis - heparan sulfate / heparin
HS3ST3B1	7.85999	8.11324	7.59433	3.57093	3.51275	3.93192	0.484507	1.39335e-49	Down	GO:0000139,GO:0005887,GO:0006024,GO:0006477,GO:0008467,GO:0015012,GO:0015015,GO:0033872	Golgi membrane|integral component of plasma membrane|glycosaminoglycan biosynthetic process|protein sulfation|[heparan sulfate]-glucosamine 3-sulfotransferase 1 activity|heparan sulfate proteoglycan biosynthetic process|heparan sulfate proteoglycan biosynthetic process, enzymatic modification|[heparan sulfate]-glucosamine 3-sulfotransferase 3 activity	ko00534	Glycosaminoglycan biosynthesis - heparan sulfate / heparin
HSPA12B	0.460391	0.405803	0.407449	1.61754	1.35543	1.47081	3.6152	7.55604e-16	Up	GO:0005524	ATP binding
HSPA5	237.193	243.89	240.023	510.187	523.666	458.795	2.14386	1.23002e-56	Up			ko04918,ko04141,ko03060	Thyroid hormone synthesis|Protein processing in endoplasmic reticulum|Protein export
ICA1	1.57136	2.205	2.26957	4.67996	5.93281	5.44636	2.7525	2.77498e-18	Up	GO:0000139,GO:0005737,GO:0005829,GO:0006836,GO:0019904,GO:0030054,GO:0030667,GO:0030672,GO:0043231,GO:0050796	Golgi membrane|cytoplasm|cytosol|neurotransmitter transport|protein domain specific binding|cell junction|secretory granule membrane|synaptic vesicle membrane|intracellular membrane-bounded organelle|regulation of insulin secretion
ID3	33.7304	33.5458	35.8134	14.9808	15.5556	15.9798	0.467484	1.19281e-67	Down	GO:0000122,GO:0000981,GO:0001085,GO:0001656,GO:0003700,GO:0003714,GO:0005634,GO:0005737,GO:0006275,GO:0006351,GO:0007275,GO:0007417,GO:0007507,GO:0007517,GO:0007623,GO:0008134,GO:0009611,GO:0019904,GO:0030182,GO:0030855,GO:0030903,GO:0042476,GO:0043065,GO:0043392,GO:0043433,GO:0045662,GO:0045665,GO:0045668,GO:0045892,GO:0046983,GO:0051726,GO:0072750,GO:1901707	negative regulation of transcription by RNA polymerase II|DNA-binding transcription factor activity, RNA polymerase II-specific|RNA polymerase II transcription factor binding|metanephros development|DNA-binding transcription factor activity|transcription corepressor activity|nucleus|cytoplasm|regulation of DNA replication|transcription, DNA-templated|multicellular organism development|central ner…	ko04550,ko04350	Signaling pathways regulating pluripotency of stem cells|TGF-beta signaling pathway
ID4	0.052691	0.0825662	0.0569946	0.164289	0.266457	0.20914	3.4493	4.60471e-05	Up			ko04550,ko04350	Signaling pathways regulating pluripotency of stem cells|TGF-beta signaling pathway
IDH1	14.5304	17.6144	17.1299	39.2589	41.9495	42.5715	2.60376	2.65031e-84	Up			ko01200,ko04146,ko00020,ko00720,ko01210,ko01230,ko00480	Carbon metabolism|Peroxisome|Citrate cycle (TCA cycle)|Carbon fixation pathways in prokaryotes|2-Oxocarboxylic acid metabolism|Biosynthesis of amino acids|Glutathione metabolism
IDO1	0.202696	0.147133	0.263805	0.0669174	0.0235939	0.0546063	0.245364	0.00306885	Down			ko00380	Tryptophan metabolism
IFI16	22.5491	23.968	25.3332	51.8991	50.9336	48.0901	2.17606	3.25954e-109	Up	GO:0003677,GO:0005634,GO:0005737,GO:0006914,GO:0006915,GO:0006954,GO:0045087	DNA binding|nucleus|cytoplasm|autophagy|apoptotic process|inflammatory response|innate immune response
IFIT1	0.963069	0.997918	0.949917	0.316327	0.538261	0.531975	0.493391	1.13498e-06	Down	GO:0003723,GO:0005737,GO:0009615,GO:0050688,GO:0051607,GO:0071357,GO:0071360	RNA binding|cytoplasm|response to virus|regulation of defense response to virus|defense response to virus|cellular response to type I interferon|cellular response to exogenous dsRNA
IGFALS	0.0763797	0.179529	0.0901289	0.369131	0.264497	0.186563	2.46096	0.0169147	Up	GO:0005615,GO:0007155	extracellular space|cell adhesion
IGFBP4	0.0297851	0	0.0263601	0.0835821	0.471514	0.272821	15.1544	0.00743077	Up
IGFL1	2.45457	1.35993	1.36545	0.131199	0.0693876	0.192711	0.0788139	8.42021e-07	Down	GO:0005102,GO:0005615	signaling receptor binding|extracellular space
IGLV4-3	0.24568	0.17324	0.217429	0	0	0	0	0.0182266	Down	GO:0002250,GO:0002377,GO:0003823,GO:0005615,GO:0005886,GO:0006955	adaptive immune response|immunoglobulin production|antigen binding|extracellular space|plasma membrane|immune response
IGSF9	0.391642	0.398314	0.229294	0.129627	0.131152	0.132454	0.399965	0.000161693	Down	GO:0005886,GO:0007156,GO:0007411,GO:0016021,GO:0016358,GO:0030054,GO:0030424,GO:0030425,GO:0050807,GO:0060077,GO:0070593,GO:0098632	plasma membrane|homophilic cell adhesion via plasma membrane adhesion molecules|axon guidance|integral component of membrane|dendrite development|cell junction|axon|dendrite|regulation of synapse organization|inhibitory synapse|dendrite self-avoidance|cell-cell adhesion mediator activity
IL17B	0.127862	0.187836	0.0377197	0.478404	0.337354	0.351351	3.43118	0.0496133	Up			ko04060	Cytokine-cytokine receptor interaction
IL1RL1	29.5341	33.0305	31.3705	12.5533	11.3654	11.4071	0.389776	5.3404e-95	Down	GO:0002826,GO:0004896,GO:0004908,GO:0005576,GO:0005886,GO:0006955,GO:0007165,GO:0009897,GO:0016021,GO:0032689,GO:0032754,GO:0038172,GO:0043032,GO:0050729,GO:0090197	negative regulation of T-helper 1 type immune response|cytokine receptor activity|interleukin-1 receptor activity|extracellular region|plasma membrane|immune response|signal transduction|external side of plasma membrane|integral component of membrane|negative regulation of interferon-gamma production|positive regulation of interleukin-5 production|interleukin-33-mediated signaling pathway|positiv…
IL1RN	2.90372	2.78863	1.91777	0.36485	0.12864	0.0793939	0.0780218	3.75763e-16	Down	GO:0005125,GO:0005149,GO:0005152,GO:0005615,GO:0006954,GO:0006955,GO:2000660	cytokine activity|interleukin-1 receptor binding|interleukin-1 receptor antagonist activity|extracellular space|inflammatory response|immune response|negative regulation of interleukin-1-mediated signaling pathway
IL20RB	0	0.0952335	0.114744	0.727656	0.855197	0.573994	10.6555	2.41863e-09	Up	GO:0001808,GO:0002437,GO:0002765,GO:0005886,GO:0016021,GO:0019221,GO:0032689,GO:0032703,GO:0032733,GO:0032753,GO:0042015,GO:0042130,GO:0048873	negative regulation of type IV hypersensitivity|inflammatory response to antigenic stimulus|immune response-inhibiting signal transduction|plasma membrane|integral component of membrane|cytokine-mediated signaling pathway|negative regulation of interferon-gamma production|negative regulation of interleukin-2 production|positive regulation of interleukin-10 production|positive regulation of interl…	ko04060,ko04630	Cytokine-cytokine receptor interaction|Jak-STAT signaling pathway
IL24	0.596278	0.459881	0.428765	0.139438	0.0368726	0.204813	0.267019	0.0147474	Down			ko04060,ko04630	Cytokine-cytokine receptor interaction|Jak-STAT signaling pathway
IL2RB	0.139753	0.113328	0.0544202	0.00522893	0.0110618	0.0204813	0.12416	0.000132768	Down	GO:0004911,GO:0009897,GO:0016021,GO:0019976,GO:0043066	interleukin-2 receptor activity|external side of plasma membrane|integral component of membrane|interleukin-2 binding|negative regulation of apoptotic process	ko04060,ko04144,ko04630,ko04151	Cytokine-cytokine receptor interaction|Endocytosis|Jak-STAT signaling pathway|PI3K-Akt signaling pathway
INA	0.370289	0.149593	0.27309	0.0288637	0	0.141321	0.223638	0.00789662	Down	GO:0005200,GO:0005615,GO:0005654,GO:0005883,GO:0021762,GO:0030154,GO:0031965,GO:0036464,GO:0043209,GO:0045111,GO:0060052,GO:0098685,GO:0098794,GO:0098973,GO:0099184,GO:1990830	structural constituent of cytoskeleton|extracellular space|nucleoplasm|neurofilament|substantia nigra development|cell differentiation|nuclear membrane|cytoplasmic ribonucleoprotein granule|myelin sheath|intermediate filament cytoskeleton|neurofilament cytoskeleton organization|Schaffer collateral - CA1 synapse|postsynapse|structural constituent of postsynaptic actin cytoskeleton|structural const…
IQCF1	0.645553	0.682812	0.799846	1.35865	1.88421	1.36	2.23773	0.000930617	Up	GO:0001669,GO:0005516,GO:0060474,GO:2000344	acrosomal vesicle|calmodulin binding|positive regulation of flagellated sperm motility involved in capacitation|positive regulation of acrosome reaction
IRGC	0.199509	0.13189	0.147139	0.311031	0.47704	0.441629	2.65825	0.0048243	Up	GO:0003924,GO:0005525,GO:0016020	GTPase activity|GTP binding|membrane
ISCU	25.5683	27.3589	28.8009	52.5279	52.7898	53.8823	2.01846	8.25171e-60	Up	GO:0005506,GO:0005634,GO:0005737,GO:0005739,GO:0005759,GO:0005829,GO:0006879,GO:0008198,GO:0016226,GO:0032947,GO:0036455,GO:0044281,GO:0051537,GO:0051539	iron ion binding|nucleus|cytoplasm|mitochondrion|mitochondrial matrix|cytosol|cellular iron ion homeostasis|ferrous iron binding|iron-sulfur cluster assembly|protein-containing complex scaffold activity|iron-sulfur transferase activity|small molecule metabolic process|2 iron, 2 sulfur cluster binding|4 iron, 4 sulfur cluster binding
ISG15	3.31226	2.73117	2.47748	0.899492	0.613148	1.21356	0.332121	4.426e-10	Down	GO:0005576,GO:0005654,GO:0005829,GO:0016032,GO:0019941,GO:0019985,GO:0030501,GO:0031386,GO:0031397,GO:0032020,GO:0032480,GO:0032649,GO:0034340,GO:0042742,GO:0045071,GO:0045648,GO:0051607,GO:0060337	extracellular region|nucleoplasm|cytosol|viral process|modification-dependent protein catabolic process|translesion synthesis|positive regulation of bone mineralization|protein tag|negative regulation of protein ubiquitination|ISG15-protein conjugation|negative regulation of type I interferon production|regulation of interferon-gamma production|response to type I interferon|defense response to ba…	ko04622	RIG-I-like receptor signaling pathway
ITGB6	1.67271	1.9547	1.83262	0.598372	0.862656	0.863726	0.441207	3.21985e-19	Down	GO:0001618,GO:0005178,GO:0005654,GO:0005813,GO:0005886,GO:0005925,GO:0006954,GO:0007155,GO:0007160,GO:0007229,GO:0008305,GO:0009897,GO:0009986,GO:0016477,GO:0030054,GO:0030198,GO:0033627,GO:0034685,GO:0038023,GO:0038044,GO:0043235,GO:1901388	virus receptor activity|integrin binding|nucleoplasm|centrosome|plasma membrane|focal adhesion|inflammatory response|cell adhesion|cell-matrix adhesion|integrin-mediated signaling pathway|integrin complex|external side of plasma membrane|cell surface|cell migration|cell junction|extracellular matrix organization|cell adhesion mediated by integrin|integrin alphav-beta6 complex|signaling receptor a…	ko04810,ko04151,ko04512,ko04510	Regulation of actin cytoskeleton|PI3K-Akt signaling pathway|ECM-receptor interaction|Focal adhesion
JAG1	26.8149	26.0447	24.8863	12.4407	12.8683	11.9739	0.496716	1.42955e-85	Down			ko04330	Notch signaling pathway
JCHAIN	0.530747	0.554853	0.568028	0.923638	1.14795	1.1871	2.04177	4.21548e-05	Up	GO:0001895,GO:0002250,GO:0003094,GO:0003823,GO:0005576,GO:0005615,GO:0006898,GO:0006955,GO:0019731,GO:0019862,GO:0030674,GO:0032461,GO:0034987,GO:0042803,GO:0045087,GO:0050900,GO:0060267,GO:0070062,GO:0071748,GO:0071750,GO:0071751,GO:0071752,GO:0071756,GO:0072562	retina homeostasis|adaptive immune response|glomerular filtration|antigen binding|extracellular region|extracellular space|receptor-mediated endocytosis|immune response|antibacterial humoral response|IgA binding|protein binding, bridging|positive regulation of protein oligomerization|immunoglobulin receptor binding|protein homodimerization activity|innate immune response|leukocyte migration|posit…
KCNH3	2.58401	3.16742	3.0736	1.09225	0.872088	1.5112	0.408967	8.46108e-12	Down	GO:0000155,GO:0005249,GO:0005622,GO:0005886,GO:0005887,GO:0006813,GO:0016021,GO:0034765,GO:0042391,GO:0071805	phosphorelay sensor kinase activity|voltage-gated potassium channel activity|intracellular|plasma membrane|integral component of plasma membrane|potassium ion transport|integral component of membrane|regulation of ion transmembrane transport|regulation of membrane potential|potassium ion transmembrane transport
KCNJ11	1.30217	1.51297	1.30958	4.44767	4.84116	4.93359	3.57421	2.96827e-26	Up	GO:0001669,GO:0002931,GO:0005242,GO:0005249,GO:0005524,GO:0005635,GO:0005739,GO:0005768,GO:0005783,GO:0005829,GO:0005886,GO:0005887,GO:0006006,GO:0008022,GO:0008282,GO:0010107,GO:0014704,GO:0015272,GO:0030315,GO:0030506,GO:0030673,GO:0030955,GO:0031072,GO:0032355,GO:0033198,GO:0033574,GO:0042391,GO:0042493,GO:0043025,GO:0043209,GO:0044325,GO:0046676,GO:0050796,GO:0050877,GO:0070852,GO:0071316,GO:…	acrosomal vesicle|response to ischemia|inward rectifier potassium channel activity|voltage-gated potassium channel activity|ATP binding|nuclear envelope|mitochondrion|endosome|endoplasmic reticulum|cytosol|plasma membrane|integral component of plasma membrane|glucose metabolic process|protein C-terminus binding|inward rectifying potassium channel|potassium ion import|intercalated disc|ATP-activat…	ko04911	Insulin secretion
KCNK13	0.748361	1.05541	0.736814	0.428755	0.360961	0.351304	0.465887	1.39275e-05	Down	GO:0005244,GO:0005267,GO:0005886,GO:0005887,GO:0022841,GO:0034765,GO:0071805	voltage-gated ion channel activity|potassium channel activity|plasma membrane|integral component of plasma membrane|potassium ion leak channel activity|regulation of ion transmembrane transport|potassium ion transmembrane transport
KCNK2	0.0548125	0.032209	0.0646793	0.216478	0.144618	0.105991	3.1834	0.0010821	Up	GO:0003231,GO:0005634,GO:0005783,GO:0005789,GO:0005886,GO:0005887,GO:0007186,GO:0007613,GO:0008076,GO:0009612,GO:0009986,GO:0010942,GO:0015271,GO:0016324,GO:0019870,GO:0022841,GO:0042391,GO:0043025,GO:0044305,GO:0048678,GO:0060044,GO:0071456,GO:0071805,GO:0090102,GO:0097449,GO:1900039,GO:2000279	cardiac ventricle development|nucleus|endoplasmic reticulum|endoplasmic reticulum membrane|plasma membrane|integral component of plasma membrane|G protein-coupled receptor signaling pathway|memory|voltage-gated potassium channel complex|response to mechanical stimulus|cell surface|positive regulation of cell death|outward rectifier potassium channel activity|apical plasma membrane|potassium chann…	ko04971	Gastric acid secretion
KCNMA1	1.69671	1.70158	1.49492	0.670101	0.611804	0.545668	0.386915	4.24375e-15	Down	GO:0005886,GO:0008076,GO:0015269,GO:0015271,GO:0016021,GO:0034765,GO:0042391,GO:0045211,GO:0046872,GO:0060072	plasma membrane|voltage-gated potassium channel complex|calcium-activated potassium channel activity|outward rectifier potassium channel activity|integral component of membrane|regulation of ion transmembrane transport|regulation of membrane potential|postsynaptic membrane|metal ion binding|large conductance calcium-activated potassium channel activity	ko04924,ko04972,ko04970,ko04911,ko04270,ko04022	Renin secretion|Pancreatic secretion|Salivary secretion|Insulin secretion|Vascular smooth muscle contraction|cGMP-PKG signaling pathway
KCNT1	0.128831	0.0851667	0.0791781	0.254404	0.191199	0.236009	2.4086	2.35036e-05	Up	GO:0005228,GO:0005886,GO:0015271,GO:0016021,GO:0042391	intracellular sodium activated potassium channel activity|plasma membrane|outward rectifier potassium channel activity|integral component of membrane|regulation of membrane potential
KCTD12	46.7831	47.5768	45.2358	20.6296	21.3292	21.7834	0.473153	2.40474e-54	Down	GO:0003723,GO:0030054,GO:0042734,GO:0042802,GO:0045211,GO:0051260	RNA binding|cell junction|presynaptic membrane|identical protein binding|postsynaptic membrane|protein homooligomerization
KIAA0319	0.726714	0.689821	0.909065	1.66019	1.40346	1.44649	2.00889	6.57061e-10	Up
KIAA1755	0.841976	0.97075	0.918137	0.407852	0.412809	0.413153	0.468266	4.97436e-12	Down
KIF26B	0.178516	0.153315	0.2066	0.385344	0.407597	0.285102	2.07084	8.49278e-05	Up	GO:0003777,GO:0005524,GO:0005737,GO:0005871,GO:0005874,GO:0008017,GO:0022409,GO:0030010,GO:0072092	microtubule motor activity|ATP binding|cytoplasm|kinesin complex|microtubule|microtubule binding|positive regulation of cell-cell adhesion|establishment of cell polarity|ureteric bud invasion
KLHDC8A	0.210026	0.248144	0.138417	0.0710585	0.0795834	0.135072	0.497552	0.00912556	Down
KLHL4	0.214231	0.280547	0.20043	0.171762	0.0242242	0.12895	0.486639	0.0220644	Down	GO:0003779,GO:0005737,GO:0005815,GO:0015630	actin binding|cytoplasm|microtubule organizing center|microtubule cytoskeleton
KLRG2	0.189077	0.28332	0.167335	0.0353722	0.0561223	0.0692751	0.260898	0.0214051	Down	GO:0016021,GO:0030246	integral component of membrane|carbohydrate binding
KMO	0.348492	0.251322	0.322437	0.148171	0.0783638	0.130584	0.40153	0.0245968	Down	GO:0004502,GO:0005615,GO:0005739,GO:0005741,GO:0005829,GO:0006569,GO:0007568,GO:0009651,GO:0016021,GO:0016174,GO:0019674,GO:0019805,GO:0034276,GO:0034354,GO:0043420,GO:0050660,GO:0070189,GO:0071222,GO:0071347,GO:0071949,GO:0097052,GO:1901216,GO:1903296	kynurenine 3-monooxygenase activity|extracellular space|mitochondrion|mitochondrial outer membrane|cytosol|tryptophan catabolic process|aging|response to salt stress|integral component of membrane|NAD(P)H oxidase activity|NAD metabolic process|quinolinate biosynthetic process|kynurenic acid biosynthetic process|'de novo' NAD biosynthetic process from tryptophan|anthranilate metabolic process|flav…	ko00380	Tryptophan metabolism
KRT14	0	0	0	0.0399405	0.168988	0.039111	Inf	0.0181063	Up
KRT2	0.603901	0.575225	0.706863	3.46219	3.05498	2.64977	5.03263	1.93089e-31	Up
LAD1	0.685396	0.668398	0.387179	0.0272814	0.129856	0.0801444	0.140871	3.49388e-08	Down	GO:0005198,GO:0005604,GO:0015629,GO:0045296,GO:0070062	structural molecule activity|basement membrane|actin cytoskeleton|cadherin binding|extracellular exosome
LCN2	7.0972	5.57573	8.49994	212.148	243.252	217.882	32.9016	0	Up	GO:0002020,GO:0005506,GO:0005576,GO:0005615,GO:0005829,GO:0006811,GO:0006879,GO:0009615,GO:0009635,GO:0010046,GO:0010628,GO:0015891,GO:0019221,GO:0019730,GO:0031346,GO:0031669,GO:0035580,GO:0036094,GO:0042742,GO:0042803,GO:0043312,GO:0045087,GO:0070062,GO:0070207,GO:0070301,GO:0071222,GO:0071347,GO:0071356,GO:0097192,GO:0097577,GO:0120162,GO:1903981	protease binding|iron ion binding|extracellular region|extracellular space|cytosol|ion transport|cellular iron ion homeostasis|response to virus|response to herbicide|response to mycotoxin|positive regulation of gene expression|siderophore transport|cytokine-mediated signaling pathway|antimicrobial humoral response|positive regulation of cell projection organization|cellular response to nutrient …
LCT	1.16341	0.954074	0.866712	0.530346	0.509976	0.364207	0.487007	7.59408e-07	Down			ko04973,ko00052	Carbohydrate digestion and absorption|Galactose metabolism
LEKR1	0.376032	0.542367	0.635329	1.24707	1.01468	1.06461	2.21981	0.00702448	Up
LGALS13	54.6665	44.7604	46.17	160.412	185.27	183.362	3.76243	4.40184e-64	Up	GO:0004622,GO:0005737,GO:0006644,GO:0006915,GO:0016363,GO:0030246,GO:0070234	lysophospholipase activity|cytoplasm|phospholipid metabolic process|apoptotic process|nuclear matrix|carbohydrate binding|positive regulation of T cell apoptotic process
LGI4	0.372813	0.0631939	0.114211	0.442612	0.439799	0.512224	2.61725	0.00158169	Up	GO:0005576,GO:0005615,GO:0008344,GO:0014009,GO:0022011,GO:0031641,GO:0042551	extracellular region|extracellular space|adult locomotory behavior|glial cell proliferation|myelination in peripheral nervous system|regulation of myelination|neuron maturation
LGR4	14.804	17.0762	18.8003	6.84736	8.59947	8.6344	0.492311	7.23589e-12	Down	GO:0001649,GO:0001942,GO:0004888,GO:0004930,GO:0005622,GO:0005886,GO:0005887,GO:0007189,GO:0007190,GO:0007283,GO:0008528,GO:0009755,GO:0016500,GO:0030282,GO:0030539,GO:0032922,GO:0034122,GO:0036335,GO:0045087,GO:0045892,GO:0045893,GO:0046849,GO:0048565,GO:0050710,GO:0061290,GO:0072202,GO:0072224,GO:0072282,GO:0090190,GO:0090263,GO:0120163,GO:2001013	osteoblast differentiation|hair follicle development|transmembrane signaling receptor activity|G protein-coupled receptor activity|intracellular|plasma membrane|integral component of plasma membrane|adenylate cyclase-activating G protein-coupled receptor signaling pathway|activation of adenylate cyclase activity|spermatogenesis|G protein-coupled peptide receptor activity|hormone-mediated signalin…
LGR5	0.754981	0.844626	0.832635	0.401991	0.316031	0.260655	0.416852	2.10707e-09	Down	GO:0001942,GO:0004888,GO:0004930,GO:0005886,GO:0005887,GO:0007186,GO:0007189,GO:0007190,GO:0008528,GO:0009755,GO:0009994,GO:0016500,GO:0032588,GO:0042127,GO:0048839,GO:0090263,GO:2001013	hair follicle development|transmembrane signaling receptor activity|G protein-coupled receptor activity|plasma membrane|integral component of plasma membrane|G protein-coupled receptor signaling pathway|adenylate cyclase-activating G protein-coupled receptor signaling pathway|activation of adenylate cyclase activity|G protein-coupled peptide receptor activity|hormone-mediated signaling pathway|oo…
LINGO3	0	0	0.0115131	0.073011	0.0257424	0.154905	22.8685	0.0155713	Up	GO:0005615,GO:0016021,GO:0031012	extracellular space|integral component of membrane|extracellular matrix
LMCD1	10.9605	9.91737	9.0992	4.75416	4.87516	4.76204	0.497285	4.85006e-19	Down	GO:0000122,GO:0003714,GO:0005634,GO:0005654,GO:0005737,GO:0008270,GO:0010611,GO:0044267,GO:0070886	negative regulation of transcription by RNA polymerase II|transcription corepressor activity|nucleus|nucleoplasm|cytoplasm|zinc ion binding|regulation of cardiac muscle hypertrophy|cellular protein metabolic process|positive regulation of calcineurin-NFAT signaling cascade
LPAR2	0.0455393	0.152531	0.0886657	0.306698	0.333421	0.183534	2.98013	0.000949662	Up	GO:0005886,GO:0009986,GO:0016021,GO:0070915	plasma membrane|cell surface|integral component of membrane|lysophosphatidic acid receptor activity	ko04015,ko04151,ko04072,ko04080	Rap1 signaling pathway|PI3K-Akt signaling pathway|Phospholipase D signaling pathway|Neuroactive ligand-receptor interaction
LRFN2	0.0384862	0.0904612	0.11732	0	0.0338476	0.0195844	0.224157	0.00657835	Down	GO:0005886,GO:0009986,GO:0016021,GO:0030054,GO:0045211,GO:0050804,GO:0098685,GO:0099175	plasma membrane|cell surface|integral component of membrane|cell junction|postsynaptic membrane|modulation of chemical synaptic transmission|Schaffer collateral - CA1 synapse|regulation of postsynapse organization
LRMDA	2.88552	3.21816	2.65794	6.88542	4.66115	5.93333	2.06989	9.22482e-06	Up	GO:0030318	melanocyte differentiation
LRP11	4.30098	4.12467	4.19917	15.2682	14.9747	14.2696	3.65208	5.13389e-153	Up	GO:0005886,GO:0009408,GO:0009409,GO:0009414,GO:0009612,GO:0016021,GO:0033555,GO:0035902,GO:0042594,GO:0051219	plasma membrane|response to heat|response to cold|response to water deprivation|response to mechanical stimulus|integral component of membrane|multicellular organismal response to stress|response to immobilization stress|response to starvation|phosphoprotein binding
LRRC10B	13.4737	14.5308	12.8596	5.65906	4.86188	6.63048	0.435445	2.95746e-25	Down
LRRC15	8.3771	7.59413	8.28187	3.2732	3.97369	3.49661	0.458563	4.04766e-26	Down	GO:0001968,GO:0005518,GO:0005615,GO:0016021,GO:0030335,GO:0031012,GO:0043236,GO:0046813,GO:0070062,GO:1903077	fibronectin binding|collagen binding|extracellular space|integral component of membrane|positive regulation of cell migration|extracellular matrix|laminin binding|receptor-mediated virion attachment to host cell|extracellular exosome|negative regulation of protein localization to plasma membrane
LRRN4	14.9583	16.1976	15.4585	4.51729	3.96111	4.77773	0.294895	3.11641e-103	Down	GO:0005887,GO:0007616,GO:0008542,GO:0070062	integral component of plasma membrane|long-term memory|visual learning|extracellular exosome
LRRTM4	0.167653	0.209347	0.157647	0.0522735	0.0725711	0.0607856	0.359722	3.56483e-05	Down	GO:0005615,GO:0016021,GO:0030054,GO:0031012,GO:0045211	extracellular space|integral component of membrane|cell junction|extracellular matrix|postsynaptic membrane
LTF	0.84039	0.716326	0.539424	0.120937	0.182745	0.219933	0.25889	4.49964e-09	Down
LURAP1L	6.85529	6.17876	5.94154	14.6207	13.0554	14.0574	2.27891	1.19842e-42	Up	GO:0043123	positive regulation of I-kappaB kinase/NF-kappaB signaling
LY6K	0.046472	0.204809	0.0411281	0.347755	0.367838	0.6385	4.83205	0.0161156	Up	GO:0001669,GO:0005576,GO:0005886,GO:0031225,GO:0045121	acrosomal vesicle|extracellular region|plasma membrane|anchored component of membrane|membrane raft
LZTS1	2.27031	2.22062	2.00557	0.98999	0.981456	1.05307	0.482489	1.19194e-20	Down
MAB21L4	1.70213	1.41007	1.47997	0.670383	0.679551	0.793222	0.483544	1.81339e-14	Down
MAL	0.803505	0.941206	0.664325	0.356016	0.324274	0.426094	0.476616	0.000119441	Down
MAL2	17.1669	19.0201	21.5147	56.1247	55.8525	53.4049	2.96932	3.03113e-170	Up	GO:0012505,GO:0016021,GO:0016324,GO:0019911,GO:0042552,GO:0045056,GO:0045121,GO:0048471,GO:0070062	endomembrane system|integral component of membrane|apical plasma membrane|structural constituent of myelin sheath|myelination|transcytosis|membrane raft|perinuclear region of cytoplasm|extracellular exosome
MAMDC4	0.399346	0.681643	0.437573	1.16214	1.11636	0.89995	2.17096	3.4415e-07	Up	GO:0015031,GO:0016021	protein transport|integral component of membrane
MAML3	1.01955	1.06014	0.916411	3.0324	2.47854	2.36387	2.72384	1.23396e-16	Up	GO:0003713,GO:0005634,GO:0005654,GO:0006367,GO:0007219,GO:0007221,GO:0016607,GO:0045747,GO:0045944	transcription coactivator activity|nucleus|nucleoplasm|transcription initiation from RNA polymerase II promoter|Notch signaling pathway|positive regulation of transcription of Notch receptor target|nuclear speck|positive regulation of Notch signaling pathway|positive regulation of transcription by RNA polymerase II	ko04330	Notch signaling pathway
MAP2	0.937948	0.88432	0.875519	2.73025	2.67092	2.84024	3.16535	4.47143e-83	Up
MAPK8IP2	0.292822	0.391604	0.366384	0.188899	0.149855	0.143356	0.475689	0.000193143	Down	GO:0000165,GO:0001540,GO:0001662,GO:0005078,GO:0005198,GO:0005622,GO:0005737,GO:0007172,GO:0007254,GO:0007617,GO:0010469,GO:0014069,GO:0019894,GO:0019901,GO:0030295,GO:0032874,GO:0032991,GO:0035176,GO:0043025,GO:0044877,GO:0046328,GO:0046958,GO:0048813,GO:0051966,GO:0060079,GO:2000310,GO:2000311,GO:2001234	MAPK cascade|amyloid-beta binding|behavioral fear response|MAP-kinase scaffold activity|structural molecule activity|intracellular|cytoplasm|signal complex assembly|JNK cascade|mating behavior|regulation of signaling receptor activity|postsynaptic density|kinesin binding|protein kinase binding|protein kinase activator activity|positive regulation of stress-activated MAPK cascade|protein-containin…	ko04010	MAPK signaling pathway
MASP1	0	0	0	0.0147189	0.0194611	0.0360329	Inf	0.00217539	Up	GO:0001867,GO:0004252,GO:0005509,GO:0005576,GO:0005615,GO:0005654,GO:0005829,GO:0006898,GO:0006956,GO:0008233,GO:0042803,GO:0045916,GO:0048306	complement activation, lectin pathway|serine-type endopeptidase activity|calcium ion binding|extracellular region|extracellular space|nucleoplasm|cytosol|receptor-mediated endocytosis|complement activation|peptidase activity|protein homodimerization activity|negative regulation of complement activation|calcium-dependent protein binding	ko04610	Complement and coagulation cascades
MAT1A	0.808002	0.920139	0.829919	0.369623	0.326779	0.372751	0.433409	4.85716e-09	Down	GO:0000096,GO:0001887,GO:0004478,GO:0005524,GO:0005829,GO:0006556,GO:0006730,GO:0009087,GO:0032259,GO:0042802,GO:0046872,GO:0051289,GO:0098601	sulfur amino acid metabolic process|selenium compound metabolic process|methionine adenosyltransferase activity|ATP binding|cytosol|S-adenosylmethionine biosynthetic process|one-carbon metabolic process|methionine catabolic process|methylation|identical protein binding|metal ion binding|protein homotetramerization|selenomethionine adenosyltransferase activity	ko01230,ko00270	Biosynthesis of amino acids|Cysteine and methionine metabolism
MATN4	0.0351185	0	0.01554	0.0985483	0.0694929	0.22517	8.02931	0.0118542	Up	GO:0003429,GO:0005509,GO:0005576,GO:0005615,GO:0030198,GO:0031012	growth plate cartilage chondrocyte morphogenesis|calcium ion binding|extracellular region|extracellular space|extracellular matrix organization|extracellular matrix
MCF2	0.00599095	0.0211225	0.00530204	0.0280194	0.0829849	0.032925	4.60277	0.03833	Up	GO:0005085,GO:0005089,GO:0005829,GO:0005856,GO:0007186,GO:0016020,GO:0016358,GO:0035023,GO:0035556,GO:0043065,GO:0050771,GO:0051056,GO:1990830	guanyl-nucleotide exchange factor activity|Rho guanyl-nucleotide exchange factor activity|cytosol|cytoskeleton|G protein-coupled receptor signaling pathway|membrane|dendrite development|regulation of Rho protein signal transduction|intracellular signal transduction|positive regulation of apoptotic process|negative regulation of axonogenesis|regulation of small GTPase mediated signal transduction|…
MDGA1	0.783811	0.70542	0.730188	0.378161	0.35102	0.264505	0.463403	1.60817e-05	Down	GO:0001764,GO:0005576,GO:0005615,GO:0005886,GO:0007420,GO:0021527,GO:0046658,GO:0098982,GO:0099179,GO:1905606	neuron migration|extracellular region|extracellular space|plasma membrane|brain development|spinal cord association neuron differentiation|anchored component of plasma membrane|GABA-ergic synapse|regulation of synaptic membrane adhesion|regulation of presynapse assembly
MEFV	1.98992	1.44163	1.58016	0.420716	0.512438	0.561789	0.308861	1.0906e-11	Down			ko04621	NOD-like receptor signaling pathway
MEGF8	7.05744	7.05173	6.70072	13.131	14.3237	13.8035	2.05388	4.03507e-87	Up	GO:0003143,GO:0005509,GO:0005634,GO:0010468,GO:0016021,GO:0030326,GO:0030509,GO:0035108,GO:0042074,GO:0045879,GO:0048704,GO:0048842,GO:0055113,GO:0060971,GO:0060972,GO:0060976,GO:0061371,GO:0070062,GO:0071907,GO:0097094,GO:0097155	embryonic heart tube morphogenesis|calcium ion binding|nucleus|regulation of gene expression|integral component of membrane|embryonic limb morphogenesis|BMP signaling pathway|limb morphogenesis|cell migration involved in gastrulation|negative regulation of smoothened signaling pathway|embryonic skeletal system morphogenesis|positive regulation of axon extension involved in axon guidance|epiboly i…
MEIG1	1.37962	1.85446	0.976776	2.45191	3.44663	2.68531	2.11274	4.28955e-05	Up	GO:0005634,GO:0007283,GO:0030154	nucleus|spermatogenesis|cell differentiation
MEOX1	0.0617854	0.0855794	0.132796	0.0165124	0.043665	0.00808474	0.251007	0.0212579	Down	GO:0000978,GO:0001077,GO:0001757,GO:0003682,GO:0003700,GO:0005634,GO:0005737,GO:0043565,GO:0060218,GO:0061053,GO:0061056,GO:0071837	RNA polymerase II proximal promoter sequence-specific DNA binding|proximal promoter DNA-binding transcription activator activity, RNA polymerase II-specific|somite specification|chromatin binding|DNA-binding transcription factor activity|nucleus|cytoplasm|sequence-specific DNA binding|hematopoietic stem cell differentiation|somite development|sclerotome development|HMG box domain binding
MEP1B	0.0513023	0.0502439	0.0958507	0.0106639	0.0112798	0.0156637	0.197438	0.00770023	Down	GO:0004222,GO:0005576,GO:0005887,GO:0006954,GO:0008270,GO:0017090,GO:0042802,GO:1901998	metalloendopeptidase activity|extracellular region|integral component of plasma membrane|inflammatory response|zinc ion binding|meprin A complex|identical protein binding|toxin transport	ko04974	Protein digestion and absorption
MILR1	0.695189	1.50225	1.25034	0.629296	0.443758	0.554604	0.490387	0.0127233	Down	GO:0005887,GO:0033004,GO:0042629,GO:0043303	integral component of plasma membrane|negative regulation of mast cell activation|mast cell granule|mast cell degranulation
MITF	8.29172	6.95467	7.35063	3.07881	3.26123	3.30567	0.442063	2.55678e-23	Down	GO:0000122,GO:0000978,GO:0000981,GO:0001077,GO:0001227,GO:0003682,GO:0003705,GO:0005634,GO:0005654,GO:0006351,GO:0006355,GO:0010628,GO:0030316,GO:0030318,GO:0030336,GO:0032991,GO:0042127,GO:0043010,GO:0044336,GO:0045165,GO:0045670,GO:0045893,GO:0045944,GO:0046849,GO:0046983,GO:0065003,GO:0070888,GO:2000144,GO:2001141	negative regulation of transcription by RNA polymerase II|RNA polymerase II proximal promoter sequence-specific DNA binding|DNA-binding transcription factor activity, RNA polymerase II-specific|proximal promoter DNA-binding transcription activator activity, RNA polymerase II-specific|DNA-binding transcription repressor activity, RNA polymerase II-specific|chromatin binding|transcription factor ac…	ko04916,ko04380	Melanogenesis|Osteoclast differentiation
MMACHC	10.5047	8.80443	9.85699	4.05759	3.85112	4.31696	0.434249	3.59363e-21	Down	GO:0005737,GO:0005829,GO:0006749,GO:0009235,GO:0009236,GO:0016491,GO:0031419,GO:0032451,GO:0033787,GO:0042803,GO:0043295,GO:0055114,GO:0070988,GO:0071949	cytoplasm|cytosol|glutathione metabolic process|cobalamin metabolic process|cobalamin biosynthetic process|oxidoreductase activity|cobalamin binding|demethylase activity|cyanocobalamin reductase (cyanide-eliminating) activity|protein homodimerization activity|glutathione binding|oxidation-reduction process|demethylation|FAD binding	ko04977	Vitamin digestion and absorption
MMD2	0.22801	0.175854	0.302686	0.0266598	0	0.0261061	0.0777294	0.00414713	Down	GO:0000139,GO:0004672,GO:0016021,GO:0032880,GO:0045666,GO:0045860,GO:0046579,GO:0048471	Golgi membrane|protein kinase activity|integral component of membrane|regulation of protein localization|positive regulation of neuron differentiation|positive regulation of protein kinase activity|positive regulation of Ras protein signal transduction|perinuclear region of cytoplasm
MMP13	3.98793	6.85729	6.50904	2.40021	2.81373	2.79948	0.478883	0.000457892	Down
MMRN2	0.402822	0.494547	0.275863	0.749105	0.920471	0.821397	2.20106	8.60026e-10	Up	GO:0002042,GO:0005201,GO:0005604,GO:0005615,GO:0010811,GO:0030948,GO:0031012,GO:0062023,GO:0070062,GO:0090051	cell migration involved in sprouting angiogenesis|extracellular matrix structural constituent|basement membrane|extracellular space|positive regulation of cell-substrate adhesion|negative regulation of vascular endothelial growth factor receptor signaling pathway|extracellular matrix|collagen-containing extracellular matrix|extracellular exosome|negative regulation of cell migration involved in s…
MON1A	13.7131	14.0374	12.2933	5.81037	5.84154	6.39414	0.467134	3.70747e-39	Down	GO:0005085,GO:0005829,GO:0009306,GO:0035658	guanyl-nucleotide exchange factor activity|cytosol|protein secretion|Mon1-Ccz1 complex
MRAP2	0.853029	0.948031	0.689291	0.312228	0.403649	0.305743	0.424817	0.0195399	Down	GO:0005783,GO:0005789,GO:0005886,GO:0006112,GO:0007631,GO:0016021,GO:0030545,GO:0031780,GO:0031781,GO:0031782,GO:0031783,GO:0042802,GO:0070996,GO:0072659,GO:0097009,GO:0106071,GO:0106072,GO:1903077	endoplasmic reticulum|endoplasmic reticulum membrane|plasma membrane|energy reserve metabolic process|feeding behavior|integral component of membrane|receptor regulator activity|corticotropin hormone receptor binding|type 3 melanocortin receptor binding|type 4 melanocortin receptor binding|type 5 melanocortin receptor binding|identical protein binding|type 1 melanocortin receptor binding|protein …
MRGPRD	1.7143	1.42709	1.26431	3.78613	2.75623	2.74791	2.1846	3.09255e-06	Up	GO:0004930,GO:0005886,GO:0016021	G protein-coupled receptor activity|plasma membrane|integral component of membrane	ko04614	Renin-angiotensin system
MS4A14	0	0.0321118	0.016121	0.0937133	0.117148	0.100109	6.71102	0.00315857	Up	GO:0016021	integral component of membrane
MSC	0.766788	1.00357	1.12074	2.5973	2.9542	2.94774	3.04672	1.01508e-21	Up	GO:0000980,GO:0000981,GO:0001206,GO:0003700,GO:0003714,GO:0005634,GO:0005654,GO:0006366,GO:0014707,GO:0046983,GO:0060021,GO:0060539,GO:1990830	RNA polymerase II distal enhancer sequence-specific DNA binding|DNA-binding transcription factor activity, RNA polymerase II-specific|distal enhancer DNA-binding transcription repressor activity, RNA polymerase II-specific|DNA-binding transcription factor activity|transcription corepressor activity|nucleus|nucleoplasm|transcription by RNA polymerase II|branchiomeric skeletal muscle development|pr…
MSRB3	22.5945	21.7804	22.493	43.8819	41.9192	44.119	2.01317	3.48704e-45	Up	GO:0005739,GO:0005783,GO:0006979,GO:0008270,GO:0030091,GO:0033743,GO:0033745	mitochondrion|endoplasmic reticulum|response to oxidative stress|zinc ion binding|protein repair|peptide-methionine (R)-S-oxide reductase activity|L-methionine-(R)-S-oxide reductase activity
MSS51	0.468551	0.634242	0.118477	0.798291	1.04307	0.59778	2.06996	0.0271725	Up	GO:0035176,GO:0046872	social behavior|metal ion binding
MUC22	0.148526	0.122981	0.115514	0.0252599	0.0178124	0.0412256	0.226211	5.75211e-05	Down
MYCL	2.91502	2.54337	2.74963	7.68303	8.82036	7.42207	3.01697	4.75289e-46	Up	GO:0000981,GO:0003677,GO:0005634,GO:0045607,GO:0046983	DNA-binding transcription factor activity, RNA polymerase II-specific|DNA binding|nucleus|regulation of inner ear auditory receptor cell differentiation|protein dimerization activity
MYLK2	0.306585	0.153376	0.109999	0.0387536	0.0409916	0.0758975	0.283093	0.0253963	Down	GO:0004683,GO:0004687,GO:0005516,GO:0005524,GO:0005634,GO:0005737,GO:0006941,GO:0007274,GO:0010628,GO:0014816,GO:0018107,GO:0030017,GO:0032027,GO:0032971,GO:0035914,GO:0046777,GO:0055008,GO:0060048	calmodulin-dependent protein kinase activity|myosin light chain kinase activity|calmodulin binding|ATP binding|nucleus|cytoplasm|striated muscle contraction|neuromuscular synaptic transmission|positive regulation of gene expression|skeletal muscle satellite cell differentiation|peptidyl-threonine phosphorylation|sarcomere|myosin light chain binding|regulation of muscle filament sliding|skeletal m…	ko04971,ko04921,ko04510,ko04020,ko04810,ko04611,ko04270,ko04022	Gastric acid secretion|Oxytocin signaling pathway|Focal adhesion|Calcium signaling pathway|Regulation of actin cytoskeleton|Platelet activation|Vascular smooth muscle contraction|cGMP-PKG signaling pathway
MYO16	0.0485995	0.0299859	0.0817207	0.118194	0.105786	0.0890306	2.01855	0.0492745	Up	GO:0003774,GO:0005524,GO:0005654,GO:0005737,GO:0005886,GO:0008285,GO:0016459,GO:0021549,GO:0048471,GO:0051015,GO:2000134	motor activity|ATP binding|nucleoplasm|cytoplasm|plasma membrane|negative regulation of cell proliferation|myosin complex|cerebellum development|perinuclear region of cytoplasm|actin filament binding|negative regulation of G1/S transition of mitotic cell cycle
MYOM2	0.198505	0.296685	0.328442	0.0686206	0.179323	0.0988168	0.435242	0.00160211	Down	GO:0002074,GO:0005739,GO:0005865,GO:0006936,GO:0008307,GO:0019900,GO:0030017,GO:0030018,GO:0030240,GO:0030241,GO:0031430,GO:0032982,GO:0045214,GO:0048739,GO:0051015,GO:0051371,GO:0055003,GO:0055008	extraocular skeletal muscle development|mitochondrion|striated muscle thin filament|muscle contraction|structural constituent of muscle|kinase binding|sarcomere|Z disc|skeletal muscle thin filament assembly|skeletal muscle myosin thick filament assembly|M band|myosin filament|sarcomere organization|cardiac muscle fiber development|actin filament binding|muscle alpha-actinin binding|cardiac myofib…
NAALADL2	0.0690543	0.130428	0.130958	0.267598	0.439218	0.280112	3.0923	0.000322602	Up	GO:0005654,GO:0009617,GO:0016021	nucleoplasm|response to bacterium|integral component of membrane
NALCN	0.00980638	0.0345746	0.0289291	0.00611519	0	0	0.086814	0.0074249	Down	GO:0005244,GO:0005261,GO:0005272,GO:0005886,GO:0016021,GO:0022840,GO:0034220,GO:0034765,GO:0035725,GO:0060075,GO:0070588,GO:0071805	voltage-gated ion channel activity|cation channel activity|sodium channel activity|plasma membrane|integral component of membrane|leak channel activity|ion transmembrane transport|regulation of ion transmembrane transport|sodium ion transmembrane transport|regulation of resting membrane potential|calcium ion transmembrane transport|potassium ion transmembrane transport
NDRG1	69.5112	74.4648	76.5404	270.456	229.209	229.478	3.42659	9.48546e-40	Up	GO:0005634,GO:0005815,GO:0005829,GO:0005874,GO:0005886,GO:0032287,GO:0042127,GO:0045576	nucleus|microtubule organizing center|cytosol|microtubule|plasma membrane|peripheral nervous system myelin maintenance|regulation of cell proliferation|mast cell activation
NEBL	0.365813	0.341406	0.409445	0.644099	0.830328	0.778548	2.08885	0.000176192	Up	GO:0001725,GO:0005523,GO:0008092,GO:0008307,GO:0030018,GO:0031005,GO:0031674,GO:0051015,GO:0070062,GO:0071691	stress fiber|tropomyosin binding|cytoskeletal protein binding|structural constituent of muscle|Z disc|filamin binding|I band|actin filament binding|extracellular exosome|cardiac muscle thin filament assembly
NEDD9	6.60795	6.1868	6.15801	2.34043	2.35507	2.51031	0.393934	1.02092e-58	Down	GO:0000922,GO:0005634,GO:0005654,GO:0005737,GO:0005794,GO:0005819,GO:0005829,GO:0005886,GO:0005925,GO:0005938,GO:0007010,GO:0007049,GO:0007155,GO:0007165,GO:0007229,GO:0016477,GO:0030027,GO:0030335,GO:0040008,GO:0051017,GO:0051301,GO:0061098,GO:0090527,GO:1900026,GO:1990782	spindle pole|nucleus|nucleoplasm|cytoplasm|Golgi apparatus|spindle|cytosol|plasma membrane|focal adhesion|cell cortex|cytoskeleton organization|cell cycle|cell adhesion|signal transduction|integrin-mediated signaling pathway|cell migration|lamellipodium|positive regulation of cell migration|regulation of growth|actin filament bundle assembly|cell division|positive regulation of protein tyrosine k…
NETO1	1.49772	1.23605	1.20729	3.06959	3.2091	2.97089	2.43001	4.2444e-20	Up	GO:0005576,GO:0007613,GO:0008542,GO:0014069,GO:0030054,GO:0035255,GO:0048169,GO:0060076,GO:0097120,GO:0098839,GO:0098978,GO:0099061,GO:2000312,GO:2000463	extracellular region|memory|visual learning|postsynaptic density|cell junction|ionotropic glutamate receptor binding|regulation of long-term neuronal synaptic plasticity|excitatory synapse|receptor localization to synapse|postsynaptic density membrane|glutamatergic synapse|integral component of postsynaptic density membrane|regulation of kainate selective glutamate receptor activity|positive regu…
NIBAN1	10.7723	11.175	12.214	46.7128	47.4702	45.3811	4.23206	0	Up	GO:0001933,GO:0001934,GO:0005737,GO:0005829,GO:0005886,GO:0016020,GO:0034976,GO:0045727,GO:0070062	negative regulation of protein phosphorylation|positive regulation of protein phosphorylation|cytoplasm|cytosol|plasma membrane|membrane|response to endoplasmic reticulum stress|positive regulation of translation|extracellular exosome
NKD1	0.493572	0.59618	0.663312	0.461682	0.271302	0.100465	0.491994	0.0152774	Down	GO:0000159,GO:0001754,GO:0005509,GO:0005737,GO:0005886,GO:0007525,GO:0016055,GO:0030165,GO:0030178,GO:0045732,GO:0090090,GO:0090249,GO:1901231,GO:1901233,GO:2000096	protein phosphatase type 2A complex|eye photoreceptor cell differentiation|calcium ion binding|cytoplasm|plasma membrane|somatic muscle development|Wnt signaling pathway|PDZ domain binding|negative regulation of Wnt signaling pathway|positive regulation of protein catabolic process|negative regulation of canonical Wnt signaling pathway|regulation of cell motility involved in somitogenic axis elon…	ko04310	Wnt signaling pathway
NLGN1	1.73528	1.88341	2.32532	3.86389	4.02081	4.25353	2.11588	2.40875e-24	Up	GO:0001540,GO:0002087,GO:0005794,GO:0005886,GO:0005887,GO:0006605,GO:0007157,GO:0007158,GO:0007399,GO:0007416,GO:0009897,GO:0009986,GO:0010841,GO:0014069,GO:0016080,GO:0016339,GO:0017146,GO:0023041,GO:0030054,GO:0030165,GO:0030425,GO:0031175,GO:0032230,GO:0032433,GO:0035418,GO:0038023,GO:0042043,GO:0043197,GO:0043198,GO:0045184,GO:0045202,GO:0045664,GO:0046983,GO:0048488,GO:0048511,GO:0048789,GO:…	amyloid-beta binding|regulation of respiratory gaseous exchange by neurological system process|Golgi apparatus|plasma membrane|integral component of plasma membrane|protein targeting|heterophilic cell-cell adhesion via plasma membrane cell adhesion molecules|neuron cell-cell adhesion|nervous system development|synapse assembly|external side of plasma membrane|cell surface|positive regulation of c…	ko04514	Cell adhesion molecules (CAMs)
NLRC4	0.37631	0.398029	0.353019	0.725112	0.997827	0.710053	2.23356	6.35202e-07	Up			ko04621	NOD-like receptor signaling pathway
NLRP7	0.998155	0.840875	0.727025	0.289188	0.428243	0.388364	0.446098	3.47429e-06	Down
NOS1	0.176965	0.121319	0.10441	0.0183923	0.0291817	0.0270155	0.191655	0.00346884	Down			ko04145,ko04730,ko04970,ko00330,ko04020,ko00220,ko04713	Phagosome|Long-term depression|Salivary secretion|Arginine and proline metabolism|Calcium signaling pathway|Arginine biosynthesis|Circadian entrainment
NOXA1	0.30728	0.712754	0.629768	1.5279	1.76015	1.61468	3.08305	3.53786e-10	Up	GO:0005829,GO:0006801,GO:0010310,GO:0016176,GO:0017124,GO:0019899,GO:0043020,GO:0048365,GO:0060263	cytosol|superoxide metabolic process|regulation of hydrogen peroxide metabolic process|superoxide-generating NADPH oxidase activator activity|SH3 domain binding|enzyme binding|NADPH oxidase complex|Rac GTPase binding|regulation of respiratory burst
NPEPL1	0.291352	0.273927	0.180494	0.66315	0.624576	0.471466	2.44275	3.75145e-05	Up	GO:0004177,GO:0005737,GO:0008235,GO:0030145	aminopeptidase activity|cytoplasm|metalloexopeptidase activity|manganese ion binding
NPNT	19.7604	20.598	20.568	7.82749	8.09991	9.08436	0.425514	6.14495e-103	Down	GO:0001657,GO:0001658,GO:0005178,GO:0005201,GO:0005509,GO:0005576,GO:0005604,GO:0007160,GO:0010694,GO:0010811,GO:0030198,GO:0030485,GO:0030511,GO:0033631,GO:0034678,GO:0045184,GO:0045669,GO:0045987,GO:0062023,GO:0070062,GO:0070374,GO:0071356,GO:0097195,GO:2000721	ureteric bud development|branching involved in ureteric bud morphogenesis|integrin binding|extracellular matrix structural constituent|calcium ion binding|extracellular region|basement membrane|cell-matrix adhesion|positive regulation of alkaline phosphatase activity|positive regulation of cell-substrate adhesion|extracellular matrix organization|smooth muscle contractile fiber|positive regulatio…
NPY1R	0.772252	0.421378	0.770236	0.217854	0.230434	0.213329	0.348351	0.000241675	Down			ko04080,ko04024,ko04923	Neuroactive ligand-receptor interaction|cAMP signaling pathway|Regulation of lipolysis in adipocytes
NRROS	0.533455	0.258612	0.377689	2.80265	2.7006	2.606	7.16879	4.27634e-59	Up	GO:0005576,GO:0005783,GO:0005789,GO:0005886,GO:0006801,GO:0006954,GO:0006955,GO:0007179,GO:0009986,GO:0014005,GO:0016021,GO:0035583,GO:0036364,GO:0050431	extracellular region|endoplasmic reticulum|endoplasmic reticulum membrane|plasma membrane|superoxide metabolic process|inflammatory response|immune response|transforming growth factor beta receptor signaling pathway|cell surface|microglia development|integral component of membrane|sequestering of TGFbeta in extracellular matrix|transforming growth factor beta1 activation|transforming growth facto…
NT5E	0.445059	0.891565	0.799697	1.26153	1.58791	1.33415	2.03045	1.683e-05	Up			ko00230,ko00240,ko00760	Purine metabolism|Pyrimidine metabolism|Nicotinate and nicotinamide metabolism
NT5M	0.606368	0.356315	1.04347	1.00834	1.46653	2.09822	2.35976	0.0172205	Up	GO:0000166,GO:0005739,GO:0005759,GO:0006260,GO:0008252,GO:0008253,GO:0009223,GO:0046079,GO:0046135,GO:0046872	nucleotide binding|mitochondrion|mitochondrial matrix|DNA replication|nucleotidase activity|5'-nucleotidase activity|pyrimidine deoxyribonucleotide catabolic process|dUMP catabolic process|pyrimidine nucleoside catabolic process|metal ion binding	ko00230,ko00240,ko00760	Purine metabolism|Pyrimidine metabolism|Nicotinate and nicotinamide metabolism
NTM	0.543629	0.83855	0.967959	1.83425	1.47914	1.57682	2.15793	5.70486e-08	Up	GO:0005576,GO:0005886,GO:0007155,GO:0008038,GO:0031225	extracellular region|plasma membrane|cell adhesion|neuron recognition|anchored component of membrane
OCLN	0.142481	0.20094	0.226975	0.632107	0.636388	0.533217	3.27251	2.71847e-15	Up			ko04514,ko04670,ko04530	Cell adhesion molecules (CAMs)|Leukocyte transendothelial migration|Tight junction
OLFML2B	11.1833	12.167	11.9719	4.5181	4.22503	4.40375	0.385764	6.80638e-72	Down	GO:0005576	extracellular region
OLR1	2.7768	2.29202	2.16982	0.564649	0.606445	0.51039	0.240442	2.04096e-24	Down			ko03320,ko04145	PPAR signaling pathway|Phagosome
OR2C1	0.124425	0.19741	0.242258	0.349158	0.393942	0.661019	2.58476	0.0186897	Up			ko04740	Olfactory transduction
OR2S2	0.0241074	0	0	0.157848	0.11926	0.0441629	13.694	0.0367803	Up			ko04740	Olfactory transduction
OR4B1	1.9908	3.11469	2.29044	1.28024	1.15721	1.04851	0.488881	9.02245e-05	Down			ko04740	Olfactory transduction
ORM1	0	0	0	0.148782	0.052458	0.169974	Inf	0.00872455	Up	GO:0002576,GO:0002682,GO:0005576,GO:0005615,GO:0006953,GO:0006954,GO:0031093,GO:0032715,GO:0032720,GO:0035580,GO:0043312,GO:0050716,GO:0050718,GO:0062023,GO:0070062,GO:0072562,GO:1904469,GO:1904724	platelet degranulation|regulation of immune system process|extracellular region|extracellular space|acute-phase response|inflammatory response|platelet alpha granule lumen|negative regulation of interleukin-6 production|negative regulation of tumor necrosis factor production|specific granule lumen|neutrophil degranulation|positive regulation of interleukin-1 secretion|positive regulation of inter…
OSGIN1	5.98955	6.20613	6.03266	20.6643	13.7574	14.0672	2.75731	1.68424e-06	Up	GO:0007275,GO:0008083,GO:0030154,GO:0030308,GO:0043065	multicellular organism development|growth factor activity|cell differentiation|negative regulation of cell growth|positive regulation of apoptotic process
PAG1	13.3977	13.5365	13.5599	6.39934	4.9004	4.86302	0.413614	1.16043e-37	Down	GO:0002250,GO:0005070,GO:0005622,GO:0005886,GO:0007165,GO:0016021,GO:0035556,GO:0042169,GO:0045121,GO:0050852,GO:0050863,GO:0050868	adaptive immune response|SH3/SH2 adaptor activity|intracellular|plasma membrane|signal transduction|integral component of membrane|intracellular signal transduction|SH2 domain binding|membrane raft|T cell receptor signaling pathway|regulation of T cell activation|negative regulation of T cell activation
PALM3	0.149517	0.169443	0.103968	0.109887	0.0211333	0.00978227	0.34541	0.0376171	Down	GO:0001960,GO:0005524,GO:0005737,GO:0005886,GO:0008063,GO:0032496	negative regulation of cytokine-mediated signaling pathway|ATP binding|cytoplasm|plasma membrane|Toll signaling pathway|response to lipopolysaccharide
PANX2	8.41315	9.0203	8.94705	21.622	20.4553	21.1856	2.48533	6.45141e-67	Up
PANX3	0.0785176	0.190322	0.24321	0.459028	0.466115	0.413535	2.71047	0.00767474	Up
PARVG	0.109741	0.0967287	0.17266	0.0228111	0.0120642	0.0670122	0.279642	0.036543	Down	GO:0003779,GO:0005737,GO:0005856,GO:0005886,GO:0005925,GO:0007160,GO:0007163,GO:0015629,GO:0030031,GO:0031532,GO:0034446	actin binding|cytoplasm|cytoskeleton|plasma membrane|focal adhesion|cell-matrix adhesion|establishment or maintenance of cell polarity|actin cytoskeleton|cell projection assembly|actin cytoskeleton reorganization|substrate adhesion-dependent cell spreading	ko04510	Focal adhesion
PATE2	0.887492	0.421218	0.604182	1.72416	0.878091	1.31316	2.11988	0.0430332	Up	GO:0005615	extracellular space
PCDH9	0.792211	1.01918	0.863503	0.400481	0.440898	0.40817	0.484191	1.09722e-13	Down	GO:0005509,GO:0005887,GO:0007155,GO:0007156,GO:0030426,GO:0044291	calcium ion binding|integral component of plasma membrane|cell adhesion|homophilic cell adhesion via plasma membrane adhesion molecules|growth cone|cell-cell contact zone
PCED1B	5.4339	5.11938	5.26629	1.34986	2.43257	2.17041	0.389499	1.50194e-19	Down
PDE6A	0.507962	0.6716	0.442739	0.215974	0.152297	0.225588	0.380201	3.85636e-06	Down			ko00230,ko04744	Purine metabolism|Phototransduction
PDE7B	2.05304	1.86984	2.20569	3.97469	4.23964	3.92195	2.05036	2.66326e-39	Up	GO:0004115,GO:0005829,GO:0006198,GO:0007165,GO:0007186,GO:0007268,GO:0046872	3',5'-cyclic-AMP phosphodiesterase activity|cytosol|cAMP catabolic process|signal transduction|G protein-coupled receptor signaling pathway|chemical synaptic transmission|metal ion binding	ko00230	Purine metabolism
PDGFRA	319.736	341.597	349.286	114.376	132.408	138.416	0.394963	8.73656e-81	Down	GO:0000165,GO:0001553,GO:0001701,GO:0001775,GO:0002244,GO:0004672,GO:0004714,GO:0004888,GO:0005018,GO:0005021,GO:0005088,GO:0005161,GO:0005524,GO:0005634,GO:0005737,GO:0005794,GO:0005886,GO:0005887,GO:0005902,GO:0005929,GO:0007204,GO:0008210,GO:0008284,GO:0009897,GO:0009968,GO:0010544,GO:0010863,GO:0014068,GO:0016020,GO:0016032,GO:0018108,GO:0023019,GO:0030054,GO:0030154,GO:0030198,GO:0030324,GO:…	MAPK cascade|luteinization|in utero embryonic development|cell activation|hematopoietic progenitor cell differentiation|protein kinase activity|transmembrane receptor protein tyrosine kinase activity|transmembrane signaling receptor activity|platelet-derived growth factor alpha-receptor activity|vascular endothelial growth factor-activated receptor activity|Ras guanyl-nucleotide exchange factor a…	ko04060,ko04072,ko04010,ko04540,ko04015,ko04020,ko04014,ko04151,ko04810,ko04510,ko04144	Cytokine-cytokine receptor interaction|Phospholipase D signaling pathway|MAPK signaling pathway|Gap junction|Rap1 signaling pathway|Calcium signaling pathway|Ras signaling pathway|PI3K-Akt signaling pathway|Regulation of actin cytoskeleton|Focal adhesion|Endocytosis
PDK4	0.444001	0.533353	0.580723	1.3415	1.18183	1.12649	2.42753	5.71882e-19	Up	GO:0004672,GO:0004740,GO:0005524,GO:0005739,GO:0005759,GO:0006006,GO:0006885,GO:0008286,GO:0009267,GO:0010510,GO:0010565,GO:0010906,GO:0042304,GO:0042593,GO:0042594,GO:0045124,GO:0046320,GO:0071398,GO:0072593,GO:2000811	protein kinase activity|pyruvate dehydrogenase (acetyl-transferring) kinase activity|ATP binding|mitochondrion|mitochondrial matrix|glucose metabolic process|regulation of pH|insulin receptor signaling pathway|cellular response to starvation|regulation of acetyl-CoA biosynthetic process from pyruvate|regulation of cellular ketone metabolic process|regulation of glucose metabolic process|regulatio…
PDZK1IP1	3.09729	3.02321	2.95575	1.2509	1.50139	1.42802	0.477038	1.69049e-18	Down
PEAK3	0.016275	0.0430359	0.0720175	0.213129	0.128821	0.149073	3.87883	0.0281769	Up	GO:0004672,GO:0006468	protein kinase activity|protein phosphorylation
PECAM1	8.97258	9.43971	9.43794	4.12987	4.48357	4.14483	0.474532	2.75236e-66	Down			ko04514,ko04670	Cell adhesion molecules (CAMs)|Leukocyte transendothelial migration
PGF	0.180453	0.596462	0.638808	0.0421984	0.0446353	0.247932	0.246802	0.025377	Down	GO:0001525,GO:0001658,GO:0001666,GO:0001934,GO:0001938,GO:0002040,GO:0005576,GO:0005615,GO:0007165,GO:0007267,GO:0007565,GO:0008083,GO:0008201,GO:0008284,GO:0016020,GO:0030154,GO:0031100,GO:0032870,GO:0038084,GO:0042056,GO:0042493,GO:0042803,GO:0043185,GO:0045766,GO:0046982,GO:0048010,GO:0050930,GO:0051781,GO:0060688,GO:0060754	angiogenesis|branching involved in ureteric bud morphogenesis|response to hypoxia|positive regulation of protein phosphorylation|positive regulation of endothelial cell proliferation|sprouting angiogenesis|extracellular region|extracellular space|signal transduction|cell-cell signaling|female pregnancy|growth factor activity|heparin binding|positive regulation of cell proliferation|membrane|cell …	ko04014,ko04151,ko04510,ko04015	Ras signaling pathway|PI3K-Akt signaling pathway|Focal adhesion|Rap1 signaling pathway
PHEX	0.387972	0.533348	0.393759	0.193105	0.235952	0.146712	0.453365	1.91743e-06	Down	GO:0001501,GO:0004177,GO:0004222,GO:0005783,GO:0005794,GO:0005886,GO:0005887,GO:0006464,GO:0006508,GO:0007267,GO:0008270,GO:0019637,GO:0030282,GO:0030324,GO:0048471,GO:0060348,GO:0060416,GO:0071305,GO:0071374,GO:1904383,GO:1990418	skeletal system development|aminopeptidase activity|metalloendopeptidase activity|endoplasmic reticulum|Golgi apparatus|plasma membrane|integral component of plasma membrane|cellular protein modification process|proteolysis|cell-cell signaling|zinc ion binding|organophosphate metabolic process|bone mineralization|lung development|perinuclear region of cytoplasm|bone development|response to growth…
PIK3R5	0.0681449	0.138612	0.0881436	0.0392259	0.0414911	0.048014	0.453406	0.0435642	Down	GO:0005634,GO:0005737,GO:0005815,GO:0005829,GO:0005886,GO:0005942,GO:0005944,GO:0007186,GO:0014065,GO:0016020,GO:0030168,GO:0031683,GO:0043406,GO:0046934,GO:0046935,GO:0051897	nucleus|cytoplasm|microtubule organizing center|cytosol|plasma membrane|phosphatidylinositol 3-kinase complex|phosphatidylinositol 3-kinase complex, class IB|G protein-coupled receptor signaling pathway|phosphatidylinositol 3-kinase signaling|membrane|platelet activation|G-protein beta/gamma-subunit complex binding|positive regulation of MAP kinase activity|phosphatidylinositol-4,5-bisphosphate 3…	ko04066,ko04910,ko04670,ko04360,ko04015,ko04722,ko04211,ko04620,ko04611,ko04071,ko04660,ko04550,ko04914,ko04923,ko04650,ko04973,ko04960,ko04668,ko04380,ko04261,ko04014,ko04151,ko04510,ko04070,ko04024,ko04725,ko04630,ko04072,ko04152,ko04370,ko04666,ko04068,ko04919,ko04810,ko04022,ko04917,ko04062,ko04915,ko04750,ko04210,ko04662,ko04012,ko04664,ko04921,ko04213,ko04150	HIF-1 signaling pathway|Insulin signaling pathway|Leukocyte transendothelial migration|Axon guidance|Rap1 signaling pathway|Neurotrophin signaling pathway|Longevity regulating pathway|Toll-like receptor signaling pathway|Platelet activation|Sphingolipid signaling pathway|T cell receptor signaling pathway|Signaling pathways regulating pluripotency of stem cells|Progesterone-mediated oocyte maturat…
PKP1	0.563587	0.523187	0.482861	0.185072	0.266944	0.274588	0.479504	4.35997e-05	Down	GO:0001533,GO:0005521,GO:0005634,GO:0005654,GO:0005737,GO:0005882,GO:0005886,GO:0005911,GO:0005913,GO:0007043,GO:0007155,GO:0007165,GO:0010628,GO:0019215,GO:0030057,GO:0030280,GO:0031424,GO:0043231,GO:0043312,GO:0045110,GO:0045296,GO:0070268,GO:0098609,GO:0101003,GO:1902373,GO:1990124	cornified envelope|lamin binding|nucleus|nucleoplasm|cytoplasm|intermediate filament|plasma membrane|cell-cell junction|cell-cell adherens junction|cell-cell junction assembly|cell adhesion|signal transduction|positive regulation of gene expression|intermediate filament binding|desmosome|structural constituent of epidermis|keratinization|intracellular membrane-bounded organelle|neutrophil degranu…
PLA2G4F	0.0752286	0.0421965	0.0423678	0.0191913	0.00676652	0.00626424	0.208787	0.0410542	Down	GO:0001516,GO:0004622,GO:0004623,GO:0005509,GO:0005544,GO:0005737,GO:0005765,GO:0005829,GO:0006644,GO:0008970,GO:0031982,GO:0032587,GO:0036148,GO:0036149,GO:0036150,GO:0036151,GO:0036152,GO:0046475,GO:0047498,GO:0050482,GO:0071236,GO:0071407,GO:0102567,GO:0102568	prostaglandin biosynthetic process|lysophospholipase activity|phospholipase A2 activity|calcium ion binding|calcium-dependent phospholipid binding|cytoplasm|lysosomal membrane|cytosol|phospholipid metabolic process|phospholipase A1 activity|vesicle|ruffle membrane|phosphatidylglycerol acyl-chain remodeling|phosphatidylinositol acyl-chain remodeling|phosphatidylserine acyl-chain remodeling|phospha…	ko04921,ko00564,ko00592,ko04010,ko04913,ko04726,ko04664,ko00591,ko00565,ko04730,ko04072,ko00590,ko04912,ko04370,ko04611,ko04014,ko04270,ko04750,ko04724	Oxytocin signaling pathway|Glycerophospholipid metabolism|alpha-Linolenic acid metabolism|MAPK signaling pathway|Ovarian steroidogenesis|Serotonergic synapse|Fc epsilon RI signaling pathway|Linoleic acid metabolism|Ether lipid metabolism|Long-term depression|Phospholipase D signaling pathway|Arachidonic acid metabolism|GnRH signaling pathway|VEGF signaling pathway|Platelet activation|Ras signalin…
PLAU	14.9428	16.4748	14.6725	5.62991	5.6509	6.29406	0.395336	6.45376e-68	Down	GO:0004252,GO:0005576,GO:0031639	serine-type endopeptidase activity|extracellular region|plasminogen activation	ko04064,ko04610	NF-kappa B signaling pathway|Complement and coagulation cascades
PLEKHG1	0.143198	0.223311	0.302206	1.12309	1.14163	1.09724	5.21005	2.88768e-59	Up	GO:0005089,GO:0005634,GO:0005654,GO:0035023	Rho guanyl-nucleotide exchange factor activity|nucleus|nucleoplasm|regulation of Rho protein signal transduction
PLXNA2	0.914017	1.32469	1.13503	2.61895	2.30909	2.14761	2.17474	1.35304e-13	Up	GO:0001756,GO:0002116,GO:0005886,GO:0005887,GO:0007162,GO:0008360,GO:0017154,GO:0021915,GO:0021935,GO:0030334,GO:0042802,GO:0043087,GO:0050772,GO:0051642,GO:0060037,GO:0060174,GO:0071526,GO:1902287	somitogenesis|semaphorin receptor complex|plasma membrane|integral component of plasma membrane|negative regulation of cell adhesion|regulation of cell shape|semaphorin receptor activity|neural tube development|cerebellar granule cell precursor tangential migration|regulation of cell migration|identical protein binding|regulation of GTPase activity|positive regulation of axonogenesis|centrosome l…	ko04360	Axon guidance
PMFBP1	0.142166	0.250618	0.410563	0.727892	1.10307	0.637385	3.17746	0.000183417	Up	GO:0005737	cytoplasm
PMP22	1.99351	2.11059	2.11915	0.846621	0.804827	1.22782	0.480071	5.92936e-09	Down
PNRC1	14.7956	18.6216	20.9383	36.0796	35.5184	36.533	2.06191	3.80051e-26	Up	GO:0005634	nucleus
POLR2E	24.7683	23.1225	24.332	11.4453	11.0301	12.334	0.499442	7.73756e-58	Down	GO:0003677,GO:0003899,GO:0005634,GO:0005665,GO:0006366	DNA binding|DNA-directed 5'-3' RNA polymerase activity|nucleus|RNA polymerase II, core complex|transcription by RNA polymerase II	ko03020,ko04623,ko00230,ko00240	RNA polymerase|Cytosolic DNA-sensing pathway|Purine metabolism|Pyrimidine metabolism
PON1	0.362933	0.394544	0.117773	0.724233	0.550603	0.421083	2.00908	0.0173732	Up			ko00627,ko00363	Aminobenzoate degradation|Bisphenol degradation
POP1	27.5093	28.1555	27.2739	10.8554	11.4515	10.6252	0.411311	8.09396e-117	Down	GO:0000171,GO:0000172,GO:0001682,GO:0003723,GO:0004526,GO:0005615,GO:0005654,GO:0005655,GO:0005730,GO:0008033,GO:0016078,GO:0030681	ribonuclease MRP activity|ribonuclease MRP complex|tRNA 5'-leader removal|RNA binding|ribonuclease P activity|extracellular space|nucleoplasm|nucleolar ribonuclease P complex|nucleolus|tRNA processing|tRNA catabolic process|multimeric ribonuclease P complex	ko03008,ko03013	Ribosome biogenesis in eukaryotes|RNA transport
PPM1E	0.513434	0.678836	0.579352	1.36874	1.58749	1.25802	2.46441	3.73549e-08	Up	GO:0004722,GO:0005634,GO:0005730,GO:0005739,GO:0006469,GO:0032991,GO:0035690,GO:0035970,GO:0046872,GO:0051496	protein serine/threonine phosphatase activity|nucleus|nucleolus|mitochondrion|negative regulation of protein kinase activity|protein-containing complex|cellular response to drug|peptidyl-threonine dephosphorylation|metal ion binding|positive regulation of stress fiber assembly
PPP1R14A	18.3908	17.1139	16.1031	7.48995	7.18176	7.66235	0.448435	8.59923e-41	Down	GO:0004865,GO:0005829,GO:0035690,GO:0042325	protein serine/threonine phosphatase inhibitor activity|cytosol|cellular response to drug|regulation of phosphorylation	ko04270	Vascular smooth muscle contraction
PPP1R15A	18.6126	18.4139	20.4042	70.7467	62.061	56.8281	3.42008	7.99017e-33	Up	GO:0000164,GO:0005737,GO:0005739,GO:0005741,GO:0005783,GO:0005789,GO:0005794,GO:0005829,GO:0006915,GO:0006974,GO:0007050,GO:0008157,GO:0016020,GO:0019888,GO:0019901,GO:0032058,GO:0032515,GO:0032516,GO:0034976,GO:0035308,GO:0036496,GO:0070059,GO:0070972,GO:0072542,GO:1902310,GO:1903898,GO:1903917	protein phosphatase type 1 complex|cytoplasm|mitochondrion|mitochondrial outer membrane|endoplasmic reticulum|endoplasmic reticulum membrane|Golgi apparatus|cytosol|apoptotic process|cellular response to DNA damage stimulus|cell cycle arrest|protein phosphatase 1 binding|membrane|protein phosphatase regulator activity|protein kinase binding|positive regulation of translational initiation in respo…	ko04141	Protein processing in endoplasmic reticulum
PRDM1	0.45081	0.519319	0.521426	0.258855	0.181063	0.183977	0.433628	2.4063e-07	Down
PRDM12	0.0845409	0.130405	0.130934	0.395393	0.501872	0.193591	3.26111	0.00826866	Up	GO:0000977,GO:0000981,GO:0005634,GO:0008168,GO:0019233,GO:0022008,GO:0031175,GO:0031490,GO:0043565,GO:0046872,GO:0050965,GO:0051574,GO:1900111,GO:1990226	RNA polymerase II regulatory region sequence-specific DNA binding|DNA-binding transcription factor activity, RNA polymerase II-specific|nucleus|methyltransferase activity|sensory perception of pain|neurogenesis|neuron projection development|chromatin DNA binding|sequence-specific DNA binding|metal ion binding|detection of temperature stimulus involved in sensory perception of pain|positive regula…
PRDM16	0.707955	0.549132	0.426051	1.9734	1.75114	1.86757	3.44198	9.1727e-28	Up
PRDM5	0	0	0	0	0.0504776	0.0292066	Inf	0.0381083	Up	GO:0000122,GO:0000278,GO:0000977,GO:0000978,GO:0000981,GO:0001078,GO:0005634,GO:0005730,GO:0008168,GO:0016575,GO:0016604,GO:0031490,GO:0043565,GO:0044212,GO:0045892,GO:0046872,GO:0051567,GO:0070491,GO:1990830	negative regulation of transcription by RNA polymerase II|mitotic cell cycle|RNA polymerase II regulatory region sequence-specific DNA binding|RNA polymerase II proximal promoter sequence-specific DNA binding|DNA-binding transcription factor activity, RNA polymerase II-specific|proximal promoter DNA-binding transcription repressor activity, RNA polymerase II-specific|nucleus|nucleolus|methyltrans…
PRG4	0.0405612	0.0663964	0.0410251	0	0.0114661	0.010615	0.15463	0.0136231	Down	GO:0005044,GO:0006955,GO:0008283,GO:0030021,GO:0030247,GO:0062023	scavenger receptor activity|immune response|cell proliferation|extracellular matrix structural constituent conferring compression resistance|polysaccharide binding|collagen-containing extracellular matrix
PRICKLE2	0.715331	0.615679	0.402188	0.291261	0.341387	0.177294	0.483212	0.0042114	Down	GO:0005737,GO:0008270,GO:0031965,GO:0060071	cytoplasm|zinc ion binding|nuclear membrane|Wnt signaling pathway, planar cell polarity pathway	ko04310	Wnt signaling pathway
PRKG1	1.04255	1.14452	1.10919	3.39732	3.04238	2.91307	2.94026	3.84885e-49	Up	GO:0001764,GO:0004672,GO:0004674,GO:0004692,GO:0005246,GO:0005524,GO:0005737,GO:0005794,GO:0005829,GO:0005886,GO:0006468,GO:0007165,GO:0016358,GO:0019934,GO:0030036,GO:0030553,GO:0030900,GO:0042802,GO:0043087,GO:0060087,GO:0090331,GO:1904706,GO:1904753	neuron migration|protein kinase activity|protein serine/threonine kinase activity|cGMP-dependent protein kinase activity|calcium channel regulator activity|ATP binding|cytoplasm|Golgi apparatus|cytosol|plasma membrane|protein phosphorylation|signal transduction|dendrite development|cGMP-mediated signaling|actin cytoskeleton organization|cGMP binding|forebrain development|identical protein binding…	ko04923,ko04540,ko04270,ko04740,ko04970,ko04730,ko04611,ko04713,ko04022	Regulation of lipolysis in adipocytes|Gap junction|Vascular smooth muscle contraction|Olfactory transduction|Salivary secretion|Long-term depression|Platelet activation|Circadian entrainment|cGMP-PKG signaling pathway
PRKG2	0.110293	0.101266	0.113878	0.0300902	0.08639	0.037884	0.489481	0.037295	Down	GO:0004672,GO:0004692,GO:0005524,GO:0005829,GO:0006468,GO:0007165,GO:0016324,GO:0030553,GO:0031965,GO:0036289,GO:0042803,GO:0051186,GO:0072659,GO:2001226	protein kinase activity|cGMP-dependent protein kinase activity|ATP binding|cytosol|protein phosphorylation|signal transduction|apical plasma membrane|cGMP binding|nuclear membrane|peptidyl-serine autophosphorylation|protein homodimerization activity|cofactor metabolic process|protein localization to plasma membrane|negative regulation of chloride transport	ko04923,ko04924,ko04540,ko04740,ko04970,ko04730,ko04611,ko04713,ko04022	Regulation of lipolysis in adipocytes|Renin secretion|Gap junction|Olfactory transduction|Salivary secretion|Long-term depression|Platelet activation|Circadian entrainment|cGMP-PKG signaling pathway
PRKN	0.348217	0.377759	0.284469	1.25276	1.11309	0.981397	3.43286	1.1216e-05	Up			ko04120,ko04141	Ubiquitin mediated proteolysis|Protein processing in endoplasmic reticulum
PRSS23	51.1076	43.4187	43.2038	20.633	18.8431	20.3333	0.449889	6.20412e-20	Down	GO:0004252,GO:0005576,GO:0005634	serine-type endopeptidase activity|extracellular region|nucleus
PSMB8	0.26138	0.143993	0.279516	0.0713103	0.107755	0.0897805	0.405624	0.0194893	Down	GO:0000502,GO:0004175,GO:0004298,GO:0005634,GO:0005654,GO:0005737,GO:0005829,GO:0005839,GO:0010498,GO:0010499,GO:0016032,GO:0016579,GO:0019774,GO:0019882,GO:0043161,GO:0043687,GO:0045444,GO:0052548,GO:0060337,GO:0070062,GO:1990111	proteasome complex|endopeptidase activity|threonine-type endopeptidase activity|nucleus|nucleoplasm|cytoplasm|cytosol|proteasome core complex|proteasomal protein catabolic process|proteasomal ubiquitin-independent protein catabolic process|viral process|protein deubiquitination|proteasome core complex, beta-subunit complex|antigen processing and presentation|proteasome-mediated ubiquitin-dependen…	ko03050	Proteasome
PTGER4	4.00192	3.60703	3.64011	1.29978	1.58106	1.40006	0.393981	2.29737e-31	Down	GO:0004957,GO:0005622,GO:0005886,GO:0006954,GO:0007188,GO:0007189,GO:0007204,GO:0016021,GO:0030278,GO:0032496,GO:0033624,GO:0042093,GO:0050710,GO:0050715,GO:0050728,GO:0050729,GO:0051492,GO:0071260,GO:0071380,GO:2000420	prostaglandin E receptor activity|intracellular|plasma membrane|inflammatory response|adenylate cyclase-modulating G protein-coupled receptor signaling pathway|adenylate cyclase-activating G protein-coupled receptor signaling pathway|positive regulation of cytosolic calcium ion concentration|integral component of membrane|regulation of ossification|response to lipopolysaccharide|negative regulati…	ko04080,ko04750,ko04924	Neuroactive ligand-receptor interaction|Inflammatory mediator regulation of TRP channels|Renin secretion
PTGES	0.329048	0.519643	0.497484	0.0769471	0.122086	0.188372	0.298846	0.000169972	Down	GO:0001516,GO:0016021,GO:0043295,GO:0050220	prostaglandin biosynthetic process|integral component of membrane|glutathione binding|prostaglandin-E synthase activity	ko00590	Arachidonic acid metabolism
PTGFR	0.229914	0.254395	0.199146	0.585693	0.454957	0.533203	2.38854	8.52024e-08	Up	GO:0004958,GO:0005576,GO:0005737,GO:0005886,GO:0005887,GO:0006954,GO:0007186,GO:0007189,GO:0007204,GO:0007567,GO:0008284,GO:0010628,GO:0032355,GO:0032496,GO:0035584,GO:0043066,GO:0071799	prostaglandin F receptor activity|extracellular region|cytoplasm|plasma membrane|integral component of plasma membrane|inflammatory response|G protein-coupled receptor signaling pathway|adenylate cyclase-activating G protein-coupled receptor signaling pathway|positive regulation of cytosolic calcium ion concentration|parturition|positive regulation of cell proliferation|positive regulation of gen…	ko04072,ko04020,ko04080	Phospholipase D signaling pathway|Calcium signaling pathway|Neuroactive ligand-receptor interaction
PTK2B	0.0691009	0.071059	0.0815398	0.129273	0.222199	0.168784	2.42784	0.00446002	Up	GO:0000165,GO:0001525,GO:0001556,GO:0001666,GO:0001954,GO:0002040,GO:0002250,GO:0002315,GO:0004683,GO:0004713,GO:0004715,GO:0004972,GO:0005524,GO:0005634,GO:0005737,GO:0005829,GO:0005856,GO:0005925,GO:0005938,GO:0006468,GO:0006915,GO:0006968,GO:0006970,GO:0007165,GO:0007166,GO:0007172,GO:0007173,GO:0007204,GO:0007229,GO:0008022,GO:0008284,GO:0008285,GO:0008360,GO:0009612,GO:0009725,GO:0009749,GO:…	MAPK cascade|angiogenesis|oocyte maturation|response to hypoxia|positive regulation of cell-matrix adhesion|sprouting angiogenesis|adaptive immune response|marginal zone B cell differentiation|calmodulin-dependent protein kinase activity|protein tyrosine kinase activity|non-membrane spanning protein tyrosine kinase activity|NMDA glutamate receptor activity|ATP binding|nucleus|cytoplasm|cytosol|cy…	ko04062,ko04650,ko04670,ko04020,ko04912,ko04072	Chemokine signaling pathway|Natural killer cell mediated cytotoxicity|Leukocyte transendothelial migration|Calcium signaling pathway|GnRH signaling pathway|Phospholipase D signaling pathway
PTPDC1	7.52051	8.1318	7.938	19.1861	19.1921	16.7202	2.41934	5.2006e-49	Up	GO:0004725,GO:0005654,GO:0005737,GO:0008138,GO:0060271	protein tyrosine phosphatase activity|nucleoplasm|cytoplasm|protein tyrosine/serine/threonine phosphatase activity|cilium assembly
PTPRH	0.1395	0.147552	0.222225	0.365363	0.200132	0.434441	2.03861	0.023301	Up	GO:0005001,GO:0005737,GO:0005887,GO:0006470,GO:0006915,GO:0016324,GO:0031528	transmembrane receptor protein tyrosine phosphatase activity|cytoplasm|integral component of plasma membrane|protein dephosphorylation|apoptotic process|apical plasma membrane|microvillus membrane
PWWP3B	0.522442	0.538879	0.668953	0.30153	0.241957	0.254541	0.477905	0.00143912	Down	GO:0070062	extracellular exosome
PYCR1	9.10779	9.53677	7.98513	18.8434	20.5117	18.9545	2.26859	8.00423e-67	Up	GO:0004735,GO:0005739,GO:0006561,GO:0034599,GO:0055129	pyrroline-5-carboxylate reductase activity|mitochondrion|proline biosynthetic process|cellular response to oxidative stress|L-proline biosynthetic process	ko01230,ko00330	Biosynthesis of amino acids|Arginine and proline metabolism
RAB42	0.45793	0.310487	0.498795	0.0658989	0.0697044	0.0645302	0.163382	0.00362228	Down	GO:0003924,GO:0005525,GO:0016020	GTPase activity|GTP binding|membrane
RAB7B	0.70519	0.663957	0.503534	0.307326	0.261645	0.271583	0.46521	6.86857e-05	Down	GO:0003924,GO:0005525,GO:0005764,GO:0005770,GO:0005774,GO:0005794,GO:0005802,GO:0006886,GO:0008333,GO:0030670,GO:0031902,GO:0032482,GO:0032755,GO:0034144,GO:0034164,GO:0034499,GO:0045335,GO:0045654,GO:0051092,GO:0071346,GO:0090385	GTPase activity|GTP binding|lysosome|late endosome|vacuolar membrane|Golgi apparatus|trans-Golgi network|intracellular protein transport|endosome to lysosome transport|phagocytic vesicle membrane|late endosome membrane|Rab protein signal transduction|positive regulation of interleukin-6 production|negative regulation of toll-like receptor 4 signaling pathway|negative regulation of toll-like recep…	ko04145	Phagosome
RAPGEF3	10.6782	11.8479	9.99706	4.26396	4.18804	4.48894	0.412515	1.23823e-38	Down	GO:0001525,GO:0005085,GO:0005622,GO:0005886,GO:0005902,GO:0007165,GO:0008283,GO:0012505,GO:0016020,GO:0017034,GO:0019904,GO:0019933,GO:0030027,GO:0030175,GO:0030552,GO:0032486,GO:0033138,GO:0034242,GO:0043547,GO:0045766,GO:0046827,GO:0050796,GO:0051496,GO:0060143,GO:0061028,GO:0070062,GO:0071320,GO:1901985,GO:2000249	angiogenesis|guanyl-nucleotide exchange factor activity|intracellular|plasma membrane|microvillus|signal transduction|cell proliferation|endomembrane system|membrane|Rap guanyl-nucleotide exchange factor activity|protein domain specific binding|cAMP-mediated signaling|lamellipodium|filopodium|cAMP binding|Rap protein signal transduction|positive regulation of peptidyl-serine phosphorylation|negat…	ko04024,ko04726,ko04670,ko04720,ko04015,ko04261,ko04072	cAMP signaling pathway|Serotonergic synapse|Leukocyte transendothelial migration|Long-term potentiation|Rap1 signaling pathway|Adrenergic signaling in cardiomyocytes|Phospholipase D signaling pathway
RASAL1	0.302464	0.40798	0.352854	0.0900204	0.163233	0.209883	0.451908	3.26736e-05	Down	GO:0000165,GO:0005096,GO:0005543,GO:0005829,GO:0007165,GO:0046580,GO:0046872,GO:0071277,GO:1903861	MAPK cascade|GTPase activator activity|phospholipid binding|cytosol|signal transduction|negative regulation of Ras protein signal transduction|metal ion binding|cellular response to calcium ion|positive regulation of dendrite extension	ko04014	Ras signaling pathway
RASGEF1B	0.375827	0.360324	0.355951	0.715425	0.887212	0.899866	2.37369	8.43348e-09	Up	GO:0005088,GO:0005769,GO:0005770,GO:0007264,GO:0030496,GO:0043547	Ras guanyl-nucleotide exchange factor activity|early endosome|late endosome|small GTPase mediated signal transduction|midbody|positive regulation of GTPase activity
RASGRP4	0.424117	0.586004	0.253613	0.857762	1.06607	0.671958	2.12836	0.00109633	Up	GO:0000165,GO:0005088,GO:0005509,GO:0005829,GO:0005886,GO:0007169,GO:0007202,GO:0007264,GO:0008277,GO:0008283,GO:0009991,GO:0016020,GO:0019992,GO:0030099,GO:0030742,GO:0046579	MAPK cascade|Ras guanyl-nucleotide exchange factor activity|calcium ion binding|cytosol|plasma membrane|transmembrane receptor protein tyrosine kinase signaling pathway|activation of phospholipase C activity|small GTPase mediated signal transduction|regulation of G protein-coupled receptor signaling pathway|cell proliferation|response to extracellular stimulus|membrane|diacylglycerol binding|myel…	ko04014,ko04010	Ras signaling pathway|MAPK signaling pathway
RASL11B	14.9499	13.1113	13.7724	5.60763	5.23945	5.60556	0.407441	3.95336e-43	Down
RBPJL	0.0297851	0.0131268	0.0263601	0.0835821	0.309431	0.177334	8.48671	0.00391556	Up	GO:0000978,GO:0000981,GO:0001077,GO:0003682,GO:0003700,GO:0005634,GO:0005667,GO:0007165,GO:0043565	RNA polymerase II proximal promoter sequence-specific DNA binding|DNA-binding transcription factor activity, RNA polymerase II-specific|proximal promoter DNA-binding transcription activator activity, RNA polymerase II-specific|chromatin binding|DNA-binding transcription factor activity|nucleus|transcription factor complex|signal transduction|sequence-specific DNA binding	ko04330	Notch signaling pathway
RCN3	4.59253	4.72748	4.23861	2.08653	2.10966	2.34367	0.499989	1.54681e-11	Down	GO:0005509,GO:0005783,GO:0005788,GO:0009306,GO:0010952,GO:0015031,GO:0032964,GO:0036503,GO:0043129,GO:0051896,GO:0055091,GO:0060428	calcium ion binding|endoplasmic reticulum|endoplasmic reticulum lumen|protein secretion|positive regulation of peptidase activity|protein transport|collagen biosynthetic process|ERAD pathway|surfactant homeostasis|regulation of protein kinase B signaling|phospholipid homeostasis|lung epithelium development
RCOR2	2.60534	2.68044	2.6142	1.01066	1.03454	1.37277	0.448706	1.78045e-15	Down	GO:0000785,GO:0003700,GO:0003714,GO:0005634,GO:0005667,GO:0008134,GO:0017053,GO:0019899,GO:0044212,GO:0045892	chromatin|DNA-binding transcription factor activity|transcription corepressor activity|nucleus|transcription factor complex|transcription factor binding|transcriptional repressor complex|enzyme binding|transcription regulatory region DNA binding|negative regulation of transcription, DNA-templated
RCSD1	0.0998263	0.102655	0.058898	0	0	0.0152395	0.0610046	0.0239826	Down	GO:0003009,GO:0005884,GO:0051015,GO:0071474	skeletal muscle contraction|actin filament|actin filament binding|cellular hyperosmotic response
REPS2	0.0761285	0.0447347	0.0786033	0.261103	0.225966	0.174327	3.42798	0.00513848	Up
RERG	0	0	0.0182547	0.366584	0.37755	0.170039	51.6052	2.47676e-09	Up	GO:0003924,GO:0005525,GO:0005634,GO:0005829,GO:0007264,GO:0008285,GO:0009725,GO:0016020,GO:0019003,GO:0030308,GO:0030331	GTPase activity|GTP binding|nucleus|cytosol|small GTPase mediated signal transduction|negative regulation of cell proliferation|response to hormone|membrane|GDP binding|negative regulation of cell growth|estrogen receptor binding
RFX8	0.169977	0.161348	0.127288	0.0366911	0.0258733	0	0.140869	0.00251209	Down	GO:0000978,GO:0000981,GO:0003700,GO:0005634,GO:0006357	RNA polymerase II proximal promoter sequence-specific DNA binding|DNA-binding transcription factor activity, RNA polymerase II-specific|DNA-binding transcription factor activity|nucleus|regulation of transcription by RNA polymerase II
RGS4	1.06393	1.58664	1.45517	0.231204	0.233923	0.167341	0.15959	3.33355e-18	Down	GO:0000188,GO:0001965,GO:0001975,GO:0005096,GO:0005516,GO:0005634,GO:0005737,GO:0005829,GO:0005886,GO:0007186,GO:0007420,GO:0008277,GO:0010460,GO:0032991,GO:0042220,GO:0043278,GO:0045471,GO:0051924,GO:0060160,GO:0061052,GO:0110053,GO:1900924,GO:1901380,GO:1990791,GO:2000463	inactivation of MAPK activity|G-protein alpha-subunit binding|response to amphetamine|GTPase activator activity|calmodulin binding|nucleus|cytoplasm|cytosol|plasma membrane|G protein-coupled receptor signaling pathway|brain development|regulation of G protein-coupled receptor signaling pathway|positive regulation of heart rate|protein-containing complex|response to cocaine|response to morphine|re…
RIMS2	0.860704	0.880533	1.03146	1.71841	2.04381	1.81713	2.08351	4.74083e-22	Up	GO:0006886,GO:0006887,GO:0010628,GO:0017137,GO:0017156,GO:0017157,GO:0019904,GO:0019933,GO:0030054,GO:0030073,GO:0030154,GO:0032991,GO:0042391,GO:0042734,GO:0044325,GO:0045202,GO:0046872,GO:0046982,GO:0048167,GO:0048788,GO:0048791,GO:0050806,GO:0061669,GO:0097151,GO:0098684,GO:0098831,GO:2000300,GO:2000463	intracellular protein transport|exocytosis|positive regulation of gene expression|Rab GTPase binding|calcium ion regulated exocytosis|regulation of exocytosis|protein domain specific binding|cAMP-mediated signaling|cell junction|insulin secretion|cell differentiation|protein-containing complex|regulation of membrane potential|presynaptic membrane|ion channel binding|synapse|metal ion binding|prot…	ko04911	Insulin secretion
RIMS3	2.50429	2.25302	2.96527	9.64457	12.0812	9.91885	4.23993	3.81862e-33	Up	GO:0017137,GO:0017156,GO:0030054,GO:0042391,GO:0042734,GO:0044325,GO:0045202,GO:0048167,GO:0048786,GO:0048788,GO:0048791,GO:0050806,GO:0098831,GO:2000300	Rab GTPase binding|calcium ion regulated exocytosis|cell junction|regulation of membrane potential|presynaptic membrane|ion channel binding|synapse|regulation of synaptic plasticity|presynaptic active zone|cytoskeleton of presynaptic active zone|calcium ion-regulated exocytosis of neurotransmitter|positive regulation of synaptic transmission|presynaptic active zone cytoplasmic component|regulatio…
RIMS4	3.41606	3.68143	3.14775	1.08157	1.09618	1.07521	0.329048	2.11781e-55	Down	GO:0017137,GO:0030054,GO:0042391,GO:0042734,GO:0044325,GO:0045202,GO:0048167,GO:0048786,GO:0048788,GO:0048791,GO:0050806,GO:0097060,GO:0098831,GO:2000300	Rab GTPase binding|cell junction|regulation of membrane potential|presynaptic membrane|ion channel binding|synapse|regulation of synaptic plasticity|presynaptic active zone|cytoskeleton of presynaptic active zone|calcium ion-regulated exocytosis of neurotransmitter|positive regulation of synaptic transmission|synaptic membrane|presynaptic active zone cytoplasmic component|regulation of synaptic v…
RIPOR2	0.712238	0.726913	0.572279	0.258599	0.18081	0.180264	0.319364	9.97187e-14	Down	GO:0005737,GO:0005856,GO:0006935,GO:0007155,GO:0007162,GO:0007605,GO:0016324,GO:0030175,GO:0032420,GO:0035024,GO:0042130,GO:0042802,GO:0045184,GO:0045663,GO:0048741,GO:0051260,GO:0051491,GO:0060088,GO:0060171,GO:0071158,GO:0071260,GO:0071889,GO:0090023,GO:1901673,GO:1901741,GO:1903904,GO:1905872,GO:1990869,GO:2000114,GO:2000391,GO:2000405,GO:2001107	cytoplasm|cytoskeleton|chemotaxis|cell adhesion|negative regulation of cell adhesion|sensory perception of sound|apical plasma membrane|filopodium|stereocilium|negative regulation of Rho protein signal transduction|negative regulation of T cell proliferation|identical protein binding|establishment of protein localization|positive regulation of myoblast differentiation|skeletal muscle fiber develo…
RNF125	0.893938	0.350198	0.849745	1.57945	1.86721	1.45567	2.41765	0.000202643	Up	GO:0000139,GO:0000209,GO:0002250,GO:0006511,GO:0016740,GO:0032480,GO:0034098,GO:0039536,GO:0043231,GO:0046872	Golgi membrane|protein polyubiquitination|adaptive immune response|ubiquitin-dependent protein catabolic process|transferase activity|negative regulation of type I interferon production|VCP-NPL4-UFD1 AAA ATPase complex|negative regulation of RIG-I signaling pathway|intracellular membrane-bounded organelle|metal ion binding	ko04622	RIG-I-like receptor signaling pathway
RNF148	0.837413	0.782857	0.381788	0.0474732	0.200859	0.139462	0.200319	0.000151087	Down	GO:0006511,GO:0016021,GO:0046872,GO:0061630	ubiquitin-dependent protein catabolic process|integral component of membrane|metal ion binding|ubiquitin protein ligase activity
RNF225	1.33179	1.41752	1.20089	0.564111	0.447516	0.690495	0.447233	0.000639771	Down	GO:0016021,GO:0046872	integral component of membrane|metal ion binding
ROR1	7.03665	7.11386	6.91294	2.26398	2.70821	2.80546	0.382586	2.95598e-73	Down	GO:0001725,GO:0004714,GO:0004888,GO:0005524,GO:0005737,GO:0005886,GO:0005887,GO:0007169,GO:0007605,GO:0009968,GO:0009986,GO:0014002,GO:0017147,GO:0030154,GO:0030424,GO:0042813,GO:0043066,GO:0043123,GO:0043235,GO:0043679,GO:0048839,GO:0051092,GO:0070374,GO:1904929	stress fiber|transmembrane receptor protein tyrosine kinase activity|transmembrane signaling receptor activity|ATP binding|cytoplasm|plasma membrane|integral component of plasma membrane|transmembrane receptor protein tyrosine kinase signaling pathway|sensory perception of sound|negative regulation of signal transduction|cell surface|astrocyte development|Wnt-protein binding|cell differentiation|…
RSPH1	0.563459	0.642012	0.340552	0.192825	0.122376	0.289524	0.406785	0.00287533	Down	GO:0000794,GO:0001520,GO:0005634,GO:0005829,GO:0007286,GO:0031514,GO:0035082,GO:0051321,GO:0072687	condensed nuclear chromosome|outer dense fiber|nucleus|cytosol|spermatid development|motile cilium|axoneme assembly|meiotic cell cycle|meiotic spindle
RSPO2	0.289714	0.255363	0.211152	0.749223	0.505845	0.702443	2.68481	4.10534e-07	Up	GO:0001649,GO:0005102,GO:0005109,GO:0005576,GO:0005615,GO:0008201,GO:0009986,GO:0016055,GO:0030177,GO:0030282,GO:0035115,GO:0035116,GO:0042489,GO:0060437,GO:0060441,GO:0060535,GO:0071542,GO:0090263	osteoblast differentiation|signaling receptor binding|frizzled binding|extracellular region|extracellular space|heparin binding|cell surface|Wnt signaling pathway|positive regulation of Wnt signaling pathway|bone mineralization|embryonic forelimb morphogenesis|embryonic hindlimb morphogenesis|negative regulation of odontogenesis of dentin-containing tooth|lung growth|epithelial tube branching inv…
RTN4RL1	0.343609	0.510717	0.608193	0.226876	0.166651	0.283877	0.480985	0.0023887	Down	GO:0005576,GO:0005615,GO:0005886,GO:0008201,GO:0009897,GO:0009986,GO:0010977,GO:0022038,GO:0031012,GO:0031103,GO:0035374,GO:0038023,GO:0042995,GO:0043204,GO:0045121,GO:0046658,GO:0048681,GO:0070062	extracellular region|extracellular space|plasma membrane|heparin binding|external side of plasma membrane|cell surface|negative regulation of neuron projection development|corpus callosum development|extracellular matrix|axon regeneration|chondroitin sulfate binding|signaling receptor activity|cell projection|perikaryon|membrane raft|anchored component of plasma membrane|negative regulation of ax…
RTN4RL2	2.47402	3.03639	2.8547	6.18089	5.91813	7.11387	2.38226	4.48739e-13	Up	GO:0005576,GO:0005615,GO:0005886,GO:0007166,GO:0009897,GO:0009986,GO:0010977,GO:0022038,GO:0030424,GO:0030425,GO:0031012,GO:0031103,GO:0038023,GO:0043005,GO:0043204,GO:0045121,GO:0046658,GO:0070062	extracellular region|extracellular space|plasma membrane|cell surface receptor signaling pathway|external side of plasma membrane|cell surface|negative regulation of neuron projection development|corpus callosum development|axon|dendrite|extracellular matrix|axon regeneration|signaling receptor activity|neuron projection|perikaryon|membrane raft|anchored component of plasma membrane|extracellular…
SAMD9	0.0485485	0.128376	0.107414	0.0317882	0.0336239	0.0222343	0.319612	0.00533603	Down	GO:0005737,GO:0005829,GO:0034058,GO:0043231	cytoplasm|cytosol|endosomal vesicle fusion|intracellular membrane-bounded organelle
SCARF1	0.397266	0.456026	0.204409	0.769123	0.62158	0.770074	2.12064	4.64948e-05	Up	GO:0004888,GO:0005044,GO:0005886,GO:0006707,GO:0006898,GO:0007155,GO:0010976,GO:0016021,GO:0016322,GO:0016358,GO:0030169,GO:0030666,GO:0048680	transmembrane signaling receptor activity|scavenger receptor activity|plasma membrane|cholesterol catabolic process|receptor-mediated endocytosis|cell adhesion|positive regulation of neuron projection development|integral component of membrane|neuron remodeling|dendrite development|low-density lipoprotein particle binding|endocytic vesicle membrane|positive regulation of axon regeneration
SCGB3A2	0.574473	1.51907	0.726304	1.99589	1.94876	2.70615	2.45373	0.00704267	Up	GO:0005576,GO:0005615,GO:0006898,GO:0071682	extracellular region|extracellular space|receptor-mediated endocytosis|endocytic vesicle lumen
SCN10A	0.0433612	0.0938125	0.104659	0.0368724	0.046802	0.0252746	0.466367	0.0373546	Down	GO:0001518,GO:0002027,GO:0005244,GO:0005248,GO:0005886,GO:0007600,GO:0019228,GO:0019233,GO:0030424,GO:0034765,GO:0035725,GO:0042475,GO:0044325,GO:0055117,GO:0060371,GO:0070062,GO:0071439,GO:0086010,GO:0086016,GO:0086043,GO:0098978,GO:0099056	voltage-gated sodium channel complex|regulation of heart rate|voltage-gated ion channel activity|voltage-gated sodium channel activity|plasma membrane|sensory perception|neuronal action potential|sensory perception of pain|axon|regulation of ion transmembrane transport|sodium ion transmembrane transport|odontogenesis of dentin-containing tooth|ion channel binding|regulation of cardiac muscle cont…
SCN3B	0.146064	0.572202	0.660703	1.24482	1.12402	1.36762	2.81415	1.95352e-06	Up	GO:0001518,GO:0005244,GO:0010460,GO:0010765,GO:0017080,GO:0030018,GO:0044325,GO:0060371,GO:0060373,GO:0072659,GO:0086005,GO:0086006,GO:0086014,GO:0086015,GO:0086091,GO:2000649	voltage-gated sodium channel complex|voltage-gated ion channel activity|positive regulation of heart rate|positive regulation of sodium ion transport|sodium channel regulator activity|Z disc|ion channel binding|regulation of atrial cardiac muscle cell membrane depolarization|regulation of ventricular cardiac muscle cell membrane depolarization|protein localization to plasma membrane|ventricular c…
SDF2L1	24.0376	22.9934	21.299	10.9049	9.76444	11.2599	0.484372	5.92176e-28	Down	GO:0005788,GO:0016020,GO:0034663,GO:0042981,GO:0051087,GO:0051117,GO:0051787,GO:0071712	endoplasmic reticulum lumen|membrane|endoplasmic reticulum chaperone complex|regulation of apoptotic process|chaperone binding|ATPase binding|misfolded protein binding|ER-associated misfolded protein catabolic process
SEMA3G	0.250099	0.216508	0.150194	0.0584849	0.083956	0.0981776	0.404311	0.000456283	Down	GO:0001755,GO:0005102,GO:0005615,GO:0005887,GO:0030215,GO:0030335,GO:0030517,GO:0038191,GO:0045499,GO:0048843,GO:0050919,GO:0070062,GO:0071526	neural crest cell migration|signaling receptor binding|extracellular space|integral component of plasma membrane|semaphorin receptor binding|positive regulation of cell migration|negative regulation of axon extension|neuropilin binding|chemorepellent activity|negative regulation of axon extension involved in axon guidance|negative chemotaxis|extracellular exosome|semaphorin-plexin signaling pathw…	ko04360	Axon guidance
SERPINB7	0.366469	0.48942	0.471749	0.0311628	0.13185	0.0712031	0.182289	1.02473e-07	Down	GO:0004867,GO:0005615,GO:0005737,GO:0010951,GO:0032914,GO:0032967,GO:0072126,GO:0090362	serine-type endopeptidase inhibitor activity|extracellular space|cytoplasm|negative regulation of endopeptidase activity|positive regulation of transforming growth factor beta1 production|positive regulation of collagen biosynthetic process|positive regulation of glomerular mesangial cell proliferation|positive regulation of platelet-derived growth factor production
SESN2	7.54963	8.18501	8.04208	21.1149	20.2835	18.5516	2.61218	1.90227e-71	Up	GO:0001932,GO:0005092,GO:0005634,GO:0005737,GO:0005739,GO:0005829,GO:0006111,GO:0006635,GO:0009749,GO:0016239,GO:0016684,GO:0030308,GO:0030330,GO:0031588,GO:0031932,GO:0032042,GO:0032542,GO:0032868,GO:0034198,GO:0034599,GO:0036091,GO:0042149,GO:0042593,GO:0043491,GO:0046323,GO:0070328,GO:0070728,GO:0071230,GO:0071233,GO:0072593,GO:0098869,GO:1900182,GO:1901031,GO:1902010,GO:1904262,GO:1904504,GO:…	regulation of protein phosphorylation|GDP-dissociation inhibitor activity|nucleus|cytoplasm|mitochondrion|cytosol|regulation of gluconeogenesis|fatty acid beta-oxidation|response to glucose|positive regulation of macroautophagy|oxidoreductase activity, acting on peroxide as acceptor|negative regulation of cell growth|DNA damage response, signal transduction by p53 class mediator|nucleotide-activa…	ko04115,ko04211,ko04150	p53 signaling pathway|Longevity regulating pathway|mTOR signaling pathway
SFN	6.93982	6.17159	5.86761	1.53592	1.4407	1.81618	0.261787	2.53949e-23	Down	GO:0000079,GO:0001836,GO:0003334,GO:0005615,GO:0005634,GO:0005739,GO:0005829,GO:0006469,GO:0006977,GO:0007165,GO:0008426,GO:0008630,GO:0010482,GO:0010839,GO:0019901,GO:0019904,GO:0030307,GO:0031424,GO:0042802,GO:0043154,GO:0045296,GO:0045606,GO:0046827,GO:0051219,GO:0061024,GO:0061436,GO:0070062,GO:1900740	regulation of cyclin-dependent protein serine/threonine kinase activity|release of cytochrome c from mitochondria|keratinocyte development|extracellular space|nucleus|mitochondrion|cytosol|negative regulation of protein kinase activity|DNA damage response, signal transduction by p53 class mediator resulting in cell cycle arrest|signal transduction|protein kinase C inhibitor activity|intrinsic apo…	ko04960,ko04115,ko04110	Aldosterone-regulated sodium reabsorption|p53 signaling pathway|Cell cycle
SGK1	10.5055	10.1102	11.0392	2.77027	2.65345	3.05735	0.277667	2.30783e-89	Down	GO:0001558,GO:0004674,GO:0004712,GO:0005246,GO:0005524,GO:0005634,GO:0005737,GO:0005739,GO:0005789,GO:0005829,GO:0005886,GO:0006468,GO:0006814,GO:0006915,GO:0006974,GO:0007616,GO:0008217,GO:0015459,GO:0016607,GO:0017080,GO:0017081,GO:0018105,GO:0030334,GO:0032411,GO:0034220,GO:0035556,GO:0042127,GO:0042981,GO:0048812,GO:0050790,GO:0051090,GO:0060453,GO:0070294	regulation of cell growth|protein serine/threonine kinase activity|protein serine/threonine/tyrosine kinase activity|calcium channel regulator activity|ATP binding|nucleus|cytoplasm|mitochondrion|endoplasmic reticulum membrane|cytosol|plasma membrane|protein phosphorylation|sodium ion transport|apoptotic process|cellular response to DNA damage stimulus|long-term memory|regulation of blood pressur…	ko04068,ko04151,ko04960,ko04150	FoxO signaling pathway|PI3K-Akt signaling pathway|Aldosterone-regulated sodium reabsorption|mTOR signaling pathway
SHC4	0.0255231	0.163102	0.107294	0.256646	0.157829	0.210404	2.1981	0.0215922	Up			ko04062,ko04722,ko04650,ko04915,ko04072,ko04012,ko04910,ko04014,ko04510,ko04917	Chemokine signaling pathway|Neurotrophin signaling pathway|Natural killer cell mediated cytotoxicity|Estrogen signaling pathway|Phospholipase D signaling pathway|ErbB signaling pathway|Insulin signaling pathway|Ras signaling pathway|Focal adhesion|Prolactin signaling pathway
SHFL	0.21337	0.167921	0.215811	0.0498961	0.0753964	0.0139599	0.240365	0.00016387	Down	GO:0003723,GO:0005634,GO:0005654,GO:0005737,GO:0005829,GO:0034340,GO:0034341,GO:0034342,GO:0045071,GO:0051607	RNA binding|nucleus|nucleoplasm|cytoplasm|cytosol|response to type I interferon|response to interferon-gamma|response to type III interferon|negative regulation of viral genome replication|defense response to virus
SLC12A8	1.16688	1.23803	1.53948	4.50743	3.17492	3.82992	3.02583	4.13651e-11	Up	GO:0005623,GO:0006884,GO:0010107,GO:0015379,GO:0016021,GO:0055064,GO:0055075,GO:1902476	cell|cell volume homeostasis|potassium ion import|potassium:chloride symporter activity|integral component of membrane|chloride ion homeostasis|potassium ion homeostasis|chloride transmembrane transport
SLC15A3	0.219834	0.159859	0.209147	0.0719708	0.11419	0.085578	0.477064	0.00874135	Down	GO:0005765,GO:0006811,GO:0015031,GO:0015333,GO:0016021,GO:0035673,GO:0043231,GO:1904680	lysosomal membrane|ion transport|protein transport|peptide:proton symporter activity|integral component of membrane|oligopeptide transmembrane transporter activity|intracellular membrane-bounded organelle|peptide transmembrane transporter activity
SLC18A3	0.33289	0.586838	0.550792	0.148922	0.186162	0.212114	0.386101	0.00139	Down	GO:0005277,GO:0005886,GO:0007269,GO:0016021,GO:0030121,GO:0030122,GO:0030665,GO:0043195,GO:0060201,GO:0061024	acetylcholine transmembrane transporter activity|plasma membrane|neurotransmitter secretion|integral component of membrane|AP-1 adaptor complex|AP-2 adaptor complex|clathrin-coated vesicle membrane|terminal bouton|clathrin-sculpted acetylcholine transport vesicle membrane|membrane organization	ko04721,ko04725	Synaptic vesicle cycle|Cholinergic synapse
SLC22A15	11.7935	11.5937	10.9285	29.279	28.4988	24.5279	2.48399	1.97914e-34	Up	GO:0006811,GO:0016021,GO:0022857	ion transport|integral component of membrane|transmembrane transporter activity
SLC22A6	0.126006	0.19745	0.309767	0.510746	1.01122	0.589907	3.44776	0.00112678	Up	GO:0005452,GO:0005887,GO:0008514,GO:0015711,GO:0015742,GO:0016323,GO:0097254	inorganic anion exchanger activity|integral component of plasma membrane|organic anion transmembrane transporter activity|organic anion transport|alpha-ketoglutarate transport|basolateral plasma membrane|renal tubular secretion
SLC24A2	21.9946	18.7937	20.0403	49.0791	51.5805	44.0858	2.46313	1.92609e-43	Up	GO:0005262,GO:0005886,GO:0005887,GO:0006811,GO:0006874,GO:0007601,GO:0007612,GO:0007613,GO:0008273,GO:0015293,GO:0034220,GO:0046983,GO:0050896,GO:0060291,GO:0060292,GO:0070588	calcium channel activity|plasma membrane|integral component of plasma membrane|ion transport|cellular calcium ion homeostasis|visual perception|learning|memory|calcium, potassium:sodium antiporter activity|symporter activity|ion transmembrane transport|protein dimerization activity|response to stimulus|long-term synaptic potentiation|long-term synaptic depression|calcium ion transmembrane transpo…
SLC25A23	20.5582	21.4899	22.0424	40.2835	43.856	42.918	2.05384	1.06579e-71	Up	GO:0002082,GO:0005347,GO:0005509,GO:0005739,GO:0005743,GO:0006851,GO:0016021,GO:0036444,GO:0043457,GO:0051282,GO:0071277,GO:0097274	regulation of oxidative phosphorylation|ATP transmembrane transporter activity|calcium ion binding|mitochondrion|mitochondrial inner membrane|mitochondrial calcium ion transmembrane transport|integral component of membrane|calcium import into the mitochondrion|regulation of cellular respiration|regulation of sequestering of calcium ion|cellular response to calcium ion|urea homeostasis
SLC26A2	131.204	153.139	153.272	68.4073	64.5493	69.402	0.479367	8.32393e-28	Down	GO:0001503,GO:0005886,GO:0005887,GO:0006811,GO:0008271,GO:0015106,GO:0015108,GO:0015116,GO:0015301,GO:0016020,GO:0016021,GO:0016324,GO:0019531,GO:0031528,GO:0042391,GO:0050428,GO:0070062,GO:1902358	ossification|plasma membrane|integral component of plasma membrane|ion transport|secondary active sulfate transmembrane transporter activity|bicarbonate transmembrane transporter activity|chloride transmembrane transporter activity|sulfate transmembrane transporter activity|anion:anion antiporter activity|membrane|integral component of membrane|apical plasma membrane|oxalate transmembrane transpo…
SLC2A4	0.168019	0.224888	0.176235	0.081492	0.049256	0.0569997	0.342344	0.000997958	Down			ko04920,ko04152,ko04910,ko04068	Adipocytokine signaling pathway|AMPK signaling pathway|Insulin signaling pathway|FoxO signaling pathway
SLC30A8	0.0416992	0.0551325	0.0369041	0.214527	0.206287	0.15278	4.44482	0.0242572	Up	GO:0005385,GO:0005886,GO:0006829,GO:0006882,GO:0008270,GO:0009749,GO:0010043,GO:0016021,GO:0030073,GO:0030141,GO:0030658,GO:0030667,GO:0031410,GO:0032024,GO:0032119,GO:0034341,GO:0042803,GO:0060627,GO:0061088,GO:0070555,GO:0071577	zinc ion transmembrane transporter activity|plasma membrane|zinc ion transport|cellular zinc ion homeostasis|zinc ion binding|response to glucose|response to zinc ion|integral component of membrane|insulin secretion|secretory granule|transport vesicle membrane|secretory granule membrane|cytoplasmic vesicle|positive regulation of insulin secretion|sequestering of zinc ion|response to interferon-ga…
SLC34A3	0.0965635	0.0189142	0.056973	0	0.0106156	0.00982762	0.122205	0.0492255	Down	GO:0005436,GO:0005886,GO:0005903,GO:0006814,GO:0006817,GO:0015321,GO:0016021,GO:0016324,GO:0030643,GO:0031526,GO:0031982,GO:0044341	sodium:phosphate symporter activity|plasma membrane|brush border|sodium ion transport|phosphate ion transport|sodium-dependent phosphate transmembrane transporter activity|integral component of membrane|apical plasma membrane|cellular phosphate ion homeostasis|brush border membrane|vesicle|sodium-dependent phosphate transport
SLC38A5	0.298896	0.696276	0.377893	0.139792	0.0633706	0.156444	0.272828	0.00469334	Down	GO:0003333,GO:0005886,GO:0005887,GO:0006865,GO:0015171,GO:0015187,GO:0015816	amino acid transmembrane transport|plasma membrane|integral component of plasma membrane|amino acid transport|amino acid transmembrane transporter activity|glycine transmembrane transporter activity|glycine transport	ko04727	GABAergic synapse
SLC44A4	3.67247	3.03591	3.55787	1.17894	1.46203	1.62221	0.430087	2.60367e-15	Down	GO:0005886,GO:0006656,GO:0008292,GO:0015220,GO:0015871,GO:0016021,GO:0016324,GO:0030307,GO:0030974,GO:0032475,GO:0035675,GO:0055085,GO:0061526,GO:0070062,GO:0090422	plasma membrane|phosphatidylcholine biosynthetic process|acetylcholine biosynthetic process|choline transmembrane transporter activity|choline transport|integral component of membrane|apical plasma membrane|positive regulation of cell growth|thiamine pyrophosphate transmembrane transport|otolith formation|neuromast hair cell development|transmembrane transport|acetylcholine secretion|extracellula…
SLC4A10	0	0	0.00729928	0.0231444	0.0163207	0.0566594	13.6543	0.00980455	Up	GO:0005452,GO:0005886,GO:0005887,GO:0006821,GO:0008510,GO:0009416,GO:0009791,GO:0015301,GO:0015701,GO:0016021,GO:0016323,GO:0021860,GO:0035264,GO:0035641,GO:0043025,GO:0048854,GO:0051453,GO:0097440,GO:0097441,GO:0097442,GO:1902600	inorganic anion exchanger activity|plasma membrane|integral component of plasma membrane|chloride transport|sodium:bicarbonate symporter activity|response to light stimulus|post-embryonic development|anion:anion antiporter activity|bicarbonate transport|integral component of membrane|basolateral plasma membrane|pyramidal neuron development|multicellular organism growth|locomotory exploration beha…
SLC4A8	2.96654	2.84762	2.31971	1.04533	1.00518	0.924357	0.378889	3.13186e-18	Down	GO:0005452,GO:0005886,GO:0005887,GO:0008510,GO:0015301,GO:0015701,GO:0032809,GO:0043005,GO:0051453	inorganic anion exchanger activity|plasma membrane|integral component of plasma membrane|sodium:bicarbonate symporter activity|anion:anion antiporter activity|bicarbonate transport|neuronal cell body membrane|neuron projection|regulation of intracellular pH
SLC6A11	0.219365	0.247065	0.301996	0.113996	0.0602894	0.111628	0.386287	0.0139938	Down	GO:0005332,GO:0005737,GO:0005886,GO:0007420,GO:0016021,GO:0042165,GO:0042493,GO:0043005,GO:0098982,GO:0099055,GO:0099056	gamma-aminobutyric acid:sodium symporter activity|cytoplasm|plasma membrane|brain development|integral component of membrane|neurotransmitter binding|response to drug|neuron projection|GABA-ergic synapse|integral component of postsynaptic membrane|integral component of presynaptic membrane
SLC6A9	10.6456	9.80235	10.6397	31.1517	31.0008	28.4547	3.01814	1.26259e-137	Up	GO:0005886,GO:0005887,GO:0014069,GO:0015187,GO:0015375,GO:0016020,GO:0030285,GO:0061537,GO:0098686,GO:0098688,GO:0099055,GO:0099056	plasma membrane|integral component of plasma membrane|postsynaptic density|glycine transmembrane transporter activity|glycine:sodium symporter activity|membrane|integral component of synaptic vesicle membrane|glycine secretion, neurotransmission|hippocampal mossy fiber to CA3 synapse|parallel fiber to Purkinje cell synapse|integral component of postsynaptic membrane|integral component of presynap…
SLC7A4	0.266849	0.288665	0.279102	0.374411	0.672056	0.622169	2.07047	0.00274824	Up	GO:0006520,GO:0015174,GO:0016021	cellular amino acid metabolic process|basic amino acid transmembrane transporter activity|integral component of membrane
SLC8A2	0.0505951	0.0854759	0.119406	0.0354946	0.0250296	0.0386194	0.402843	0.0186785	Down	GO:0005432,GO:0005516,GO:0005886,GO:0005887,GO:0006811,GO:0006874,GO:0007154,GO:0007612,GO:0007613,GO:0016323,GO:0035725,GO:0043197,GO:0043204,GO:0046872,GO:0048172,GO:0060291,GO:0070588,GO:1903779	calcium:sodium antiporter activity|calmodulin binding|plasma membrane|integral component of plasma membrane|ion transport|cellular calcium ion homeostasis|cell communication|learning|memory|basolateral plasma membrane|sodium ion transmembrane transport|dendritic spine|perikaryon|metal ion binding|regulation of short-term neuronal synaptic plasticity|long-term synaptic potentiation|calcium ion tra…	ko04974,ko04020,ko04022,ko04740	Protein digestion and absorption|Calcium signaling pathway|cGMP-PKG signaling pathway|Olfactory transduction
SLC8A3	0.150606	0.157331	0.133287	0.0730462	0.0441512	0.0357646	0.359239	0.00337546	Down	GO:0002244,GO:0005432,GO:0005516,GO:0005741,GO:0005789,GO:0005874,GO:0005886,GO:0005887,GO:0006811,GO:0006851,GO:0006874,GO:0007154,GO:0007612,GO:0007613,GO:0014819,GO:0016528,GO:0021537,GO:0030054,GO:0031226,GO:0031594,GO:0035725,GO:0042383,GO:0042552,GO:0043197,GO:0043204,GO:0046872,GO:0048471,GO:0048709,GO:0051560,GO:0060291,GO:0070588,GO:0071320,GO:0071456,GO:0098703,GO:0099055,GO:0099580,GO:…	hematopoietic progenitor cell differentiation|calcium:sodium antiporter activity|calmodulin binding|mitochondrial outer membrane|endoplasmic reticulum membrane|microtubule|plasma membrane|integral component of plasma membrane|ion transport|mitochondrial calcium ion transmembrane transport|cellular calcium ion homeostasis|cell communication|learning|memory|regulation of skeletal muscle contraction…	ko04974,ko04020,ko04022,ko04740	Protein digestion and absorption|Calcium signaling pathway|cGMP-PKG signaling pathway|Olfactory transduction
SLFNL1	3.10087	3.06652	1.97455	4.66913	6.56631	5.05708	2.0718	9.78129e-06	Up	GO:0005524	ATP binding
SMCO2	0.412934	0.330884	0.299004	0.649609	0.742835	0.704887	2.08237	0.00593174	Up	GO:0016021	integral component of membrane
SNTB1	12.6766	13.1939	14.272	29.3049	29.8517	27.0788	2.225	3.68097e-70	Up	GO:0003779,GO:0005198,GO:0005516,GO:0005622,GO:0005737,GO:0005856,GO:0005925,GO:0006936,GO:0016010,GO:0030165,GO:0032991,GO:0042383,GO:0045202	actin binding|structural molecule activity|calmodulin binding|intracellular|cytoplasm|cytoskeleton|focal adhesion|muscle contraction|dystrophin-associated glycoprotein complex|PDZ domain binding|protein-containing complex|sarcolemma|synapse
SOWAHA	0.196723	0.272482	0.161666	0.0657188	0.0973196	0.0772247	0.394693	0.0430073	Down
SP8	0.288529	0.281089	0.215032	0.923297	0.540895	0.667659	2.81816	4.25353e-05	Up	GO:0000981,GO:0003677,GO:0005634,GO:0006357,GO:0009953,GO:0009954,GO:0030326,GO:0046872	DNA-binding transcription factor activity, RNA polymerase II-specific|DNA binding|nucleus|regulation of transcription by RNA polymerase II|dorsal/ventral pattern formation|proximal/distal pattern formation|embryonic limb morphogenesis|metal ion binding
SPAG6	0.0543477	0.0399198	0.0160327	0.1864	0.071696	0.0995609	3.36382	0.0175541	Up	GO:0005634,GO:0005874,GO:0005930,GO:0007286,GO:0015630,GO:0030030,GO:0031514	nucleus|microtubule|axoneme|spermatid development|microtubule cytoskeleton|cell projection organization|motile cilium
SPATA18	0.0707739	0.0239932	0.0770897	0.0050924	0.0107729	0.0149599	0.185488	0.0103228	Down	GO:0005741,GO:0006974,GO:0035694,GO:0035695,GO:0043231	mitochondrial outer membrane|cellular response to DNA damage stimulus|mitochondrial protein catabolic process|mitophagy by induced vacuole formation|intracellular membrane-bounded organelle
SPINK6	46.8872	36.8242	40.5646	12.7919	10.7055	12.8015	0.302631	3.47989e-21	Down	GO:0004867,GO:0005576,GO:0070268,GO:1900004	serine-type endopeptidase inhibitor activity|extracellular region|cornification|negative regulation of serine-type endopeptidase activity
SPNS2	28.6069	24.6172	24.6597	7.53431	8.91563	10.5642	0.359409	4.25748e-25	Down	GO:0001782,GO:0002920,GO:0003376,GO:0006665,GO:0016021,GO:0043029,GO:0046624,GO:0048073,GO:0048535,GO:0055085,GO:0060348,GO:0072676	B cell homeostasis|regulation of humoral immune response|sphingosine-1-phosphate receptor signaling pathway|sphingolipid metabolic process|integral component of membrane|T cell homeostasis|sphingolipid transporter activity|regulation of eye pigmentation|lymph node development|transmembrane transport|bone development|lymphocyte migration
SPOCK2	0.417664	0.397725	0.30693	0.868562	0.855996	0.816366	2.3457	4.52143e-14	Up	GO:0005509,GO:0005518,GO:0005539,GO:0005615,GO:0007416,GO:0008191,GO:0010811,GO:0010951,GO:0019800,GO:0030198,GO:0031012,GO:0045595,GO:0050840,GO:1990830,GO:2000147	calcium ion binding|collagen binding|glycosaminoglycan binding|extracellular space|synapse assembly|metalloendopeptidase inhibitor activity|positive regulation of cell-substrate adhesion|negative regulation of endopeptidase activity|peptide cross-linking via chondroitin 4-sulfate glycosaminoglycan|extracellular matrix organization|extracellular matrix|regulation of cell differentiation|extracellu…
SPRY4	1.12601	1.18255	1.14494	0.73952	0.237038	0.219443	0.359125	6.70482e-05	Down	GO:0005829,GO:0005925,GO:0007275,GO:0032587,GO:0040037,GO:0043407,GO:0046580,GO:0070373	cytosol|focal adhesion|multicellular organism development|ruffle membrane|negative regulation of fibroblast growth factor receptor signaling pathway|negative regulation of MAP kinase activity|negative regulation of Ras protein signal transduction|negative regulation of ERK1 and ERK2 cascade
SPTB	0.173113	0.168482	0.111713	0.0472291	0.0392515	0.0198206	0.24267	2.00685e-06	Down	GO:0000165,GO:0003779,GO:0005088,GO:0005200,GO:0005794,GO:0005829,GO:0006888,GO:0007411,GO:0008091,GO:0009986,GO:0014731,GO:0015629,GO:0030506,GO:0031235,GO:0032991,GO:0051015,GO:0051693	MAPK cascade|actin binding|Ras guanyl-nucleotide exchange factor activity|structural constituent of cytoskeleton|Golgi apparatus|cytosol|ER to Golgi vesicle-mediated transport|axon guidance|spectrin|cell surface|spectrin-associated cytoskeleton|actin cytoskeleton|ankyrin binding|intrinsic component of the cytoplasmic side of the plasma membrane|protein-containing complex|actin filament binding|ac…
SPTBN2	1.19611	0.994045	0.867018	0.409172	0.444072	0.492496	0.456065	2.58284e-08	Down	GO:0000165,GO:0003779,GO:0005088,GO:0005200,GO:0005543,GO:0005615,GO:0005829,GO:0006888,GO:0007411,GO:0007416,GO:0008091,GO:0016192,GO:0016324,GO:0019886,GO:0021692,GO:0030054,GO:0030534,GO:0035264,GO:0043025,GO:0045296,GO:0051693,GO:0098688,GO:0098793,GO:0098918,GO:0098978,GO:0099173,GO:0099189	MAPK cascade|actin binding|Ras guanyl-nucleotide exchange factor activity|structural constituent of cytoskeleton|phospholipid binding|extracellular space|cytosol|ER to Golgi vesicle-mediated transport|axon guidance|synapse assembly|spectrin|vesicle-mediated transport|apical plasma membrane|antigen processing and presentation of exogenous peptide antigen via MHC class II|cerebellar Purkinje cell l…
SPX	0.0659346	0	0.116705	1.04847	1.36996	0.845512	18.4033	3.52698e-06	Up	GO:0003084,GO:0005184,GO:0005615,GO:0005737,GO:0010459,GO:0030133,GO:0031045,GO:0031765,GO:0031766,GO:0032099,GO:0035814,GO:0044539,GO:0045944,GO:0051930,GO:1904306	positive regulation of systemic arterial blood pressure|neuropeptide hormone activity|extracellular space|cytoplasm|negative regulation of heart rate|transport vesicle|dense core granule|type 2 galanin receptor binding|type 3 galanin receptor binding|negative regulation of appetite|negative regulation of renal sodium excretion|long-chain fatty acid import|positive regulation of transcription by R…
SSTR5	1.98671	2.31002	2.3194	0.336084	0.773719	0.890517	0.313365	7.64347e-11	Down	GO:0004930,GO:0004994,GO:0005886,GO:0005887,GO:0007186,GO:0007187,GO:0007218,GO:0008285,GO:0032467,GO:0042593,GO:0042923,GO:0050796,GO:0071385	G protein-coupled receptor activity|somatostatin receptor activity|plasma membrane|integral component of plasma membrane|G protein-coupled receptor signaling pathway|G protein-coupled receptor signaling pathway, coupled to cyclic nucleotide second messenger|neuropeptide signaling pathway|negative regulation of cell proliferation|positive regulation of cytokinesis|glucose homeostasis|neuropeptide …	ko04080,ko04024	Neuroactive ligand-receptor interaction|cAMP signaling pathway
SSUH2	0.147542	0.371567	0.522304	0.0591469	0.125125	0.135143	0.318013	0.0287528	Down	GO:0005634,GO:0005737,GO:0042476	nucleus|cytoplasm|odontogenesis
ST8SIA1	0.214536	0.248192	0.296665	0.0877951	0.132665	0.110535	0.451212	0.0429815	Down			ko00603,ko00604,ko00601	Glycosphingolipid biosynthesis - globo series|Glycosphingolipid biosynthesis - ganglio series|Glycosphingolipid biosynthesis - lacto and neolacto series
STRA6	0.0629957	0.152698	0.0905965	0.0147314	0.00779105	0.0360636	0.199615	0.00465144	Down	GO:0001523,GO:0001568,GO:0001822,GO:0003184,GO:0003281,GO:0005886,GO:0005887,GO:0007507,GO:0007612,GO:0007631,GO:0016918,GO:0019841,GO:0030324,GO:0030325,GO:0030540,GO:0032991,GO:0034632,GO:0034633,GO:0038023,GO:0042297,GO:0043010,GO:0043583,GO:0043585,GO:0048286,GO:0048520,GO:0048546,GO:0048566,GO:0048589,GO:0048745,GO:0048844,GO:0050890,GO:0050905,GO:0060322,GO:0060323,GO:0060325,GO:0060426,GO:…	retinoid metabolic process|blood vessel development|kidney development|pulmonary valve morphogenesis|ventricular septum development|plasma membrane|integral component of plasma membrane|heart development|learning|feeding behavior|retinal binding|retinol binding|lung development|adrenal gland development|female genitalia development|protein-containing complex|retinol transmembrane transporter acti…
STRIP2	0.558105	0.556447	0.530364	0.231069	0.244413	0.251412	0.457886	4.69543e-07	Down	GO:0005737,GO:0005829,GO:0007010,GO:0008360,GO:0016477	cytoplasm|cytosol|cytoskeleton organization|regulation of cell shape|cell migration
STYK1	2.26362	2.33796	2.48879	0.915792	1.16104	1.08758	0.462217	2.89084e-16	Down	GO:0004715,GO:0005524,GO:0005886,GO:0016021,GO:0031234,GO:0042127	non-membrane spanning protein tyrosine kinase activity|ATP binding|plasma membrane|integral component of membrane|extrinsic component of cytoplasmic side of plasma membrane|regulation of cell proliferation
SULT1B1	0.270002	0.322984	0.0341363	0	0.0190816	0.0706606	0.149292	0.0393079	Down	GO:0004062,GO:0005829,GO:0006068,GO:0006576,GO:0006805,GO:0008146,GO:0008202,GO:0009812,GO:0018958,GO:0030855,GO:0042403,GO:0050427,GO:0051923	aryl sulfotransferase activity|cytosol|ethanol catabolic process|cellular biogenic amine metabolic process|xenobiotic metabolic process|sulfotransferase activity|steroid metabolic process|flavonoid metabolic process|phenol-containing compound metabolic process|epithelial cell differentiation|thyroid hormone metabolic process|3'-phosphoadenosine 5'-phosphosulfate metabolic process|sulfation
SULT1C3	0.581738	0.824878	0.85061	0.283905	0.275275	0.370679	0.427496	0.00671459	Down	GO:0004027,GO:0004062,GO:0005737,GO:0006790	alcohol sulfotransferase activity|aryl sulfotransferase activity|cytoplasm|sulfur compound metabolic process
SV2B	0.0338844	0.0199112	0.039984	2.07075	1.59805	1.32424	55.0548	6.20201e-28	Up	GO:0001669,GO:0005886,GO:0006836,GO:0007268,GO:0008021,GO:0016020,GO:0016021,GO:0022857,GO:0030054,GO:0030672,GO:0043005	acrosomal vesicle|plasma membrane|neurotransmitter transport|chemical synaptic transmission|synaptic vesicle|membrane|integral component of membrane|transmembrane transporter activity|cell junction|synaptic vesicle membrane|neuron projection	ko04512	ECM-receptor interaction
SV2C	0.0283269	0.09155	0.14206	0.23847	0.280268	0.224869	2.94153	0.00230222	Up	GO:0005886,GO:0006836,GO:0007268,GO:0008021,GO:0016021,GO:0022857,GO:0030054,GO:0030285,GO:0030672,GO:0043005	plasma membrane|neurotransmitter transport|chemical synaptic transmission|synaptic vesicle|integral component of membrane|transmembrane transporter activity|cell junction|integral component of synaptic vesicle membrane|synaptic vesicle membrane|neuron projection	ko04512	ECM-receptor interaction
SYNE1	3.34153	3.43144	3.4236	7.3249	6.94592	6.49306	2.10958	6.53621e-60	Up
SYNPO2	0.148591	0.120058	0.230132	0.063704	0.0612571	0.073723	0.412508	0.00826955	Down
SYNPO2L	0.613449	0.602706	0.525617	0.204673	0.189431	0.178948	0.340868	4.29087e-13	Down	GO:0003779,GO:0005634,GO:0005654,GO:0005829,GO:0015629,GO:0016607,GO:0030018,GO:0030054,GO:0032233	actin binding|nucleus|nucleoplasm|cytosol|actin cytoskeleton|nuclear speck|Z disc|cell junction|positive regulation of actin filament bundle assembly
SYT12	6.16574	5.23399	5.5602	1.61164	2.17959	2.34471	0.374705	1.1919e-22	Down	GO:0000149,GO:0001786,GO:0005509,GO:0005544,GO:0005886,GO:0014059,GO:0016021,GO:0016192,GO:0017156,GO:0030054,GO:0030276,GO:0030672,GO:0046928,GO:0048792,GO:0060291,GO:0070382,GO:0071277	SNARE binding|phosphatidylserine binding|calcium ion binding|calcium-dependent phospholipid binding|plasma membrane|regulation of dopamine secretion|integral component of membrane|vesicle-mediated transport|calcium ion regulated exocytosis|cell junction|clathrin binding|synaptic vesicle membrane|regulation of neurotransmitter secretion|spontaneous exocytosis of neurotransmitter|long-term synaptic…
TAS1R3	0.126613	0.103629	0.16808	0.186108	0.295284	0.3065	2.0472	0.0189737	Up	GO:0004930,GO:0005887,GO:0033041,GO:0050917,GO:1903767	G protein-coupled receptor activity|integral component of plasma membrane|sweet taste receptor activity|sensory perception of umami taste|sweet taste receptor complex	ko04742,ko04973	Taste transduction|Carbohydrate digestion and absorption
TBR1	0.403258	0.416129	0.165386	0.818807	0.759046	0.603603	2.29581	2.42499e-05	Up	GO:0000978,GO:0000981,GO:0001661,GO:0003700,GO:0005634,GO:0007420,GO:0010092,GO:0019901,GO:0021764,GO:0021902,GO:0021987,GO:0030902,GO:0042802,GO:0045944,GO:1902667	RNA polymerase II proximal promoter sequence-specific DNA binding|DNA-binding transcription factor activity, RNA polymerase II-specific|conditioned taste aversion|DNA-binding transcription factor activity|nucleus|brain development|specification of animal organ identity|protein kinase binding|amygdala development|commitment of neuronal cell to specific neuron type in forebrain|cerebral cortex deve…
TBX4	0.0376923	0.053157	0.0400295	0.133976	0.0895032	0.110479	2.64883	0.0341311	Up	GO:0000981,GO:0001525,GO:0002009,GO:0003677,GO:0003700,GO:0005634,GO:0006355,GO:0007275,GO:0030324,GO:0030326,GO:0035108,GO:0048705	DNA-binding transcription factor activity, RNA polymerase II-specific|angiogenesis|morphogenesis of an epithelium|DNA binding|DNA-binding transcription factor activity|nucleus|regulation of transcription, DNA-templated|multicellular organism development|lung development|embryonic limb morphogenesis|limb morphogenesis|skeletal system morphogenesis
TCAP	0.826538	0.485691	0.203192	1.46037	0.77235	1.30386	2.42028	0.00888371	Up	GO:0001756,GO:0003009,GO:0003300,GO:0005829,GO:0007512,GO:0008307,GO:0014898,GO:0030018,GO:0030049,GO:0030240,GO:0030241,GO:0030674,GO:0030916,GO:0031432,GO:0031674,GO:0035994,GO:0035995,GO:0036122,GO:0044325,GO:0045214,GO:0048739,GO:0048769,GO:0050982,GO:0051373,GO:0055003,GO:0055008,GO:0060048,GO:0065003,GO:0070080	somitogenesis|skeletal muscle contraction|cardiac muscle hypertrophy|cytosol|adult heart development|structural constituent of muscle|cardiac muscle hypertrophy in response to stress|Z disc|muscle filament sliding|skeletal muscle thin filament assembly|skeletal muscle myosin thick filament assembly|protein binding, bridging|otic vesicle formation|titin binding|I band|response to muscle stretch|de…
TCEA1	49.0052	52.1286	55.3346	121.985	125.289	122.173	2.44622	4.17667e-155	Up	GO:0003677,GO:0005634,GO:0005654,GO:0005669,GO:0005730,GO:0006283,GO:0006355,GO:0006366,GO:0006368,GO:0008270,GO:1901919	DNA binding|nucleus|nucleoplasm|transcription factor TFIID complex|nucleolus|transcription-coupled nucleotide-excision repair|regulation of transcription, DNA-templated|transcription by RNA polymerase II|transcription elongation from RNA polymerase II promoter|zinc ion binding|positive regulation of exoribonuclease activity
TCN1	0.0532024	0.125051	0.0784743	0.414708	0.175463	0.243657	3.37764	0.00947198	Up	GO:0005576,GO:0005615,GO:0006824,GO:0009235,GO:0015889,GO:0031419,GO:0035580,GO:0043312,GO:1904724	extracellular region|extracellular space|cobalt ion transport|cobalamin metabolic process|cobalamin transport|cobalamin binding|specific granule lumen|neutrophil degranulation|tertiary granule lumen
TDRD1	0.136021	0.131312	0.143309	0.0727045	0.0576773	0.0593288	0.478685	0.0467833	Down	GO:0005737,GO:0007275,GO:0007281,GO:0007283,GO:0031047,GO:0033391,GO:0034587,GO:0043046,GO:0043186,GO:0046872,GO:0051321,GO:0071546	cytoplasm|multicellular organism development|germ cell development|spermatogenesis|gene silencing by RNA|chromatoid body|piRNA metabolic process|DNA methylation involved in gamete generation|P granule|metal ion binding|meiotic cell cycle|pi-body
TDRD6	0.00735401	0.0259282	0.0227792	0.0859858	0.127332	0.114512	6.06867	1.77346e-06	Up	GO:0005737,GO:0007275,GO:0007283,GO:0030154,GO:0033391	cytoplasm|multicellular organism development|spermatogenesis|cell differentiation|chromatoid body
TENT5B	6.86324	6.7039	6.77918	2.81184	3.24297	2.65392	0.443111	5.14615e-19	Down	GO:1990817	RNA adenylyltransferase activity
TERB1	0.413269	0.468345	0.618285	1.13209	1.16826	1.23476	2.44205	1.06736e-08	Up	GO:0000781,GO:0000784,GO:0003677,GO:0005637,GO:0007129,GO:0045141,GO:0070187,GO:0070197	chromosome, telomeric region|nuclear chromosome, telomeric region|DNA binding|nuclear inner membrane|synapsis|meiotic telomere clustering|shelterin complex|meiotic attachment of telomere to nuclear envelope
TEX13A	0.0750789	0	0	0.122899	0.111425	0.189116	5.81672	0.0184392	Up	GO:0046872	metal ion binding
TEX35	0	0	0	0.0813826	0.200859	0.0796924	Inf	0.0167101	Up	GO:0005634,GO:0015630	nucleus|microtubule cytoskeleton
TGM1	1.74771	1.43282	1.23905	0.624032	0.576399	0.800419	0.469418	3.18112e-06	Down
TGM2	30.3415	32.2248	32.8089	10.9115	10.4681	12.9399	0.373112	2.30818e-81	Down
THTPA	9.6701	10.6305	10.8467	4.93935	4.10657	4.79696	0.460814	2.01238e-21	Down	GO:0000287,GO:0005737,GO:0006772,GO:0042357,GO:0050333	magnesium ion binding|cytoplasm|thiamine metabolic process|thiamine diphosphate metabolic process|thiamin-triphosphatase activity	ko00730	Thiamine metabolism
TK1	102.765	100.203	102.261	43.3476	42.9026	47.4727	0.45402	3.28525e-81	Down	GO:0004797,GO:0005524,GO:0005829,GO:0006139,GO:0006259,GO:0008270,GO:0019206,GO:0042802,GO:0043097,GO:0046104,GO:0051289,GO:0071897	thymidine kinase activity|ATP binding|cytosol|nucleobase-containing compound metabolic process|DNA metabolic process|zinc ion binding|nucleoside kinase activity|identical protein binding|pyrimidine nucleoside salvage|thymidine metabolic process|protein homotetramerization|DNA biosynthetic process	ko00983,ko00240	Drug metabolism - other enzymes|Pyrimidine metabolism
TLR1	0.382287	0.362879	0.242901	0.155871	0.145476	0.0897848	0.409727	0.00301077	Down	GO:0001775,GO:0002224,GO:0002755,GO:0004888,GO:0005794,GO:0005886,GO:0005887,GO:0006954,GO:0006955,GO:0007165,GO:0016020,GO:0030670,GO:0034130,GO:0034137,GO:0035354,GO:0035663,GO:0038023,GO:0038123,GO:0042116,GO:0042495,GO:0042535,GO:0042802,GO:0045087,GO:0045121,GO:0045410,GO:0046982,GO:0071723,GO:0071727,GO:2000484	cell activation|toll-like receptor signaling pathway|MyD88-dependent toll-like receptor signaling pathway|transmembrane signaling receptor activity|Golgi apparatus|plasma membrane|integral component of plasma membrane|inflammatory response|immune response|signal transduction|membrane|phagocytic vesicle membrane|toll-like receptor 1 signaling pathway|positive regulation of toll-like receptor 2 sig…	ko04620	Toll-like receptor signaling pathway
TLR10	0	0.0167686	0	0.062283	0.0188228	0.0609894	8.89494	0.0451756	Up	GO:0002224,GO:0002755,GO:0004888,GO:0005886,GO:0005887,GO:0006954,GO:0006955,GO:0016020,GO:0034166,GO:0042802,GO:0045087,GO:0050707,GO:0050729	toll-like receptor signaling pathway|MyD88-dependent toll-like receptor signaling pathway|transmembrane signaling receptor activity|plasma membrane|integral component of plasma membrane|inflammatory response|immune response|membrane|toll-like receptor 10 signaling pathway|identical protein binding|innate immune response|regulation of cytokine secretion|positive regulation of inflammatory response
TM4SF4	0.244577	0.471575	0.324678	0.185879	0.0604964	0.126013	0.372239	0.00787861	Down	GO:0016021,GO:0042246	integral component of membrane|tissue regeneration
TMEM163	0.689694	1.04697	1.11904	2.1146	2.46418	2.07068	2.4126	9.0099e-05	Up	GO:0008270,GO:0030054,GO:0030285,GO:0031901,GO:0099180	zinc ion binding|cell junction|integral component of synaptic vesicle membrane|early endosome membrane|zinc ion import into synaptic vesicle
TMEM184A	6.5777	5.97845	5.87078	2.42274	2.78388	3.25995	0.476155	1.10212e-14	Down	GO:0005768,GO:0005886,GO:0008201,GO:0016021,GO:0030658,GO:0030659,GO:0030667,GO:0031901,GO:0048471	endosome|plasma membrane|heparin binding|integral component of membrane|transport vesicle membrane|cytoplasmic vesicle membrane|secretory granule membrane|early endosome membrane|perinuclear region of cytoplasm
TMEM200A	0.783979	0.773946	1.04074	0.586661	0.341297	0.186705	0.443881	0.00107407	Down	GO:0016021	integral component of membrane
TMEM47	0.912013	1.20325	1.1156	0.418393	0.557504	0.51612	0.478557	2.16613e-09	Down	GO:0005886,GO:0005911,GO:0005912,GO:0016021,GO:0030054	plasma membrane|cell-cell junction|adherens junction|integral component of membrane|cell junction
TMEM52B	19.8746	20.0964	20.0552	8.60352	7.9375	8.38251	0.430293	5.81646e-84	Down	GO:0016021,GO:0070062	integral component of membrane|extracellular exosome
TMEM59L	0.355067	0.248768	0.169204	0.0936764	0.135117	0.0583742	0.383603	0.00687011	Down	GO:0000139,GO:0016020,GO:0016021	Golgi membrane|membrane|integral component of membrane
TMEM61	0.24184	0.407795	0.381533	0.786834	0.551381	0.741599	2.09428	0.000288458	Up	GO:0016021	integral component of membrane
TMEM71	0.136604	0.150509	0.171269	0.543058	0.382946	0.552633	3.34658	1.01172e-05	Up	GO:0005739,GO:0016021	mitochondrion|integral component of membrane
TMEM86B	1.86912	1.977	1.26319	4.45035	2.99253	2.80152	2.07886	0.00130384	Up	GO:0005737,GO:0005789,GO:0016020,GO:0016021,GO:0016803,GO:0036151,GO:0046485,GO:0047408,GO:0047409	cytoplasm|endoplasmic reticulum membrane|membrane|integral component of membrane|ether hydrolase activity|phosphatidylcholine acyl-chain remodeling|ether lipid metabolic process|alkenylglycerophosphocholine hydrolase activity|alkenylglycerophosphoethanolamine hydrolase activity	ko00565	Ether lipid metabolism
TMEM88	0.626791	0.467477	0.256022	1.98438	2.4329	2.16398	5.04593	1.82572e-08	Up	GO:0005829,GO:0005886,GO:0007275,GO:0016021,GO:0016055,GO:0030165,GO:0050821,GO:0072659,GO:0090090	cytosol|plasma membrane|multicellular organism development|integral component of membrane|Wnt signaling pathway|PDZ domain binding|protein stabilization|protein localization to plasma membrane|negative regulation of canonical Wnt signaling pathway
TMPRSS5	0.252103	0.266654	0.193365	0.613118	0.43235	0.400256	2.10449	0.0154987	Up	GO:0004252,GO:0005044,GO:0005886,GO:0006508,GO:0008233,GO:0016021,GO:0043025	serine-type endopeptidase activity|scavenger receptor activity|plasma membrane|proteolysis|peptidase activity|integral component of membrane|neuronal cell body
TNFAIP3	8.73213	9.62446	9.87389	2.80665	2.14815	2.43385	0.27136	1.13676e-81	Down	GO:0003677,GO:0004842,GO:0004843,GO:0005634,GO:0005764,GO:0006915,GO:0006954,GO:0008270,GO:0035871,GO:0036459,GO:0043124,GO:0045824,GO:0050728,GO:0070301,GO:0070536,GO:0070936,GO:0071108	DNA binding|ubiquitin-protein transferase activity|thiol-dependent ubiquitin-specific protease activity|nucleus|lysosome|apoptotic process|inflammatory response|zinc ion binding|protein K11-linked deubiquitination|thiol-dependent ubiquitinyl hydrolase activity|negative regulation of I-kappaB kinase/NF-kappaB signaling|negative regulation of innate immune response|negative regulation of inflammato…	ko04621,ko04668,ko04064	NOD-like receptor signaling pathway|TNF signaling pathway|NF-kappa B signaling pathway
TNFRSF1B	1.54015	1.8049	1.64701	0.583895	0.571437	0.694672	0.384367	2.2216e-19	Down			ko04060,ko04920,ko04668	Cytokine-cytokine receptor interaction|Adipocytokine signaling pathway|TNF signaling pathway
TNFSF10	0.239433	0.238812	0.228629	0.0943001	0.10598	0.12697	0.47992	0.00763222	Down			ko04060,ko04650,ko04210,ko04068	Cytokine-cytokine receptor interaction|Natural killer cell mediated cytotoxicity|Apoptosis|FoxO signaling pathway
TNS1	1.43982	1.57836	1.54375	0.504661	0.579652	0.654864	0.395196	1.47388e-27	Down	GO:0003723,GO:0003779,GO:0005737,GO:0005856,GO:0005925,GO:0007044,GO:0009986,GO:0010761	RNA binding|actin binding|cytoplasm|cytoskeleton|focal adhesion|cell-substrate junction assembly|cell surface|fibroblast migration
TOGARAM2	2.33401	2.68513	2.72286	1.00654	0.907219	1.08976	0.402307	6.42127e-21	Down
TOMM40L	2.30544	2.41729	2.5392	1.22635	1.17811	1.05585	0.49356	1.45556e-15	Down	GO:0005742,GO:0006811,GO:0008320,GO:0015288,GO:0030150,GO:0030943,GO:0032991,GO:0046930,GO:0070678	mitochondrial outer membrane translocase complex|ion transport|protein transmembrane transporter activity|porin activity|protein import into mitochondrial matrix|mitochondrion targeting sequence binding|protein-containing complex|pore complex|preprotein binding
TOPAZ1	0	0	0	0.076856	0.0451635	0.0041811	Inf	0.00720831	Up	GO:0005829,GO:0007283,GO:0030154	cytosol|spermatogenesis|cell differentiation
TPPP3	0.764158	1.09693	1.02409	0.326759	0.453638	0.519955	0.467463	0.00243963	Down	GO:0001578,GO:0005737,GO:0005874,GO:0015631,GO:0032273,GO:0046785	microtubule bundle formation|cytoplasm|microtubule|tubulin binding|positive regulation of protein polymerization|microtubule polymerization
TRAF1	0.34854	0.199689	0.400999	0.0489031	0.0517272	0.06385	0.17934	0.000443313	Down	GO:0005164,GO:0005737,GO:0005829,GO:0006915,GO:0007165,GO:0008270,GO:0010803,GO:0031625,GO:0031996,GO:0042802,GO:0051092,GO:0065003,GO:2001236	tumor necrosis factor receptor binding|cytoplasm|cytosol|apoptotic process|signal transduction|zinc ion binding|regulation of tumor necrosis factor-mediated signaling pathway|ubiquitin protein ligase binding|thioesterase binding|identical protein binding|positive regulation of NF-kappaB transcription factor activity|protein-containing complex assembly|regulation of extrinsic apoptotic signaling p…	ko04210,ko04668,ko04064	Apoptosis|TNF signaling pathway|NF-kappa B signaling pathway
TRIB2	1.44644	1.47235	1.42051	0.611026	0.600147	0.470121	0.401181	7.5549e-11	Down	GO:0004860,GO:0005634,GO:0005737,GO:0005856,GO:0006468,GO:0008134,GO:0031434,GO:0031625,GO:0032436,GO:0043405,GO:0045081,GO:0045599,GO:0055106	protein kinase inhibitor activity|nucleus|cytoplasm|cytoskeleton|protein phosphorylation|transcription factor binding|mitogen-activated protein kinase kinase binding|ubiquitin protein ligase binding|positive regulation of proteasomal ubiquitin-dependent protein catabolic process|regulation of MAP kinase activity|negative regulation of interleukin-10 biosynthetic process|negative regulation of fat…
TRIB3	54.7683	55.9339	54.5248	150.73	142.571	138.318	2.70656	1.85456e-154	Up	GO:0000122,GO:0003714,GO:0004860,GO:0005524,GO:0005634,GO:0005829,GO:0005886,GO:0006468,GO:0006469,GO:0010827,GO:0019216,GO:0019901,GO:0031434,GO:0031625,GO:0032092,GO:0032436,GO:0032869,GO:0034976,GO:0043405,GO:0045599,GO:0045717,GO:0045892,GO:0051443,GO:0051898,GO:0055106,GO:0070059	negative regulation of transcription by RNA polymerase II|transcription corepressor activity|protein kinase inhibitor activity|ATP binding|nucleus|cytosol|plasma membrane|protein phosphorylation|negative regulation of protein kinase activity|regulation of glucose transmembrane transport|regulation of lipid metabolic process|protein kinase binding|mitogen-activated protein kinase kinase binding|ub…
TRPC6	0.20268	0.191882	0.225878	0.0491516	0.0594172	0.103137	0.354064	0.00247457	Down	GO:0003779,GO:0005261,GO:0005262,GO:0005737,GO:0005886,GO:0005887,GO:0006812,GO:0006828,GO:0007204,GO:0007338,GO:0007568,GO:0010800,GO:0015279,GO:0016020,GO:0030168,GO:0030182,GO:0030276,GO:0032414,GO:0034703,GO:0036057,GO:0042803,GO:0042805,GO:0045666,GO:0050774,GO:0051117,GO:0051480,GO:0051928,GO:0070301,GO:0070588,GO:0070679,GO:0071456	actin binding|cation channel activity|calcium channel activity|cytoplasm|plasma membrane|integral component of plasma membrane|cation transport|manganese ion transport|positive regulation of cytosolic calcium ion concentration|single fertilization|aging|positive regulation of peptidyl-threonine phosphorylation|store-operated calcium channel activity|membrane|platelet activation|neuron differentia…	ko04022,ko04360	cGMP-PKG signaling pathway|Axon guidance
TSPAN8	1.46739	1.51695	1.81971	0.482944	0.519796	0.38165	0.29823	4.02957e-18	Down
TSSK1B	0.357341	0.389082	0.520881	1.2387	1.08146	0.442832	2.25387	0.0377824	Up	GO:0000287,GO:0001669,GO:0004674,GO:0005524,GO:0005634,GO:0005737,GO:0006468,GO:0007275,GO:0007286,GO:0018105,GO:0031514,GO:0035556,GO:0044877	magnesium ion binding|acrosomal vesicle|protein serine/threonine kinase activity|ATP binding|nucleus|cytoplasm|protein phosphorylation|multicellular organism development|spermatid development|peptidyl-serine phosphorylation|motile cilium|intracellular signal transduction|protein-containing complex binding
TST	3.32354	2.80071	3.05988	6.19484	6.09486	6.11079	2.07487	3.49551e-21	Up	GO:0000098,GO:0004792,GO:0005615,GO:0005739,GO:0005759,GO:0008097,GO:0009440,GO:0030855,GO:0035928,GO:0051029	sulfur amino acid catabolic process|thiosulfate sulfurtransferase activity|extracellular space|mitochondrion|mitochondrial matrix|5S rRNA binding|cyanate catabolic process|epithelial cell differentiation|rRNA import into mitochondrion|rRNA transport	ko04122,ko00270,ko00920	Sulfur relay system|Cysteine and methionine metabolism|Sulfur metabolism
TUBA3D	0.150388	0.176742	0.162671	0.281343	0.247992	0.474472	2.12885	0.0419679	Up	GO:0000226,GO:0000278,GO:0003924,GO:0005200,GO:0005525,GO:0005737,GO:0005874,GO:0005929,GO:0007017,GO:0015630,GO:0036064	microtubule cytoskeleton organization|mitotic cell cycle|GTPase activity|structural constituent of cytoskeleton|GTP binding|cytoplasm|microtubule|cilium|microtubule-based process|microtubule cytoskeleton|ciliary basal body	ko04540,ko04210,ko04145	Gap junction|Apoptosis|Phagosome
TXK	0.474601	0.594466	0.486346	0.124614	0.135929	0.175412	0.290828	1.14011e-13	Down	GO:0000978,GO:0001012,GO:0001077,GO:0001816,GO:0002250,GO:0004715,GO:0005524,GO:0005634,GO:0005737,GO:0005886,GO:0006357,GO:0006468,GO:0007202,GO:0032729,GO:0038083,GO:0045944,GO:0046777,GO:0050852,GO:0060335	RNA polymerase II proximal promoter sequence-specific DNA binding|RNA polymerase II regulatory region DNA binding|proximal promoter DNA-binding transcription activator activity, RNA polymerase II-specific|cytokine production|adaptive immune response|non-membrane spanning protein tyrosine kinase activity|ATP binding|nucleus|cytoplasm|plasma membrane|regulation of transcription by RNA polymerase II…	ko04670	Leukocyte transendothelial migration
TXNIP	6.80854	8.00694	8.48342	18.6422	20.3333	19.1194	2.58341	3.23638e-87	Up	GO:0000122,GO:0004857,GO:0005634,GO:0005737,GO:0005758,GO:0005829,GO:0006606,GO:0007049,GO:0009612,GO:0009749,GO:0030216,GO:0031625,GO:0032355,GO:0032570,GO:0042127,GO:0042542,GO:0043065,GO:0048008,GO:0051592,GO:0051782,GO:0071228	negative regulation of transcription by RNA polymerase II|enzyme inhibitor activity|nucleus|cytoplasm|mitochondrial intermembrane space|cytosol|protein import into nucleus|cell cycle|response to mechanical stimulus|response to glucose|keratinocyte differentiation|ubiquitin protein ligase binding|response to estradiol|response to progesterone|regulation of cell proliferation|response to hydrogen p…
UNC5B	0.0684875	0.060367	0.0909179	0.240234	0.254107	0.203879	3.287	2.49586e-05	Up	GO:0001525,GO:0005042,GO:0005886,GO:0006915,GO:0014068,GO:0016021,GO:0033564,GO:0043524,GO:0045121,GO:2001240	angiogenesis|netrin receptor activity|plasma membrane|apoptotic process|positive regulation of phosphatidylinositol 3-kinase signaling|integral component of membrane|anterior/posterior axon guidance|negative regulation of neuron apoptotic process|membrane raft|negative regulation of extrinsic apoptotic signaling pathway in absence of ligand	ko04360	Axon guidance
UNC79	0.0760754	0.0955029	0.128534	0.217793	0.301078	0.183708	2.42125	0.000134264	Up	GO:0005886,GO:0016021,GO:0034220,GO:0035264,GO:0048149	plasma membrane|integral component of membrane|ion transmembrane transport|multicellular organism growth|behavioral response to ethanol
UPK1B	67.181	63.9496	59.8972	22.0235	22.3402	21.8866	0.359278	2.39986e-87	Down	GO:0005198,GO:0005887,GO:0007166,GO:0009617,GO:0016021,GO:0030855,GO:0070062,GO:0120001	structural molecule activity|integral component of plasma membrane|cell surface receptor signaling pathway|response to bacterium|integral component of membrane|epithelial cell differentiation|extracellular exosome|apical plasma membrane urothelial plaque
UPK3B	14.6408	15.4496	16.2151	6.85178	6.68356	8.38685	0.49089	7.34527e-27	Down	GO:0005886,GO:0016021	plasma membrane|integral component of membrane
UROC1	0.107977	0.166555	0.0796337	0.0420835	0.0801248	0.00824191	0.380139	0.0488662	Down	GO:0005829,GO:0006548,GO:0016153,GO:0019556,GO:0019557	cytosol|histidine catabolic process|urocanate hydratase activity|histidine catabolic process to glutamate and formamide|histidine catabolic process to glutamate and formate	ko00340	Histidine metabolism
VIPR2	0.185487	0.238953	0.164157	0.0533854	0.0564683	0.078415	0.332073	0.0277568	Down	GO:0004930,GO:0004999,GO:0005886,GO:0005887,GO:0007165,GO:0007166,GO:0007186,GO:0007190,GO:0007267,GO:0008528,GO:0017046,GO:0048662	G protein-coupled receptor activity|vasoactive intestinal polypeptide receptor activity|plasma membrane|integral component of plasma membrane|signal transduction|cell surface receptor signaling pathway|G protein-coupled receptor signaling pathway|activation of adenylate cyclase activity|cell-cell signaling|G protein-coupled peptide receptor activity|peptide hormone binding|negative regulation of …	ko04080,ko04024	Neuroactive ligand-receptor interaction|cAMP signaling pathway
VPREB3	0.808763	0.658032	0.495527	0.174579	0.123107	0.284922	0.308388	0.0494317	Down	GO:0002377,GO:0005576,GO:0005615,GO:0005783,GO:0006955,GO:0050900	immunoglobulin production|extracellular region|extracellular space|endoplasmic reticulum|immune response|leukocyte migration
VRK2	6.54113	6.9952	8.11019	14.767	14.5211	12.7065	2.00914	1.29263e-21	Up
VSIG1	0.138819	0.209758	0.140406	0.704898	0.608256	0.454117	3.74712	0.000111228	Up	GO:0003382,GO:0005886,GO:0016021,GO:0016323,GO:0030277	epithelial cell morphogenesis|plasma membrane|integral component of membrane|basolateral plasma membrane|maintenance of gastrointestinal epithelium
VWCE	0.81501	0.718375	0.442772	1.26052	1.75646	1.03478	2.12053	0.00151541	Up	GO:0005509,GO:0005576,GO:0005737,GO:0098586	calcium ion binding|extracellular region|cytoplasm|cellular response to virus
VXN	1.0443	0.843278	1.01365	0.422242	0.319971	0.394959	0.406167	7.66443e-10	Down	GO:0005634,GO:0005886,GO:0022008,GO:0030182	nucleus|plasma membrane|neurogenesis|neuron differentiation
WARS1	114.924	113.648	114.849	241.447	262.543	250.408	2.27539	5.11133e-144	Up	GO:0001525,GO:0004830,GO:0005524,GO:0005737,GO:0006436	angiogenesis|tryptophan-tRNA ligase activity|ATP binding|cytoplasm|tryptophanyl-tRNA aminoacylation	ko00970	Aminoacyl-tRNA biosynthesis
WAS	0.0782742	0.0689933	0.100061	0.170839	0.29257	0.119494	2.43242	0.0259182	Up			ko04062,ko04144,ko04520,ko04666,ko04810	Chemokine signaling pathway|Endocytosis|Adherens junction|Fc gamma R-mediated phagocytosis|Regulation of actin cytoskeleton
WDR31	0.397976	0.399632	0.499338	0.763374	1.08658	0.927478	2.21649	5.63896e-08	Up
WDR97	0.319642	0.344819	0.202665	0.731856	0.849644	0.834643	2.8885	5.4867e-15	Up
WIF1	0.165725	0.249188	0.181178	0.0182374	0.0868075	0.0625052	0.290944	0.00272319	Down			ko04310	Wnt signaling pathway
WNT11	0.32275	0.267747	0.420053	0.142069	0.169058	0.104339	0.424926	0.0385419	Down	GO:0001649,GO:0001837,GO:0003151,GO:0003402,GO:0005096,GO:0005109,GO:0005576,GO:0005615,GO:0005737,GO:0006468,GO:0007223,GO:0010628,GO:0016055,GO:0030182,GO:0030282,GO:0030295,GO:0030308,GO:0030325,GO:0030335,GO:0030336,GO:0031012,GO:0031667,GO:0032915,GO:0034394,GO:0043065,GO:0043066,GO:0043547,GO:0044212,GO:0045165,GO:0045199,GO:0045892,GO:0045893,GO:0048341,GO:0048570,GO:0048706,GO:0048844,GO:…	osteoblast differentiation|epithelial to mesenchymal transition|outflow tract morphogenesis|planar cell polarity pathway involved in axis elongation|GTPase activator activity|frizzled binding|extracellular region|extracellular space|cytoplasm|protein phosphorylation|Wnt signaling pathway, calcium modulating pathway|positive regulation of gene expression|Wnt signaling pathway|neuron differentiatio…	ko04390,ko04916,ko04150,ko04310,ko04550	Hippo signaling pathway|Melanogenesis|mTOR signaling pathway|Wnt signaling pathway|Signaling pathways regulating pluripotency of stem cells
ZC3H6	0.772815	1.02786	0.708374	1.68458	2.29389	2.09201	2.50806	1.18073e-10	Up	GO:0000981,GO:0001162,GO:0003700,GO:0005634,GO:0045892,GO:0046872	DNA-binding transcription factor activity, RNA polymerase II-specific|RNA polymerase II intronic transcription regulatory region sequence-specific DNA binding|DNA-binding transcription factor activity|nucleus|negative regulation of transcription, DNA-templated|metal ion binding
ZDHHC22	0.287135	0.430252	0.381175	0.16115	0.142047	0.052601	0.335139	0.0336251	Down	GO:0005783,GO:0005794,GO:0005886,GO:0006612,GO:0016021,GO:0018230,GO:0018345,GO:0019706,GO:0072659	endoplasmic reticulum|Golgi apparatus|plasma membrane|protein targeting to membrane|integral component of membrane|peptidyl-L-cysteine S-palmitoylation|protein palmitoylation|protein-cysteine S-palmitoyltransferase activity|protein localization to plasma membrane
ZFP82	0.0792028	0.209435	0.196266	0.0740855	0.0470183	0.0145094	0.289754	0.0372623	Down	GO:0000981,GO:0003677,GO:0005634,GO:0046872	DNA-binding transcription factor activity, RNA polymerase II-specific|DNA binding|nucleus|metal ion binding
ZMAT1	0.946165	1.33924	1.16131	2.06077	2.35061	2.32794	2.02738	8.04805e-14	Up	GO:0003677,GO:0005634,GO:0008270	DNA binding|nucleus|zinc ion binding
ZMYND10	1.34462	1.33334	1.32731	0.52003	0.639606	0.734239	0.490054	1.44108e-05	Down	GO:0005737,GO:0016324,GO:0034451,GO:0036158,GO:0036159,GO:0044458,GO:0046872,GO:1905505	cytoplasm|apical plasma membrane|centriolar satellite|outer dynein arm assembly|inner dynein arm assembly|motile cilium assembly|metal ion binding|positive regulation of motile cilium assembly
ZNF232	0.160892	0.0746396	0.0674482	0.174259	0.175944	0.248204	2.04505	0.0288465	Up	GO:0000981,GO:0003677,GO:0005634,GO:0005829,GO:0043231,GO:0046872	DNA-binding transcription factor activity, RNA polymerase II-specific|DNA binding|nucleus|cytosol|intracellular membrane-bounded organelle|metal ion binding
ZNF469	2.51666	2.20618	2.23246	5.48242	4.76701	4.47768	2.19294	1.46851e-18	Up	GO:0000981,GO:0003677,GO:0005634,GO:0046872	DNA-binding transcription factor activity, RNA polymerase II-specific|DNA binding|nucleus|metal ion binding
ZNF587B	0.461017	0.270903	0.299203	0.718718	0.577769	0.760094	2.06584	0.0340435	Up	GO:0000981,GO:0003676,GO:0005634,GO:0046872	DNA-binding transcription factor activity, RNA polymerase II-specific|nucleic acid binding|nucleus|metal ion binding
ZNF804A	0.219041	0.205136	0.163563	0.134458	0.10836	0.0188094	0.459869	0.0143325	Down	GO:0003676,GO:0005634,GO:0005737,GO:0005886,GO:0010628,GO:0010975,GO:0010976,GO:0030426,GO:0043025,GO:0043197,GO:0043198,GO:0046872,GO:0098793,GO:0098794,GO:1901588,GO:1902952	nucleic acid binding|nucleus|cytoplasm|plasma membrane|positive regulation of gene expression|regulation of neuron projection development|positive regulation of neuron projection development|growth cone|neuronal cell body|dendritic spine|dendritic shaft|metal ion binding|presynapse|postsynapse|dendritic microtubule|positive regulation of dendritic spine maintenance
ZSWIM5	0.627089	0.644133	0.646747	1.58421	1.41677	1.28446	2.3146	1.25155e-16	Up	GO:0005615,GO:0008270,GO:0031462,GO:1902667	extracellular space|zinc ion binding|Cul2-RING ubiquitin ligase complex|regulation of axon guidance

## Sheet: PEDV_48hpi-vs-Mock
gene_id	Expression_Mock_1	Expression_Mock_2	Expression_Mock_3	Expression_S48hpi_1	Expression_S48hpi_2	Expression_S48hpi_3	FoldChange	pValue	Regulation	GO_id	GO_term	KEGG_pathway	KEGG_pathway_description
A2M	0.153286	0.1216	0.387984	0.798698	1.02595	1.01844	4.16856	1.07708e-12	Up	GO:0004867,GO:0005615	serine-type endopeptidase inhibitor activity|extracellular space	ko04610	Complement and coagulation cascades
AASS	0.385584	0.460234	0.355463	0.889443	1.23067	1.17862	2.67459	7.89496e-11	Up	GO:0004753,GO:0005737,GO:0005739,GO:0005759,GO:0006554,GO:0019878,GO:0033512,GO:0043231,GO:0047130,GO:0047131,GO:0051262	saccharopine dehydrogenase activity|cytoplasm|mitochondrion|mitochondrial matrix|lysine catabolic process|lysine biosynthetic process via aminoadipic acid|L-lysine catabolic process to acetyl-CoA via saccharopine|intracellular membrane-bounded organelle|saccharopine dehydrogenase (NADP+, L-lysine-forming) activity|saccharopine dehydrogenase (NAD+, L-glutamate-forming) activity|protein tetrameriza…	ko00310	Lysine degradation
AATK	0.0866565	0.0661975	0.0511278	0.257119	0.100433	0.223903	2.7796	0.00880716	Up	GO:0004674,GO:0005524,GO:0016021,GO:0048471	protein serine/threonine kinase activity|ATP binding|integral component of membrane|perinuclear region of cytoplasm
ABAT	0.325055	0.350602	0.405018	0.909996	1.66833	1.36164	3.54648	2.48972e-06	Up			ko00410,ko04727,ko00650,ko00280,ko00250,ko00640	beta-Alanine metabolism|GABAergic synapse|Butanoate metabolism|Valine, leucine and isoleucine degradation|Alanine, aspartate and glutamate metabolism|Propanoate metabolism
ABCA3	9.30954	10.286	10.5066	24.3867	23.053	23.1499	2.28592	2.15951e-91	Up			ko02010	ABC transporters
ABCC2	5.52729	5.89714	5.69672	2.37411	2.32771	2.62364	0.416858	6.87234e-53	Down			ko04976,ko02010	Bile secretion|ABC transporters
ABCG1	0.00681882	0.00601031	0.0060347	0.077721	0.0703845	0.0660692	11.0646	3.37237e-06	Up			ko02010	ABC transporters
ABLIM2	0.0589782	0.10397	0.354934	0.396939	0.448574	0.413625	2.3669	0.0128693	Up	GO:0005737,GO:0006351,GO:0015629,GO:0030032,GO:0030036,GO:0046872,GO:0051015	cytoplasm|transcription, DNA-templated|actin cytoskeleton|lamellipodium assembly|actin cytoskeleton organization|metal ion binding|actin filament binding	ko04360	Axon guidance
ACSS2	17.4213	16.4848	17.4397	39.8737	40.6763	41.2444	2.31038	7.35605e-103	Up	GO:0003987,GO:0005524,GO:0005654,GO:0005737,GO:0005759,GO:0005829,GO:0006069,GO:0008610,GO:0016208,GO:0019413,GO:0019427,GO:0019542,GO:0043231	acetate-CoA ligase activity|ATP binding|nucleoplasm|cytoplasm|mitochondrial matrix|cytosol|ethanol oxidation|lipid biosynthetic process|AMP binding|acetate biosynthetic process|acetyl-CoA biosynthetic process from acetate|propionate biosynthetic process|intracellular membrane-bounded organelle	ko00680,ko01200,ko00620,ko00720,ko00640,ko00010	Methane metabolism|Carbon metabolism|Pyruvate metabolism|Carbon fixation pathways in prokaryotes|Propanoate metabolism|Glycolysis / Gluconeogenesis
ACTL8	1.98128	1.70921	1.64153	0.640644	0.618339	0.778	0.371868	3.3689e-07	Down	GO:0005737,GO:0005856,GO:0030855	cytoplasm|cytoskeleton|epithelial cell differentiation
ADA2	0.0301735	0.0531917	0.0587483	0.104813	0.163923	0.228318	3.40351	0.00064351	Up	GO:0004000,GO:0005615,GO:0006154,GO:0008201,GO:0008270,GO:0031685,GO:0043394	adenosine deaminase activity|extracellular space|adenosine catabolic process|heparin binding|zinc ion binding|adenosine receptor binding|proteoglycan binding	ko00230	Purine metabolism
ADAMTS14	1.07511	0.997506	0.901399	3.80828	3.55908	3.87554	3.68294	1.43673e-58	Up	GO:0004222,GO:0005576,GO:0030199,GO:0030574,GO:0046872	metalloendopeptidase activity|extracellular region|collagen fibril organization|collagen catabolic process|metal ion binding
ADAMTS16	6.97676	7.84754	7.97922	14.4781	17.2447	15.8069	2.03053	3.82066e-25	Up	GO:0001658,GO:0003073,GO:0004222,GO:0005576,GO:0046872,GO:0048232,GO:1902017	branching involved in ureteric bud morphogenesis|regulation of systemic arterial blood pressure|metalloendopeptidase activity|extracellular region|metal ion binding|male gamete generation|regulation of cilium assembly
ADAMTS18	0.535719	0.427757	0.490849	1.24517	1.43123	1.32022	2.67459	9.75398e-16	Up	GO:0001654,GO:0004222,GO:0005576,GO:0046872,GO:0090331	eye development|metalloendopeptidase activity|extracellular region|metal ion binding|negative regulation of platelet aggregation
ADAMTS5	0.0745748	0.0584289	0.0439995	0.215874	0.270094	0.237035	3.97545	0.000103581	Up	GO:0004222,GO:0005178,GO:0005576,GO:0005615,GO:0005788,GO:0006508,GO:0008201,GO:0008237,GO:0008270,GO:0022617,GO:0031012,GO:0042742,GO:0044691,GO:0050840,GO:0062023,GO:0120163	metalloendopeptidase activity|integrin binding|extracellular region|extracellular space|endoplasmic reticulum lumen|proteolysis|heparin binding|metallopeptidase activity|zinc ion binding|extracellular matrix disassembly|extracellular matrix|defense response to bacterium|tooth eruption|extracellular matrix binding|collagen-containing extracellular matrix|negative regulation of cold-induced thermog…
ADCY5	2.32709	2.31414	2.49704	5.14477	5.13104	5.05781	2.09287	4.79909e-24	Up	GO:0001973,GO:0003091,GO:0004016,GO:0005524,GO:0005886,GO:0005887,GO:0005929,GO:0006171,GO:0007186,GO:0007189,GO:0007191,GO:0007193,GO:0007195,GO:0007204,GO:0007626,GO:0008179,GO:0016021,GO:0045111,GO:0046872,GO:0046982,GO:0050885,GO:0061178,GO:0071377,GO:0097110,GO:1904322	adenosine receptor signaling pathway|renal water homeostasis|adenylate cyclase activity|ATP binding|plasma membrane|integral component of plasma membrane|cilium|cAMP biosynthetic process|G protein-coupled receptor signaling pathway|adenylate cyclase-activating G protein-coupled receptor signaling pathway|adenylate cyclase-activating dopamine receptor signaling pathway|adenylate cyclase-inhibiting…	ko04924,ko04540,ko04727,ko04015,ko04211,ko04913,ko04611,ko04914,ko04923,ko04916,ko04728,ko04970,ko04261,ko04925,ko04911,ko04918,ko04713,ko04724,ko04976,ko04024,ko04725,ko04114,ko04723,ko04270,ko04072,ko04912,ko04972,ko04022,ko04971,ko04062,ko04726,ko04750,ko00230,ko04915,ko04921,ko04213	Renin secretion|Gap junction|GABAergic synapse|Rap1 signaling pathway|Longevity regulating pathway|Ovarian steroidogenesis|Platelet activation|Progesterone-mediated oocyte maturation|Regulation of lipolysis in adipocytes|Melanogenesis|Dopaminergic synapse|Salivary secretion|Adrenergic signaling in cardiomyocytes|Aldosterone synthesis and secretion|Insulin secretion|Thyroid hormone synthesis|Circa…
ADGRA2	0.419143	0.44427	0.427291	1.22099	1.42389	1.30722	2.98286	6.9285e-21	Up	GO:0002040,GO:0004930,GO:0005886,GO:0007166,GO:0007186,GO:0007417,GO:0009986,GO:0010595,GO:0016021,GO:0030175,GO:0043542,GO:0045765,GO:0050920,GO:0090210,GO:1900747	sprouting angiogenesis|G protein-coupled receptor activity|plasma membrane|cell surface receptor signaling pathway|G protein-coupled receptor signaling pathway|central nervous system development|cell surface|positive regulation of endothelial cell migration|integral component of membrane|filopodium|endothelial cell migration|regulation of angiogenesis|regulation of chemotaxis|regulation of establ…
ADGRE1	0.154916	0.219663	0.196711	0.0292461	0.021955	0.0745847	0.214146	4.90623e-05	Down	GO:0002250,GO:0004930,GO:0005509,GO:0005622,GO:0005887,GO:0007155,GO:0007166,GO:0007186,GO:0007189,GO:0009897	adaptive immune response|G protein-coupled receptor activity|calcium ion binding|intracellular|integral component of plasma membrane|cell adhesion|cell surface receptor signaling pathway|G protein-coupled receptor signaling pathway|adenylate cyclase-activating G protein-coupled receptor signaling pathway|external side of plasma membrane
ADGRF1	3.51286	3.18086	3.0472	6.48167	6.80026	6.77282	2.00507	7.21458e-27	Up	GO:0004930,GO:0005576,GO:0005622,GO:0005886,GO:0007166,GO:0007186,GO:0007189,GO:0007416,GO:0007613,GO:0016021,GO:0031175,GO:0032793	G protein-coupled receptor activity|extracellular region|intracellular|plasma membrane|cell surface receptor signaling pathway|G protein-coupled receptor signaling pathway|adenylate cyclase-activating G protein-coupled receptor signaling pathway|synapse assembly|memory|integral component of membrane|neuron projection development|positive regulation of CREB transcription factor activity
ADGRL3	0.235778	0.45461	0.228227	0.647855	0.696493	0.904285	2.38911	2.00866e-05	Up	GO:0001764,GO:0004930,GO:0005509,GO:0005622,GO:0005887,GO:0005911,GO:0007166,GO:0007189,GO:0007416,GO:0007420,GO:0030246,GO:0030424,GO:0098742	neuron migration|G protein-coupled receptor activity|calcium ion binding|intracellular|integral component of plasma membrane|cell-cell junction|cell surface receptor signaling pathway|adenylate cyclase-activating G protein-coupled receptor signaling pathway|synapse assembly|brain development|carbohydrate binding|axon|cell-cell adhesion via plasma-membrane adhesion molecules
ADSS1	3.34125	3.52976	3.1201	7.29403	7.58111	6.47257	2.08299	6.94848e-23	Up	GO:0000287,GO:0002376,GO:0003924,GO:0004019,GO:0005525,GO:0005737,GO:0005829,GO:0006167,GO:0006531,GO:0006541,GO:0009168,GO:0014850,GO:0035690,GO:0042301,GO:0042594,GO:0042803,GO:0044208,GO:0046040,GO:0051015,GO:0071257	magnesium ion binding|immune system process|GTPase activity|adenylosuccinate synthase activity|GTP binding|cytoplasm|cytosol|AMP biosynthetic process|aspartate metabolic process|glutamine metabolic process|purine ribonucleoside monophosphate biosynthetic process|response to muscle activity|cellular response to drug|phosphate ion binding|response to starvation|protein homodimerization activity|'de…	ko00230,ko00250	Purine metabolism|Alanine, aspartate and glutamate metabolism
AFF3	0.384963	0.299398	0.213769	0.786611	0.721732	0.780131	2.48154	1.10792e-07	Up
AGAP2	0.219304	0.15919	0.188378	0.679173	0.588698	0.666634	3.32219	6.13135e-11	Up			ko04068,ko04144	FoxO signaling pathway|Endocytosis
AK9	0.0184731	0.0390786	0.0457767	0.120318	0.0923297	0.0818241	2.78517	0.0044023	Up	GO:0004550,GO:0005524,GO:0005634,GO:0005654,GO:0005737,GO:0005829,GO:0006174,GO:0006186,GO:0006756,GO:0006757,GO:0015949,GO:0019206,GO:0031965,GO:0050145,GO:0061508,GO:0061565,GO:0061566,GO:0061567,GO:0061568,GO:0061569,GO:0061570,GO:0061571	nucleoside diphosphate kinase activity|ATP binding|nucleus|nucleoplasm|cytoplasm|cytosol|dADP phosphorylation|dGDP phosphorylation|AMP phosphorylation|ATP generation from ADP|nucleobase-containing small molecule interconversion|nucleoside kinase activity|nuclear membrane|nucleoside monophosphate kinase activity|CDP phosphorylation|dAMP phosphorylation|CMP phosphorylation|dCMP phosphorylation|GDP …	ko00230,ko00240	Purine metabolism|Pyrimidine metabolism
ALOX15B	0.353242	0.0803506	0.201692	0.0742168	0.037143	0.0525753	0.250843	0.0451651	Down	GO:0005506,GO:0005509,GO:0005622,GO:0005634,GO:0005829,GO:0005856,GO:0005886,GO:0006629,GO:0006915,GO:0008285,GO:0008289,GO:0010744,GO:0016020,GO:0016165,GO:0019369,GO:0019372,GO:0019898,GO:0030336,GO:0030850,GO:0030856,GO:0035360,GO:0036403,GO:0043651,GO:0045618,GO:0045786,GO:0045926,GO:0050473,GO:0051122,GO:0070062,GO:0090197	iron ion binding|calcium ion binding|intracellular|nucleus|cytosol|cytoskeleton|plasma membrane|lipid metabolic process|apoptotic process|negative regulation of cell proliferation|lipid binding|positive regulation of macrophage derived foam cell differentiation|membrane|linoleate 13S-lipoxygenase activity|arachidonic acid metabolic process|lipoxygenase pathway|extrinsic component of membrane|nega…	ko04726,ko00590	Serotonergic synapse|Arachidonic acid metabolism
ALPL	0.3213	0.34984	0.551979	0.697559	1.23213	1.29933	2.56588	0.000602484	Up			ko02020,ko00627,ko00790	Two-component system|Aminobenzoate degradation|Folate biosynthesis
ANKRD62	0.058824	0.0740705	0.0966823	0.100344	0.200874	0.201619	2.12945	0.0484593	Up
ANKS1B	0.470105	0.726838	0.634301	1.21304	1.64959	1.70678	2.43141	2.01718e-08	Up	GO:0005829,GO:0005886,GO:0014069,GO:0015030,GO:0030054,GO:0043197,GO:0043231,GO:0045211,GO:0046875,GO:1900383	cytosol|plasma membrane|postsynaptic density|Cajal body|cell junction|dendritic spine|intracellular membrane-bounded organelle|postsynaptic membrane|ephrin receptor binding|regulation of synaptic plasticity by receptor localization to synapse
ANO2	0.361851	0.522529	0.415632	0.150433	0.20913	0.220239	0.434508	0.000242086	Down	GO:0005229,GO:0005654,GO:0005886,GO:0034220,GO:0034707,GO:0042803,GO:0046982,GO:0097730	intracellular calcium activated chloride channel activity|nucleoplasm|plasma membrane|ion transmembrane transport|chloride channel complex|protein homodimerization activity|protein heterodimerization activity|non-motile cilium	ko04740	Olfactory transduction
ANO3	0.136831	0.172687	0.231184	0.0472606	0.0540625	0.0401754	0.255112	2.20902e-07	Down	GO:0005229,GO:0005886,GO:0016021,GO:0016048,GO:0017128,GO:0034220,GO:0046983,GO:0050982,GO:0061590,GO:0061591	intracellular calcium activated chloride channel activity|plasma membrane|integral component of membrane|detection of temperature stimulus|phospholipid scramblase activity|ion transmembrane transport|protein dimerization activity|detection of mechanical stimulus|calcium activated phosphatidylcholine scrambling|calcium activated galactosylceramide scrambling
ANO5	2.2949	2.42906	3.00571	5.15088	5.76192	5.06815	2.0141	2.54626e-18	Up	GO:0005229,GO:0005622,GO:0005789,GO:0005886,GO:0006821,GO:0016021,GO:0031982,GO:0034220,GO:0046983	intracellular calcium activated chloride channel activity|intracellular|endoplasmic reticulum membrane|plasma membrane|chloride transport|integral component of membrane|vesicle|ion transmembrane transport|protein dimerization activity
ANOS1	0.704932	0.586178	0.317821	2.81544	3.25161	2.57746	5.2342	3.77963e-29	Up	GO:0004867,GO:0005201,GO:0005576,GO:0005615,GO:0005886,GO:0006935,GO:0007155,GO:0007411,GO:0008201,GO:0008543,GO:0031012	serine-type endopeptidase inhibitor activity|extracellular matrix structural constituent|extracellular region|extracellular space|plasma membrane|chemotaxis|cell adhesion|axon guidance|heparin binding|fibroblast growth factor receptor signaling pathway|extracellular matrix
ANXA13	0.441067	0.606024	0.769215	0.0704103	0.0986662	0.26336	0.231157	1.0514e-05	Down	GO:0001786,GO:0005509,GO:0005544,GO:0005615,GO:0005654,GO:0005886,GO:0016323,GO:0016324,GO:0030154,GO:0042997,GO:0042998,GO:0045121,GO:0070062,GO:0070382,GO:1901611	phosphatidylserine binding|calcium ion binding|calcium-dependent phospholipid binding|extracellular space|nucleoplasm|plasma membrane|basolateral plasma membrane|apical plasma membrane|cell differentiation|negative regulation of Golgi to plasma membrane protein transport|positive regulation of Golgi to plasma membrane protein transport|membrane raft|extracellular exosome|exocytic vesicle|phosphat…
ARHGAP28	0.967222	1.04928	1.22181	2.60691	3.36834	2.88359	2.66405	1.5696e-17	Up	GO:0005096,GO:0005737,GO:0005829,GO:0007165,GO:0030833,GO:0032956,GO:0051056,GO:0051497,GO:1904425	GTPase activator activity|cytoplasm|cytosol|signal transduction|regulation of actin filament polymerization|regulation of actin cytoskeleton organization|regulation of small GTPase mediated signal transduction|negative regulation of stress fiber assembly|negative regulation of GTP binding
ARHGAP36	0	0	0	0.0439356	0.0615672	0.0149396	Inf	0.0100165	Up	GO:0005096,GO:0005829,GO:0007165,GO:0051056	GTPase activator activity|cytosol|signal transduction|regulation of small GTPase mediated signal transduction
ARHGEF37	0.186244	0.230608	0.262939	0.457296	0.423995	0.540143	2.03736	1.07236e-05	Up	GO:0005089,GO:0005737,GO:0035023	Rho guanyl-nucleotide exchange factor activity|cytoplasm|regulation of Rho protein signal transduction
ARHGEF6	0.493707	0.496785	0.595468	1.21889	1.16781	1.04825	2.11093	3.04207e-12	Up	GO:0005085,GO:0005089,GO:0005096,GO:0005829,GO:0006915,GO:0007186,GO:0007254,GO:0030027,GO:0030032,GO:0035023,GO:0043065,GO:0051056	guanyl-nucleotide exchange factor activity|Rho guanyl-nucleotide exchange factor activity|GTPase activator activity|cytosol|apoptotic process|G protein-coupled receptor signaling pathway|JNK cascade|lamellipodium|lamellipodium assembly|regulation of Rho protein signal transduction|positive regulation of apoptotic process|regulation of small GTPase mediated signal transduction	ko04810	Regulation of actin cytoskeleton
ASIC2	0.208914	0.153453	0.184891	0.012599	0.113497	0.0642611	0.337102	0.0204938	Down	GO:0003026,GO:0005886,GO:0005887,GO:0007268,GO:0007417,GO:0007422,GO:0007602,GO:0007605,GO:0010447,GO:0015280,GO:0015672,GO:0019229,GO:0034220,GO:0034765,GO:0035418,GO:0042391,GO:0043025,GO:0043066,GO:0043197,GO:0044736,GO:0050915,GO:0050974,GO:0051965	regulation of systemic arterial blood pressure by aortic arch baroreceptor feedback|plasma membrane|integral component of plasma membrane|chemical synaptic transmission|central nervous system development|peripheral nervous system development|phototransduction|sensory perception of sound|response to acidic pH|ligand-gated sodium channel activity|monovalent inorganic cation transport|regulation of …	ko04750,ko04742	Inflammatory mediator regulation of TRP channels|Taste transduction
ASPHD2	0.896533	0.882119	0.819271	1.7563	1.76247	1.93167	2.04361	6.26523e-18	Up	GO:0004597,GO:0016020,GO:0016021,GO:0042264,GO:0046872	peptide-aspartate beta-dioxygenase activity|membrane|integral component of membrane|peptidyl-aspartic acid hydroxylation|metal ion binding
ATP2A3	0.0194072	0.0213826	0.0472326	0.00526675	0	0.00447717	0.10808	0.0263187	Down	GO:0005388,GO:0005524,GO:0005783,GO:0005789,GO:0006816,GO:0006874,GO:0008553,GO:0016021,GO:0016529,GO:0031095,GO:0031965,GO:0033017,GO:0034220,GO:0046872,GO:0070588,GO:1903779	calcium-transporting ATPase activity|ATP binding|endoplasmic reticulum|endoplasmic reticulum membrane|calcium ion transport|cellular calcium ion homeostasis|proton-exporting ATPase activity, phosphorylative mechanism|integral component of membrane|sarcoplasmic reticulum|platelet dense tubular network membrane|nuclear membrane|sarcoplasmic reticulum membrane|ion transmembrane transport|metal ion b…	ko04972,ko04020,ko04022	Pancreatic secretion|Calcium signaling pathway|cGMP-PKG signaling pathway
AWAT2	0.0230969	0.12215	0.163527	0	0	0	0	0.0149295	Down	GO:0001523,GO:0003846,GO:0005789,GO:0010025,GO:0016021,GO:0036155,GO:0047196,GO:0050252,GO:0102966,GO:0103095	retinoid metabolic process|2-acylglycerol O-acyltransferase activity|endoplasmic reticulum membrane|wax biosynthetic process|integral component of membrane|acylglycerol acyl-chain remodeling|long-chain-alcohol O-fatty-acyltransferase activity|retinol O-fatty-acyltransferase activity|arachidoyl-CoA:1-dodecanol O-acyltransferase activity|wax ester synthase activity	ko04977,ko00830	Vitamin digestion and absorption|Retinol metabolism
AXIN2	0.237904	0.380378	0.401508	1.08706	1.3165	1.10278	3.35301	1.49072e-20	Up			ko04390,ko04310,ko04550	Hippo signaling pathway|Wnt signaling pathway|Signaling pathways regulating pluripotency of stem cells
B3GALT1	0.567928	0.250295	0.50262	0.796313	1.23415	1.74692	2.77189	0.0026073	Up	GO:0000139,GO:0005783,GO:0005794,GO:0006486,GO:0006487,GO:0006682,GO:0008376,GO:0008499,GO:0009312,GO:0016021,GO:0030259,GO:0047275	Golgi membrane|endoplasmic reticulum|Golgi apparatus|protein glycosylation|protein N-linked glycosylation|galactosylceramide biosynthetic process|acetylgalactosaminyltransferase activity|UDP-galactose:beta-N-acetylglucosamine beta-1,3-galactosyltransferase activity|oligosaccharide biosynthetic process|integral component of membrane|lipid glycosylation|glucosaminylgalactosylglucosylceramide beta-g…	ko00601	Glycosphingolipid biosynthesis - lacto and neolacto series
B3GNT7	0.842262	0.725523	1.05035	2.01561	2.18388	2.31402	2.42102	5.13367e-08	Up			ko00533	Glycosaminoglycan biosynthesis - keratan sulfate
B4GALNT2	0.95511	0.997285	0.741245	0.255212	0.223518	0.23051	0.256765	2.1012e-08	Down
BEAN1	0.411868	0.44947	0.459972	1.01128	1.55563	1.23974	2.80472	3.42999e-08	Up	GO:0016021	integral component of membrane
BLID	3.34516	4.57323	4.10844	1.92679	1.78023	2.2679	0.484339	0.00084138	Down	GO:0005739,GO:0005829,GO:0006915,GO:0043280	mitochondrion|cytosol|apoptotic process|positive regulation of cysteine-type endopeptidase activity involved in apoptotic process
BMP2	1.14452	1.32325	1.24311	2.59776	2.5275	2.54435	2.01489	5.19714e-14	Up			ko04060,ko04341,ko04390,ko04350,ko04013,ko04550	Cytokine-cytokine receptor interaction|Hedgehog signaling pathway - fly|Hippo signaling pathway|TGF-beta signaling pathway|MAPK signaling pathway - fly|Signaling pathways regulating pluripotency of stem cells
BOLL	0.0234717	0.0827546	0.0415452	0.254791	0.331537	0.216593	5.31716	0.00863709	Up	GO:0003729,GO:0005737,GO:0006417,GO:0007275,GO:0007281,GO:0007283	mRNA binding|cytoplasm|regulation of translation|multicellular organism development|germ cell development|spermatogenesis
BPHL	1.09237	0.974047	0.854344	2.2521	2.51182	2.19187	2.31966	1.11007e-27	Up	GO:0000226,GO:0000278,GO:0001764,GO:0003924,GO:0005200,GO:0005525,GO:0005634,GO:0005737,GO:0005874,GO:0007017,GO:0015630,GO:0046982,GO:0050804,GO:0098685,GO:1902669	microtubule cytoskeleton organization|mitotic cell cycle|neuron migration|GTPase activity|structural constituent of cytoskeleton|GTP binding|nucleus|cytoplasm|microtubule|microtubule-based process|microtubule cytoskeleton|protein heterodimerization activity|modulation of chemical synaptic transmission|Schaffer collateral - CA1 synapse|positive regulation of axon guidance	ko04540,ko04145	Gap junction|Phagosome
BPIFB1	0.0850223	0.0899295	0.0601963	0.184588	0.332567	0.298138	3.37365	0.0099116	Up	GO:0002227,GO:0005576,GO:0008289,GO:0019730,GO:0034144,GO:0070062	innate immune response in mucosa|extracellular region|lipid binding|antimicrobial humoral response|negative regulation of toll-like receptor 4 signaling pathway|extracellular exosome
C10orf55	1.70855	1.04961	0.733129	0.337213	0.562546	0.429988	0.370125	0.0155918	Down
C10orf90	0.142294	0.501688	0.215882	0.0772318	0.0662603	0.0656533	0.238238	0.0291033	Down	GO:0000209,GO:0005654,GO:0005737,GO:0005813,GO:0005829,GO:0005886,GO:0015629,GO:0016567,GO:0042826,GO:0050821,GO:0051393,GO:0061630	protein polyubiquitination|nucleoplasm|cytoplasm|centrosome|cytosol|plasma membrane|actin cytoskeleton|protein ubiquitination|histone deacetylase binding|protein stabilization|alpha-actinin binding|ubiquitin protein ligase activity
C11orf42	0.415744	0.203583	0.22485	0.727095	0.677581	0.703344	2.42796	0.00424227	Up
C11orf86	3.48823	2.95638	2.7309	1.52919	1.16618	1.85705	0.483044	0.00407353	Down
C1orf158	0	0	0.0100895	0.0309389	0.0185806	0.0683816	11.3275	0.010768	Up
C1orf94	0.642863	1.34059	1.16563	0.136165	0.153328	0.217033	0.156815	1.06622e-06	Down
C1QTNF1	0.190022	0.139576	0.0980995	0.0171895	0.0602192	0.0876747	0.374048	0.0269886	Down	GO:0005518,GO:0005581,GO:0005615,GO:0005887,GO:0007204,GO:0010544,GO:0010628,GO:0010906,GO:0043410,GO:0051260,GO:0051897,GO:0070208,GO:0090331,GO:2000860	collagen binding|collagen trimer|extracellular space|integral component of plasma membrane|positive regulation of cytosolic calcium ion concentration|negative regulation of platelet activation|positive regulation of gene expression|regulation of glucose metabolic process|positive regulation of MAPK cascade|protein homooligomerization|positive regulation of protein kinase B signaling|protein heter…
C1R	0.79074	0.716616	0.680098	1.92226	2.60171	1.96295	2.88739	1.29411e-11	Up	GO:0004252,GO:0005509,GO:0006958,GO:0045087	serine-type endopeptidase activity|calcium ion binding|complement activation, classical pathway|innate immune response	ko04610,ko04145	Complement and coagulation cascades|Phagosome
C1S	0.400746	0.35323	0.56155	0.882123	0.931326	1.00668	2.0862	5.54613e-05	Up			ko04610	Complement and coagulation cascades
C22orf23	5.98039	5.17773	5.57455	12.5228	11.9577	12.8006	2.16977	5.50815e-17	Up
C3AR1	4.68314	4.49542	4.76915	2.28069	1.77746	2.39757	0.450952	6.22686e-15	Down	GO:0004876,GO:0004930,GO:0005886,GO:0006935,GO:0016021	complement component C3a receptor activity|G protein-coupled receptor activity|plasma membrane|chemotaxis|integral component of membrane	ko04080,ko04610	Neuroactive ligand-receptor interaction|Complement and coagulation cascades
C8B	0.294816	0.21655	0.180155	0.0609582	0.129657	0.0971615	0.40433	0.00331152	Down			ko04610	Complement and coagulation cascades
CA12	0.0333113	0.0477127	0.0552765	0.0180802	0.00904851	0.0115272	0.277182	0.0273708	Down	GO:0004089,GO:0005886,GO:0008270,GO:0015701,GO:0016021,GO:0055064	carbonate dehydratase activity|plasma membrane|zinc ion binding|bicarbonate transport|integral component of membrane|chloride ion homeostasis	ko00910	Nitrogen metabolism
CACFD1	1.89475	1.70986	1.83657	3.96669	5.39189	3.87157	2.36741	9.41369e-07	Up	GO:0016021,GO:0016192	integral component of membrane|vesicle-mediated transport
CACNA1E	0.852692	1.08759	0.870054	1.76049	2.15089	2.14147	2.09885	3.19422e-15	Up	GO:0005245,GO:0005262,GO:0005509,GO:0005886,GO:0005891,GO:0006816,GO:0007268,GO:0034765,GO:0050796,GO:0051899,GO:0070509	voltage-gated calcium channel activity|calcium channel activity|calcium ion binding|plasma membrane|voltage-gated calcium channel complex|calcium ion transport|chemical synaptic transmission|regulation of ion transmembrane transport|regulation of insulin secretion|membrane depolarization|calcium ion import	ko04020,ko04010	Calcium signaling pathway|MAPK signaling pathway
CACNG4	0.553378	0.418084	0.524725	1.78782	1.86822	1.96965	3.65866	1.39974e-30	Up	GO:0005245,GO:0005246,GO:0005262,GO:0005886,GO:0005887,GO:0009986,GO:0016247,GO:0019226,GO:0030666,GO:0032281,GO:0035255,GO:0036477,GO:0042220,GO:0044297,GO:0051899,GO:0051968,GO:0098839,GO:0098943,GO:0098962,GO:0098970,GO:0098978,GO:0099061,GO:0099590,GO:1990454,GO:2000311,GO:2000969	voltage-gated calcium channel activity|calcium channel regulator activity|calcium channel activity|plasma membrane|integral component of plasma membrane|cell surface|channel regulator activity|transmission of nerve impulse|endocytic vesicle membrane|AMPA glutamate receptor complex|ionotropic glutamate receptor binding|somatodendritic compartment|response to cocaine|cell body|membrane depolarizati…	ko04010,ko04261,ko04921,ko04260	MAPK signaling pathway|Adrenergic signaling in cardiomyocytes|Oxytocin signaling pathway|Cardiac muscle contraction
CALR3	0.0790315	0.185762	0.20983	0.443252	0.2433	0.291717	2.01611	0.0480821	Up	GO:0005635,GO:0005788,GO:0007283,GO:0030154,GO:0030246,GO:0044183,GO:0046872,GO:0051082	nuclear envelope|endoplasmic reticulum lumen|spermatogenesis|cell differentiation|carbohydrate binding|protein binding involved in protein folding|metal ion binding|unfolded protein binding
CAMK2B	1.39371	1.14374	1.10112	2.97944	3.19109	2.90727	2.42941	4.02565e-31	Up	GO:0000165,GO:0003779,GO:0004674,GO:0004683,GO:0005088,GO:0005516,GO:0005524,GO:0005654,GO:0005737,GO:0005815,GO:0005829,GO:0005886,GO:0006468,GO:0007165,GO:0010976,GO:0014733,GO:0030054,GO:0030666,GO:0033017,GO:0042802,GO:0042803,GO:0043005,GO:0045202,GO:0046777,GO:0048169,GO:0051823,GO:0051924,GO:0060333,GO:0060998,GO:0061003,GO:0090129,GO:2001222	MAPK cascade|actin binding|protein serine/threonine kinase activity|calmodulin-dependent protein kinase activity|Ras guanyl-nucleotide exchange factor activity|calmodulin binding|ATP binding|nucleoplasm|cytoplasm|microtubule organizing center|cytosol|plasma membrane|protein phosphorylation|signal transduction|positive regulation of neuron projection development|regulation of skeletal muscle adapt…	ko04066,ko04360,ko04922,ko04722,ko04916,ko04728,ko04261,ko04925,ko04911,ko04713,ko04310,ko04024,ko04725,ko04745,ko04114,ko04020,ko04912,ko04971,ko04750,ko04740,ko04720,ko04012,ko04921	HIF-1 signaling pathway|Axon guidance|Glucagon signaling pathway|Neurotrophin signaling pathway|Melanogenesis|Dopaminergic synapse|Adrenergic signaling in cardiomyocytes|Aldosterone synthesis and secretion|Insulin secretion|Circadian entrainment|Wnt signaling pathway|cAMP signaling pathway|Cholinergic synapse|Phototransduction - fly|Oocyte meiosis|Calcium signaling pathway|GnRH signaling pathway|…
CAMP	0.579015	0.324776	0.279509	1.46658	0.972279	0.599072	2.50462	0.0248501	Up	GO:0005576,GO:0042742	extracellular region|defense response to bacterium	ko04970	Salivary secretion
CARMIL3	0.11229	0.118772	0.124222	0.31083	0.298919	0.186516	2.18698	0.00209791	Up	GO:0005737,GO:0005886	cytoplasm|plasma membrane
CATSPERG	0.198846	0.271384	0.17598	0.536149	0.362412	0.591909	2.25066	0.000142138	Up	GO:0007275,GO:0007283,GO:0030154,GO:0036128,GO:0097228	multicellular organism development|spermatogenesis|cell differentiation|CatSper complex|sperm principal piece
CBFA2T3	0.56261	0.428888	0.421657	1.12242	1.151	1.08511	2.31387	5.31623e-13	Up
CCDC92	0.745843	0.502724	1.30074	1.97645	1.90679	1.98379	2.23861	8.56906e-06	Up	GO:0005654,GO:0005813,GO:0005814,GO:0043231	nucleoplasm|centrosome|centriole|intracellular membrane-bounded organelle
CCL17	0.144644	0.350608	0.128011	0.0785075	0	0	0.124719	0.0332764	Down	GO:0002548,GO:0005615,GO:0006954,GO:0007186,GO:0008009,GO:0030593,GO:0043547,GO:0048020,GO:0048247,GO:0070098,GO:0070374,GO:0071346,GO:0071347,GO:0071356	monocyte chemotaxis|extracellular space|inflammatory response|G protein-coupled receptor signaling pathway|chemokine activity|neutrophil chemotaxis|positive regulation of GTPase activity|CCR chemokine receptor binding|lymphocyte chemotaxis|chemokine-mediated signaling pathway|positive regulation of ERK1 and ERK2 cascade|cellular response to interferon-gamma|cellular response to interleukin-1|cell…	ko04060,ko04062	Cytokine-cytokine receptor interaction|Chemokine signaling pathway
CCN5	1.98971	2.2421	2.54123	5.53946	6.62133	6.75388	2.71943	1.11606e-27	Up
CCR1	0.0208496	0.0918874	0.221425	0.248961	0.385116	0.384794	2.96824	0.0197653	Up	GO:0005886,GO:0006935,GO:0006954,GO:0006955,GO:0016021,GO:0016493,GO:0090026	plasma membrane|chemotaxis|inflammatory response|immune response|integral component of membrane|C-C chemokine receptor activity|positive regulation of monocyte chemotaxis	ko04060,ko04062	Cytokine-cytokine receptor interaction|Chemokine signaling pathway
CD207	0.0233768	0.0206051	0.0413773	0.253762	0.279398	0.151003	7.81083	0.00569466	Up
CD274	0.274325	0.769359	0.463489	0.135358	0.162581	0.23013	0.341963	0.019645	Down	GO:0002845,GO:0005886,GO:0006955,GO:0007165,GO:0007166,GO:0009897,GO:0009986,GO:0016021,GO:0030335,GO:0031295,GO:0031901,GO:0032689,GO:0032693,GO:0034097,GO:0042102,GO:0042130,GO:0046007,GO:0055038,GO:0070062,GO:0071222,GO:1901998,GO:1903556,GO:1905404,GO:2000562,GO:2001181,GO:2001186	positive regulation of tolerance induction to tumor cell|plasma membrane|immune response|signal transduction|cell surface receptor signaling pathway|external side of plasma membrane|cell surface|integral component of membrane|positive regulation of cell migration|T cell costimulation|early endosome membrane|negative regulation of interferon-gamma production|negative regulation of interleukin-10 p…	ko04514	Cell adhesion molecules (CAMs)
CD300LG	0.658807	0.701431	0.675414	0.0920494	0.170096	0.0662111	0.157164	7.3026e-20	Down	GO:0002376,GO:0005886,GO:0016021,GO:0016323,GO:0016324,GO:0032585,GO:0050776	immune system process|plasma membrane|integral component of membrane|basolateral plasma membrane|apical plasma membrane|multivesicular body membrane|regulation of immune response
CDH13	0.475077	0.448659	0.390415	0.135067	0.245804	0.167008	0.405677	0.00119781	Down
CDH23	0.18229	0.07521	0.127003	0.362079	0.290776	0.304218	2.42033	2.5875e-06	Up
CDHR2	3.75388	3.38094	3.50333	1.56777	1.53746	1.82913	0.451582	3.30007e-27	Down
CDK15	0.835425	0.438688	0.77082	0.289428	0.289698	0.360856	0.446611	0.0041484	Down	GO:0004674,GO:0004693,GO:0005524,GO:0005634,GO:0005737,GO:0005829,GO:0006468,GO:0030332,GO:0046872	protein serine/threonine kinase activity|cyclin-dependent protein serine/threonine kinase activity|ATP binding|nucleus|cytoplasm|cytosol|protein phosphorylation|cyclin binding|metal ion binding
CDKN1C	2.96765	3.58909	3.92941	7.26701	7.66122	7.10101	2.04774	1.13201e-23	Up	GO:0000122,GO:0001501,GO:0001822,GO:0004860,GO:0004861,GO:0005634,GO:0005737,GO:0007050,GO:0007096,GO:0007568,GO:0030099,GO:0030325,GO:0030511,GO:0033673,GO:0035264,GO:0042326,GO:0042551,GO:0043010,GO:0044877,GO:0045892,GO:0045893,GO:0050680,GO:0055123,GO:0060065,GO:0060669,GO:0071514,GO:1902746,GO:1904030	negative regulation of transcription by RNA polymerase II|skeletal system development|kidney development|protein kinase inhibitor activity|cyclin-dependent protein serine/threonine kinase inhibitor activity|nucleus|cytoplasm|cell cycle arrest|regulation of exit from mitosis|aging|myeloid cell differentiation|adrenal gland development|positive regulation of transforming growth factor beta receptor…	ko04110	Cell cycle
CETP	0.882165	0.765418	0.695331	1.55612	1.69236	1.70442	2.05826	2.06066e-06	Up	GO:0005615,GO:0008203,GO:0008289,GO:0017127,GO:0030301,GO:0034197,GO:0034364,GO:0034372,GO:0034375,GO:0043691	extracellular space|cholesterol metabolic process|lipid binding|cholesterol transporter activity|cholesterol transport|triglyceride transport|high-density lipoprotein particle|very-low-density lipoprotein particle remodeling|high-density lipoprotein particle remodeling|reverse cholesterol transport
CHODL	0.0785652	0.217642	0.109263	0.426423	0.268287	0.310709	2.42888	0.00701595	Up
CHRD	0.0201888	0.0296583	0.0714689	0.248375	0.292478	0.353968	7.17609	1.0169e-09	Up	GO:0001501,GO:0001649,GO:0001702,GO:0001707,GO:0002053,GO:0005615,GO:0008201,GO:0019955,GO:0021919,GO:0030336,GO:0030514,GO:0030900,GO:0033504,GO:0045545,GO:0045668,GO:0045785	skeletal system development|osteoblast differentiation|gastrulation with mouth forming second|mesoderm formation|positive regulation of mesenchymal cell proliferation|extracellular space|heparin binding|cytokine binding|BMP signaling pathway involved in spinal cord dorsal/ventral patterning|negative regulation of cell migration|negative regulation of BMP signaling pathway|forebrain development|fl…	ko04350	TGF-beta signaling pathway
CHST9	0.0868733	0.0918874	0.153767	0.56582	0.792885	0.609258	5.76051	2.17444e-07	Up	GO:0000139,GO:0001537,GO:0005576,GO:0006790,GO:0016021,GO:0016051,GO:0030166,GO:0030203,GO:0030206,GO:0042446,GO:0047756	Golgi membrane|N-acetylgalactosamine 4-O-sulfotransferase activity|extracellular region|sulfur compound metabolic process|integral component of membrane|carbohydrate biosynthetic process|proteoglycan biosynthetic process|glycosaminoglycan metabolic process|chondroitin sulfate biosynthetic process|hormone biosynthetic process|chondroitin 4-sulfotransferase activity	ko00513	Various types of N-glycan biosynthesis
CIB3	0.60406	0.865211	1.80427	0.327862	0.164084	0.243871	0.21938	0.0123148	Down	GO:0000287,GO:0005509	magnesium ion binding|calcium ion binding
CIDEC	3.15521	3.06176	3.56094	1.524	1.19517	1.20203	0.39104	8.53628e-16	Down	GO:0005634,GO:0005783,GO:0005811,GO:0005829,GO:0006915,GO:0034389,GO:0097194	nucleus|endoplasmic reticulum|lipid droplet|cytosol|apoptotic process|lipid droplet organization|execution phase of apoptosis
CILP	0.09765	0.0717265	0.0720175	0.147225	0.229884	0.175214	2.22502	0.00617199	Up	GO:0005201,GO:0005615,GO:0010629,GO:0016311,GO:0043569,GO:0060392,GO:0062023,GO:0070062,GO:0071560	extracellular matrix structural constituent|extracellular space|negative regulation of gene expression|dephosphorylation|negative regulation of insulin-like growth factor receptor signaling pathway|negative regulation of SMAD protein signal transduction|collagen-containing extracellular matrix|extracellular exosome|cellular response to transforming growth factor beta stimulus
CLDN2	1.25426	2.12787	2.9362	3.30866	6.55022	5.18968	2.31825	0.00563093	Up	GO:0005198,GO:0005886,GO:0005923,GO:0016021,GO:0016338,GO:0042802	structural molecule activity|plasma membrane|bicellular tight junction|integral component of membrane|calcium-independent cell-cell adhesion via plasma membrane cell-adhesion molecules|identical protein binding	ko04514,ko04670,ko04530	Cell adhesion molecules (CAMs)|Leukocyte transendothelial migration|Tight junction
CLEC19A	0.17017	0.149993	0.351403	0.492596	0.801214	0.732807	2.93243	0.047775	Up	GO:0005576,GO:0030246	extracellular region|carbohydrate binding
CLEC2B	0.200895	0.28332	0.106676	0.392537	0.523871	0.444919	2.24779	0.0269398	Up
CNGA3	0.321894	0.176107	0.255408	0.843438	1.38694	0.624806	3.68491	0.00128166	Up			ko04024,ko04740	cAMP signaling pathway|Olfactory transduction
CNTN3	0.00878628	0.061956	0.0466555	0.5055	0.171839	0.299991	8.1715	0.00106014	Up	GO:0005576,GO:0005886,GO:0007155,GO:0007399,GO:0031225	extracellular region|plasma membrane|cell adhesion|nervous system development|anchored component of membrane
COL12A1	1.62837	1.72061	1.85005	4.1361	4.70645	4.32321	2.46686	5.02626e-59	Up	GO:0001501,GO:0003429,GO:0005576,GO:0005595,GO:0005615,GO:0005788,GO:0007155,GO:0030020,GO:0030199,GO:0031012,GO:0035987,GO:0062023,GO:0070062,GO:1903561	skeletal system development|growth plate cartilage chondrocyte morphogenesis|extracellular region|collagen type XII trimer|extracellular space|endoplasmic reticulum lumen|cell adhesion|extracellular matrix structural constituent conferring tensile strength|collagen fibril organization|extracellular matrix|endodermal cell differentiation|collagen-containing extracellular matrix|extracellular exoso…	ko04974	Protein digestion and absorption
COL14A1	1.27421	1.45816	1.57493	4.89038	5.69277	6.12622	3.77779	1.56306e-39	Up	GO:0003429,GO:0003723,GO:0005201,GO:0005518,GO:0005576,GO:0005581,GO:0005596,GO:0005615,GO:0005788,GO:0030020,GO:0030198,GO:0030199,GO:0030674,GO:0031012,GO:0062023,GO:0098609	growth plate cartilage chondrocyte morphogenesis|RNA binding|extracellular matrix structural constituent|collagen binding|extracellular region|collagen trimer|collagen type XIV trimer|extracellular space|endoplasmic reticulum lumen|extracellular matrix structural constituent conferring tensile strength|extracellular matrix organization|collagen fibril organization|protein binding, bridging|extrac…	ko04974	Protein digestion and absorption
COL4A4	0.104802	0.116474	0.125012	0.18796	0.227743	0.332178	2.10085	0.00132443	Up	GO:0001525,GO:0001886,GO:0005201,GO:0005576,GO:0005587,GO:0005604,GO:0005615,GO:0005788,GO:0030198,GO:0031012,GO:0032836	angiogenesis|endothelial cell morphogenesis|extracellular matrix structural constituent|extracellular region|collagen type IV trimer|basement membrane|extracellular space|endoplasmic reticulum lumen|extracellular matrix organization|extracellular matrix|glomerular basement membrane development	ko04974,ko04151,ko04512,ko04510	Protein digestion and absorption|PI3K-Akt signaling pathway|ECM-receptor interaction|Focal adhesion
COL6A3	0.053437	0.0363962	0.103183	0.00527338	0.0263915	0.022414	0.27138	0.0215672	Down	GO:0003429,GO:0004867,GO:0005576,GO:0005589,GO:0005615,GO:0005788,GO:0007155,GO:0007517,GO:0030020,GO:0030198,GO:0031012,GO:0042383,GO:0062023,GO:0070062,GO:1903561	growth plate cartilage chondrocyte morphogenesis|serine-type endopeptidase inhibitor activity|extracellular region|collagen type VI trimer|extracellular space|endoplasmic reticulum lumen|cell adhesion|muscle organ development|extracellular matrix structural constituent conferring tensile strength|extracellular matrix organization|extracellular matrix|sarcolemma|collagen-containing extracellular m…	ko04974,ko04151,ko04512,ko04510	Protein digestion and absorption|PI3K-Akt signaling pathway|ECM-receptor interaction|Focal adhesion
COL9A2	0.377751	0.353347	0.484413	0.795012	0.846011	1.07421	2.17337	5.32616e-07	Up	GO:0001501,GO:0005201,GO:0005576,GO:0005594,GO:0005604,GO:0005615,GO:0005788,GO:0030020,GO:0030198,GO:0031012	skeletal system development|extracellular matrix structural constituent|extracellular region|collagen type IX trimer|basement membrane|extracellular space|endoplasmic reticulum lumen|extracellular matrix structural constituent conferring tensile strength|extracellular matrix organization|extracellular matrix	ko04974,ko04151,ko04512,ko04510	Protein digestion and absorption|PI3K-Akt signaling pathway|ECM-receptor interaction|Focal adhesion
CORO2B	1.16659	0.849959	0.841472	1.93981	1.87568	2.17792	2.04064	2.4528e-13	Up	GO:0003779,GO:0005737,GO:0015629,GO:0016020,GO:0030036,GO:0051015	actin binding|cytoplasm|actin cytoskeleton|membrane|actin cytoskeleton organization|actin filament binding
CPA4	1.57054	1.95096	1.56998	0.812679	0.459768	0.608243	0.360794	3.19171e-13	Down	GO:0004181,GO:0005615,GO:0006508,GO:0008270,GO:0016573	metallocarboxypeptidase activity|extracellular space|proteolysis|zinc ion binding|histone acetylation
CPED1	0.0679441	0.0313699	0.0286338	0.0175607	0.00351542	0.00298561	0.184128	0.00754388	Down	GO:0005783	endoplasmic reticulum
CPLX1	0.241577	0.144795	0.213797	0.0629371	0.0419972	0.0891695	0.314329	0.00549475	Down	GO:0005326,GO:0005829,GO:0016079,GO:0019905,GO:0030073,GO:0031201,GO:0031630,GO:0044305,GO:0098685,GO:0098794,GO:0098967,GO:0098978	neurotransmitter transporter activity|cytosol|synaptic vesicle exocytosis|syntaxin binding|insulin secretion|SNARE complex|regulation of synaptic vesicle fusion to presynaptic active zone membrane|calyx of Held|Schaffer collateral - CA1 synapse|postsynapse|exocytic insertion of neurotransmitter receptor to postsynaptic membrane|glutamatergic synapse	ko04721	Synaptic vesicle cycle
CPN1	0.157883	0.0579847	0.186304	0.299926	0.671889	0.437077	3.3967	0.00234108	Up	GO:0004181,GO:0005576,GO:0005615,GO:0006518,GO:0008270,GO:0010815,GO:0016485,GO:0030449,GO:0051384	metallocarboxypeptidase activity|extracellular region|extracellular space|peptide metabolic process|zinc ion binding|bradykinin catabolic process|protein processing|regulation of complement activation|response to glucocorticoid
CPN2	1.05966	1.14573	0.925306	0.199384	0.230273	0.221644	0.20269	5.1899e-12	Down	GO:0004181,GO:0005576,GO:0005615,GO:0030234,GO:0030449,GO:0031012,GO:0050821,GO:0070062,GO:0072562	metallocarboxypeptidase activity|extracellular region|extracellular space|enzyme regulator activity|regulation of complement activation|extracellular matrix|protein stabilization|extracellular exosome|blood microparticle
CPNE4	0.547965	0.500882	0.652591	1.23372	1.08051	1.24853	2.03947	1.95405e-08	Up	GO:0005544,GO:0005886,GO:0070062,GO:0071277	calcium-dependent phospholipid binding|plasma membrane|extracellular exosome|cellular response to calcium ion
CREB5	2.1499	1.74636	1.26845	3.20322	3.86271	3.94186	2.07409	6.10952e-09	Up	GO:0000981,GO:0003677,GO:0003700,GO:0005634,GO:0006366,GO:0045893,GO:0046872,GO:0070062	DNA-binding transcription factor activity, RNA polymerase II-specific|DNA binding|DNA-binding transcription factor activity|nucleus|transcription by RNA polymerase II|positive regulation of transcription, DNA-templated|metal ion binding|extracellular exosome	ko04922,ko04211,ko04962,ko04728,ko04668,ko04261,ko04925,ko04911,ko04151,ko04918,ko04024,ko04725,ko04152,ko04022,ko04915	Glucagon signaling pathway|Longevity regulating pathway|Vasopressin-regulated water reabsorption|Dopaminergic synapse|TNF signaling pathway|Adrenergic signaling in cardiomyocytes|Aldosterone synthesis and secretion|Insulin secretion|PI3K-Akt signaling pathway|Thyroid hormone synthesis|cAMP signaling pathway|Cholinergic synapse|AMPK signaling pathway|cGMP-PKG signaling pathway|Estrogen signaling p…
CRISPLD2	13.1321	11.934	11.8869	26.305	26.1429	24.1048	2.01839	3.51415e-43	Up	GO:0005539,GO:0005576,GO:0005615,GO:0008201,GO:0030133,GO:0030198,GO:0030324,GO:0031012,GO:0034774,GO:0043312,GO:0060325,GO:0070062,GO:1904813	glycosaminoglycan binding|extracellular region|extracellular space|heparin binding|transport vesicle|extracellular matrix organization|lung development|extracellular matrix|secretory granule lumen|neutrophil degranulation|face morphogenesis|extracellular exosome|ficolin-1-rich granule lumen
CRMP1	1.36497	1.87515	1.71951	3.99128	3.63425	3.86951	2.26093	3.36929e-16	Up	GO:0000226,GO:0005813,GO:0005819,GO:0005829,GO:0006139,GO:0007399,GO:0007411,GO:0010977,GO:0016810,GO:0030496,GO:0031005,GO:1904530	microtubule cytoskeleton organization|centrosome|spindle|cytosol|nucleobase-containing compound metabolic process|nervous system development|axon guidance|negative regulation of neuron projection development|hydrolase activity, acting on carbon-nitrogen (but not peptide) bonds|midbody|filamin binding|negative regulation of actin filament binding
CRNN	7.04557	7.32061	6.3455	2.88705	2.36587	2.54034	0.366936	7.19495e-31	Down	GO:0005509,GO:0005737,GO:0009408,GO:0016020,GO:0046914,GO:0070062,GO:0098609	calcium ion binding|cytoplasm|response to heat|membrane|transition metal ion binding|extracellular exosome|cell-cell adhesion
CRYGD	0.484902	1.04909	0.897297	2.87113	1.86797	2.03391	2.72464	8.94385e-05	Up
CSF2	0.176665	0.654014	0.437779	0.230129	0.0767811	0.0978142	0.313366	0.0377207	Down	GO:0005125,GO:0005129,GO:0005615,GO:0006955,GO:0008083	cytokine activity|granulocyte macrophage colony-stimulating factor receptor binding|extracellular space|immune response|growth factor activity	ko04060,ko04650,ko04668,ko04630,ko04640,ko04664,ko04660	Cytokine-cytokine receptor interaction|Natural killer cell mediated cytotoxicity|TNF signaling pathway|Jak-STAT signaling pathway|Hematopoietic cell lineage|Fc epsilon RI signaling pathway|T cell receptor signaling pathway
CSGALNACT1	2.19238	2.41061	2.52929	0.84996	0.996595	1.00639	0.389565	5.07134e-27	Down			ko00532	Glycosaminoglycan biosynthesis - chondroitin sulfate / dermatan sulfate
CUX2	0.0976067	0.0271685	0.0318252	0.117108	0.173034	0.222805	3.17174	0.000807111	Up	GO:0000122,GO:0000139,GO:0000977,GO:0000978,GO:0000981,GO:0001078,GO:0005634,GO:0007614,GO:0010628,GO:0043565,GO:0048193,GO:0050775,GO:0050890,GO:0051965,GO:0061003,GO:0070062,GO:0071310,GO:2000463	negative regulation of transcription by RNA polymerase II|Golgi membrane|RNA polymerase II regulatory region sequence-specific DNA binding|RNA polymerase II proximal promoter sequence-specific DNA binding|DNA-binding transcription factor activity, RNA polymerase II-specific|proximal promoter DNA-binding transcription repressor activity, RNA polymerase II-specific|nucleus|short-term memory|positiv…
CXCL12	3.74463	2.97598	3.04239	10.8619	11.1389	11.3295	3.32344	2.45918e-18	Up			ko04060,ko04062,ko04670,ko04360,ko04672,ko04064	Cytokine-cytokine receptor interaction|Chemokine signaling pathway|Leukocyte transendothelial migration|Axon guidance|Intestinal immune network for IgA production|NF-kappa B signaling pathway
CXCL17	0.131069	0.181545	0.0662841	0.569116	0.325512	0.293733	3.07041	0.00603138	Up
CXCR3	0.0137348	0.0847436	0.0850875	0.298189	0.194003	0.139417	3.37314	0.0166698	Up			ko04060,ko04062	Cytokine-cytokine receptor interaction|Chemokine signaling pathway
CYP19A1	1.67558	2.12069	2.19267	0.404197	0.466816	0.436108	0.212703	1.39932e-20	Down			ko00140,ko04913	Steroid hormone biosynthesis|Ovarian steroidogenesis
CYP26A1	0.0973566	0.0735541	0.147705	0.226464	0.392903	0.218181	2.55624	0.0204506	Up	GO:0001822,GO:0001972,GO:0005506,GO:0005789,GO:0006766,GO:0006805,GO:0008401,GO:0016125,GO:0016709,GO:0019825,GO:0020037,GO:0031090,GO:0032526,GO:0033189,GO:0034653,GO:0042573,GO:0048387,GO:0055114	kidney development|retinoic acid binding|iron ion binding|endoplasmic reticulum membrane|vitamin metabolic process|xenobiotic metabolic process|retinoic acid 4-hydroxylase activity|sterol metabolic process|oxidoreductase activity, acting on paired donors, with incorporation or reduction of molecular oxygen, NAD(P)H as one donor, and incorporation of one atom of oxygen|oxygen binding|heme binding|…	ko00830	Retinol metabolism
CYP46A1	0.0305183	0.0806994	0.018006	0.176685	0.132637	0.131422	3.34319	0.0180623	Up	GO:0005506,GO:0005783,GO:0005789,GO:0006699,GO:0006707,GO:0006805,GO:0007399,GO:0008395,GO:0016021,GO:0016125,GO:0020037,GO:0031090,GO:0033781	iron ion binding|endoplasmic reticulum|endoplasmic reticulum membrane|bile acid biosynthetic process|cholesterol catabolic process|xenobiotic metabolic process|nervous system development|steroid hydroxylase activity|integral component of membrane|sterol metabolic process|heme binding|organelle membrane|cholesterol 24-hydroxylase activity	ko00120	Primary bile acid biosynthesis
CYP4B1	0.34727	0.306094	0.257943	0.0942426	0.114544	0.108726	0.339173	2.81e-05	Down
DAB1	0.521858	0.545741	0.579267	1.11858	1.13404	1.25288	2.07338	3.5044e-12	Up	GO:0007399,GO:0030154	nervous system development|cell differentiation
DCHS1	0.269785	0.300988	0.368996	0.862193	1.27092	1.30396	3.55831	1.2336e-10	Up	GO:0001658,GO:0003192,GO:0003273,GO:0005509,GO:0005622,GO:0005886,GO:0007156,GO:0007157,GO:0007389,GO:0016020,GO:0016021,GO:0016339,GO:0021915,GO:0022008,GO:0035329,GO:0036342,GO:0043931,GO:0045177,GO:0048565,GO:0072137,GO:0072659,GO:0090102	branching involved in ureteric bud morphogenesis|mitral valve formation|cell migration involved in endocardial cushion formation|calcium ion binding|intracellular|plasma membrane|homophilic cell adhesion via plasma membrane adhesion molecules|heterophilic cell-cell adhesion via plasma membrane cell adhesion molecules|pattern specification process|membrane|integral component of membrane|calcium-de…	ko04392,ko04391	Hippo signaling pathway -multiple species|Hippo signaling pathway - fly
DCT	0	0	0.0656467	0.177145	0.209548	0.109518	7.35123	0.00378505	Up	GO:0002052,GO:0004167,GO:0005507,GO:0005829,GO:0006583,GO:0008544,GO:0016021,GO:0016491,GO:0021847,GO:0033162,GO:0042438,GO:0042470,GO:0048066,GO:0048468	positive regulation of neuroblast proliferation|dopachrome isomerase activity|copper ion binding|cytosol|melanin biosynthetic process from tyrosine|epidermis development|integral component of membrane|oxidoreductase activity|ventricular zone neuroblast division|melanosome membrane|melanin biosynthetic process|melanosome|developmental pigmentation|cell development	ko00350,ko04916	Tyrosine metabolism|Melanogenesis
DDI1	0.11659	0.102766	0.24076	0.548432	0.253358	0.609662	2.98678	0.0066006	Up	GO:0004190,GO:0043130	aspartic-type endopeptidase activity|ubiquitin binding
DDR2	0.34246	0.722862	0.877335	1.33047	1.29254	1.53019	2.08535	4.09545e-05	Up	GO:0001503,GO:0003416,GO:0004714,GO:0004888,GO:0005518,GO:0005524,GO:0005737,GO:0005886,GO:0005887,GO:0005925,GO:0007155,GO:0007165,GO:0009968,GO:0010715,GO:0010763,GO:0015629,GO:0016324,GO:0018108,GO:0030154,GO:0030198,GO:0030199,GO:0030500,GO:0031214,GO:0035988,GO:0038062,GO:0038063,GO:0043066,GO:0043235,GO:0045669,GO:0045860,GO:0046777,GO:0048146,GO:0051091,GO:0070374,GO:0090091	ossification|endochondral bone growth|transmembrane receptor protein tyrosine kinase activity|transmembrane signaling receptor activity|collagen binding|ATP binding|cytoplasm|plasma membrane|integral component of plasma membrane|focal adhesion|cell adhesion|signal transduction|negative regulation of signal transduction|regulation of extracellular matrix disassembly|positive regulation of fibrobla…
DEGS2	0.115715	0.20399	0.102409	0.452203	0.352041	0.512546	3.04671	0.00863167	Up	GO:0000170,GO:0005789,GO:0006667,GO:0016021,GO:0030148,GO:0042284,GO:0046513	sphingosine hydroxylase activity|endoplasmic reticulum membrane|sphinganine metabolic process|integral component of membrane|sphingolipid biosynthetic process|sphingolipid delta-4 desaturase activity|ceramide biosynthetic process	ko04071,ko00600	Sphingolipid signaling pathway|Sphingolipid metabolism
DHCR7	78.3878	73.6331	72.6476	153.994	154.457	166.576	2.05924	6.59799e-95	Up	GO:0001568,GO:0005640,GO:0005783,GO:0005789,GO:0005829,GO:0006695,GO:0009791,GO:0009918,GO:0016020,GO:0016126,GO:0016132,GO:0030154,GO:0030176,GO:0030324,GO:0033489,GO:0033490,GO:0035264,GO:0042127,GO:0045540,GO:0047598,GO:0050661	blood vessel development|nuclear outer membrane|endoplasmic reticulum|endoplasmic reticulum membrane|cytosol|cholesterol biosynthetic process|post-embryonic development|sterol delta7 reductase activity|membrane|sterol biosynthetic process|brassinosteroid biosynthetic process|cell differentiation|integral component of endoplasmic reticulum membrane|lung development|cholesterol biosynthetic process…	ko00100	Steroid biosynthesis
DHRS3	8.22057	9.55931	10.2263	29.1183	33.3245	37.2741	3.46739	1.74597e-30	Up	GO:0000166,GO:0001523,GO:0003151,GO:0004745,GO:0005789,GO:0005811,GO:0007601,GO:0009055,GO:0016021,GO:0030278,GO:0042572,GO:0042622,GO:0048387,GO:0052650,GO:0060021,GO:0060349,GO:0060411	nucleotide binding|retinoid metabolic process|outflow tract morphogenesis|retinol dehydrogenase activity|endoplasmic reticulum membrane|lipid droplet|visual perception|electron transfer activity|integral component of membrane|regulation of ossification|retinol metabolic process|photoreceptor outer segment membrane|negative regulation of retinoic acid receptor signaling pathway|NADP-retinol dehydr…	ko00830	Retinol metabolism
DHRS9	0.365032	0.168919	0.129223	0.0297189	0.0297466	0.0252635	0.124238	0.00316147	Down	GO:0004022,GO:0004745,GO:0005789,GO:0008209,GO:0016854,GO:0030176,GO:0030855,GO:0031090,GO:0042448,GO:0042572,GO:0042904,GO:0047035	alcohol dehydrogenase (NAD) activity|retinol dehydrogenase activity|endoplasmic reticulum membrane|androgen metabolic process|racemase and epimerase activity|integral component of endoplasmic reticulum membrane|epithelial cell differentiation|organelle membrane|progesterone metabolic process|retinol metabolic process|9-cis-retinoic acid biosynthetic process|testosterone dehydrogenase (NAD+) activ…	ko00830	Retinol metabolism
DHX58	0.31829	0.287934	0.177909	0.181849	0.127413	0.0850224	0.491226	0.0156719	Down	GO:0003677,GO:0003725,GO:0003727,GO:0004386,GO:0005524,GO:0005737,GO:0008270,GO:0009615,GO:0009617,GO:0016032,GO:0032480,GO:0032481,GO:0039534,GO:0039536,GO:0045087,GO:0045088,GO:0045824,GO:0051607,GO:1900245,GO:1900246	DNA binding|double-stranded RNA binding|single-stranded RNA binding|helicase activity|ATP binding|cytoplasm|zinc ion binding|response to virus|response to bacterium|viral process|negative regulation of type I interferon production|positive regulation of type I interferon production|negative regulation of MDA-5 signaling pathway|negative regulation of RIG-I signaling pathway|innate immune response…	ko04622	RIG-I-like receptor signaling pathway
DKK1	4.57238	5.04517	4.9827	1.6351	1.60025	1.66178	0.326895	3.64843e-55	Down			ko04310	Wnt signaling pathway
DKK3	0.0277052	0.0895407	0.122596	0.160398	0.270924	0.204528	2.58472	0.0130288	Up	GO:0005615,GO:0009653,GO:0016055,GO:0017015,GO:0030325,GO:0032348,GO:0039706,GO:0045892,GO:0048019,GO:0090090,GO:1902613,GO:2000065	extracellular space|anatomical structure morphogenesis|Wnt signaling pathway|regulation of transforming growth factor beta receptor signaling pathway|adrenal gland development|negative regulation of aldosterone biosynthetic process|co-receptor binding|negative regulation of transcription, DNA-templated|receptor antagonist activity|negative regulation of canonical Wnt signaling pathway|negative re…
DLG2	0.239874	0.143774	0.169832	0.395792	0.417012	0.460413	2.23652	0.00137117	Up	GO:0004385,GO:0005829,GO:0005886,GO:0007268,GO:0010923,GO:0014069,GO:0016020,GO:0016323,GO:0019233,GO:0019900,GO:0030054,GO:0031594,GO:0035255,GO:0035865,GO:0043005,GO:0043113,GO:0044224,GO:0045197,GO:0097120,GO:0098609,GO:0098839,GO:0098919,GO:0098978,GO:0099641,GO:0099642,GO:0099645,GO:1904115	guanylate kinase activity|cytosol|plasma membrane|chemical synaptic transmission|negative regulation of phosphatase activity|postsynaptic density|membrane|basolateral plasma membrane|sensory perception of pain|kinase binding|cell junction|neuromuscular junction|ionotropic glutamate receptor binding|cellular response to potassium ion|neuron projection|receptor clustering|juxtaparanode region of ax…	ko04390	Hippo signaling pathway
DLL1	0.0651688	0.0933429	0.129768	0.274127	0.115063	0.23303	2.10723	0.0390338	Up	GO:0001709,GO:0001756,GO:0001757,GO:0001947,GO:0002315,GO:0003323,GO:0005112,GO:0005509,GO:0005576,GO:0005886,GO:0005887,GO:0005912,GO:0007219,GO:0007368,GO:0007386,GO:0008217,GO:0008284,GO:0008285,GO:0009954,GO:0014002,GO:0014807,GO:0016324,GO:0021510,GO:0021688,GO:0021693,GO:0030097,GO:0030154,GO:0030155,GO:0030857,GO:0030957,GO:0031410,GO:0032693,GO:0034351,GO:0035265,GO:0040008,GO:0045121,GO:…	cell fate determination|somitogenesis|somite specification|heart looping|marginal zone B cell differentiation|type B pancreatic cell development|Notch binding|calcium ion binding|extracellular region|plasma membrane|integral component of plasma membrane|adherens junction|Notch signaling pathway|determination of left/right symmetry|compartment pattern specification|regulation of blood pressure|pos…	ko04330	Notch signaling pathway
DLX3	6.61613	6.94133	6.54279	3.40199	3.05591	3.23802	0.470218	2.22141e-12	Down	GO:0000981,GO:0001077,GO:0001568,GO:0001890,GO:0003677,GO:0003682,GO:0003700,GO:0005634,GO:0042475,GO:0043565,GO:0071895	DNA-binding transcription factor activity, RNA polymerase II-specific|proximal promoter DNA-binding transcription activator activity, RNA polymerase II-specific|blood vessel development|placenta development|DNA binding|chromatin binding|DNA-binding transcription factor activity|nucleus|odontogenesis of dentin-containing tooth|sequence-specific DNA binding|odontoblast differentiation
DMKN	0.0707739	0.0311911	0.0313177	0.403341	0.115348	0.195927	5.23117	0.0205429	Up	GO:0005615,GO:1903575	extracellular space|cornified envelope assembly
DMRT1	0.473273	0.59445	0.628276	0.218344	0.154269	0.131019	0.290062	2.73062e-06	Down	GO:0000122,GO:0000902,GO:0000977,GO:0000981,GO:0000987,GO:0001228,GO:0002176,GO:0003682,GO:0005634,GO:0005737,GO:0007283,GO:0008354,GO:0030238,GO:0035556,GO:0042802,GO:0042803,GO:0045835,GO:0045840,GO:0045944,GO:0046661,GO:0046872,GO:0046982,GO:0048599,GO:0060008,GO:0060009,GO:0060903,GO:1900107,GO:2000020	negative regulation of transcription by RNA polymerase II|cell morphogenesis|RNA polymerase II regulatory region sequence-specific DNA binding|DNA-binding transcription factor activity, RNA polymerase II-specific|proximal promoter sequence-specific DNA binding|DNA-binding transcription activator activity, RNA polymerase II-specific|male germ cell proliferation|chromatin binding|nucleus|cytoplasm|…
DNAH5	0.989704	0.949328	0.873319	2.01598	2.11907	1.87492	2.08232	3.36786e-37	Up	GO:0003341,GO:0005524,GO:0005874,GO:0005930,GO:0007018,GO:0007368,GO:0007507,GO:0008569,GO:0021670,GO:0030286,GO:0030317,GO:0036157,GO:0036158,GO:0045503,GO:0045505,GO:0051959,GO:0060271,GO:0097729	cilium movement|ATP binding|microtubule|axoneme|microtubule-based movement|determination of left/right symmetry|heart development|ATP-dependent microtubule motor activity, minus-end-directed|lateral ventricle development|dynein complex|flagellated sperm motility|outer dynein arm|outer dynein arm assembly|dynein light chain binding|dynein intermediate chain binding|dynein light intermediate chain …
DNAJB13	1.36136	2.21989	2.62381	4.23633	6.92742	5.99506	2.69316	1.15761e-05	Up	GO:0005829,GO:0005930,GO:0031514,GO:0036126,GO:0051082,GO:0051085,GO:0051087,GO:0097224,GO:1904158	cytosol|axoneme|motile cilium|sperm flagellum|unfolded protein binding|chaperone cofactor-dependent protein refolding|chaperone binding|sperm connecting piece|axonemal central apparatus assembly
DNASE1L3	0.846032	0.505164	0.676285	0.385131	0.237225	0.377761	0.480091	0.0350976	Down	GO:0000737,GO:0002283,GO:0002673,GO:0003677,GO:0004530,GO:0004536,GO:0005509,GO:0005576,GO:0005634,GO:0005783,GO:0006259,GO:0006308,GO:0006309,GO:0010623,GO:0070948	DNA catabolic process, endonucleolytic|neutrophil activation involved in immune response|regulation of acute inflammatory response|DNA binding|deoxyribonuclease I activity|deoxyribonuclease activity|calcium ion binding|extracellular region|nucleus|endoplasmic reticulum|DNA metabolic process|DNA catabolic process|apoptotic DNA fragmentation|programmed cell death involved in cell development|regula…
DOCK2	0.725139	0.909704	0.770783	0.379002	0.312655	0.237211	0.377117	1.12669e-15	Down	GO:0001766,GO:0001768,GO:0001771,GO:0002277,GO:0005096,GO:0005576,GO:0005829,GO:0005856,GO:0006935,GO:0007264,GO:0016020,GO:0030036,GO:0030676,GO:0035580,GO:0042608,GO:0043312,GO:0044351,GO:0045059,GO:0045060,GO:0046633,GO:0050690,GO:0050766,GO:0070062	membrane raft polarization|establishment of T cell polarity|immunological synapse formation|myeloid dendritic cell activation involved in immune response|GTPase activator activity|extracellular region|cytosol|cytoskeleton|chemotaxis|small GTPase mediated signal transduction|membrane|actin cytoskeleton organization|Rac guanyl-nucleotide exchange factor activity|specific granule lumen|T cell recept…	ko04666,ko04062	Fc gamma R-mediated phagocytosis|Chemokine signaling pathway
DRC1	0.114318	0.268703	0.460896	0.496381	0.45544	0.820486	2.04514	0.0469783	Up	GO:0005930,GO:0031514,GO:0060285,GO:0070286	axoneme|motile cilium|cilium-dependent cell motility|axonemal dynein complex assembly
DRP2	7.5456	7.21048	6.82015	2.21566	2.61062	2.55087	0.332909	6.41383e-63	Down	GO:0007417,GO:0008270,GO:0014069,GO:0030054,GO:0030425,GO:0043204,GO:0045211,GO:0050808,GO:0098978	central nervous system development|zinc ion binding|postsynaptic density|cell junction|dendrite|perikaryon|postsynaptic membrane|synapse organization|glutamatergic synapse
DSC2	0.460705	0.403199	0.451102	0.922183	1.097	0.931672	2.18478	6.01545e-15	Up	GO:0001533,GO:0005509,GO:0005886,GO:0005913,GO:0007155,GO:0007156,GO:0009267,GO:0014704,GO:0016021,GO:0030057,GO:0031410,GO:0031424,GO:0070062,GO:0070268,GO:0086042,GO:0086073,GO:0086083,GO:0086091,GO:0098911	cornified envelope|calcium ion binding|plasma membrane|cell-cell adherens junction|cell adhesion|homophilic cell adhesion via plasma membrane adhesion molecules|cellular response to starvation|intercalated disc|integral component of membrane|desmosome|cytoplasmic vesicle|keratinization|extracellular exosome|cornification|cardiac muscle cell-cardiac muscle cell adhesion|bundle of His cell-Purkinje…
DUSP15	0.0279	0.196735	0.172842	0.333148	0.303144	0.36044	2.45251	0.0158684	Up	GO:0000122,GO:0004725,GO:0005829,GO:0005886,GO:0007179,GO:0008138,GO:0042127,GO:0046330,GO:0070374	negative regulation of transcription by RNA polymerase II|protein tyrosine phosphatase activity|cytosol|plasma membrane|transforming growth factor beta receptor signaling pathway|protein tyrosine/serine/threonine phosphatase activity|regulation of cell proliferation|positive regulation of JNK cascade|positive regulation of ERK1 and ERK2 cascade
DUSP5	14.7777	17.4959	17.928	8.3003	8.63529	8.62492	0.496233	1.45083e-20	Down	GO:0000165,GO:0000187,GO:0000188,GO:0004725,GO:0005634,GO:0005654,GO:0005737,GO:0006470,GO:0008138,GO:0016311,GO:0016791,GO:0017017,GO:0035335,GO:0035970	MAPK cascade|activation of MAPK activity|inactivation of MAPK activity|protein tyrosine phosphatase activity|nucleus|nucleoplasm|cytoplasm|protein dephosphorylation|protein tyrosine/serine/threonine phosphatase activity|dephosphorylation|phosphatase activity|MAP kinase tyrosine/serine/threonine phosphatase activity|peptidyl-tyrosine dephosphorylation|peptidyl-threonine dephosphorylation	ko04010	MAPK signaling pathway
EBF4	0.593903	0.540371	0.949487	2.35003	2.7269	2.42201	3.50273	2.61084e-14	Up	GO:0000981,GO:0001077,GO:0003677,GO:0005634,GO:0007275,GO:0045944,GO:0046872,GO:0046983	DNA-binding transcription factor activity, RNA polymerase II-specific|proximal promoter DNA-binding transcription activator activity, RNA polymerase II-specific|DNA binding|nucleus|multicellular organism development|positive regulation of transcription by RNA polymerase II|metal ion binding|protein dimerization activity
ECHDC3	2.71384	2.36992	3.2802	5.68732	6.30693	5.41438	2.02662	1.283e-14	Up	GO:0003824,GO:0005739	catalytic activity|mitochondrion
EDIL3	0.212408	0.266273	0.246466	1.72675	2.39508	2.04283	8.28208	1.11774e-31	Up	GO:0005178,GO:0005201,GO:0005509,GO:0007155,GO:0007275,GO:0010811,GO:0062023,GO:0070062,GO:1903561	integrin binding|extracellular matrix structural constituent|calcium ion binding|cell adhesion|multicellular organism development|positive regulation of cell-substrate adhesion|collagen-containing extracellular matrix|extracellular exosome|extracellular vesicle
EDN2	27.108	17.0562	17.2779	52.3968	37.4612	41.3203	2.07956	6.36011e-05	Up			ko04080,ko04270	Neuroactive ligand-receptor interaction|Vascular smooth muscle contraction
EFCC1	0.467447	0.544181	0.624445	1.24463	1.19788	1.23709	2.19205	6.9419e-08	Up	GO:0005509	calcium ion binding
EFR3B	0.649496	0.695963	0.70724	1.91814	1.6155	2.10065	2.67464	1.85762e-18	Up	GO:0005829,GO:0005886,GO:0046854,GO:0072659	cytosol|plasma membrane|phosphatidylinositol phosphorylation|protein localization to plasma membrane
EGR3	0.0555923	0.00490007	0.00983991	0.0482775	0.0724837	0.0769496	2.7166	0.046838	Up	GO:0000977,GO:0000981,GO:0001938,GO:0002042,GO:0003700,GO:0005634,GO:0006357,GO:0007274,GO:0007422,GO:0007517,GO:0007623,GO:0033089,GO:0035767,GO:0035924,GO:0043066,GO:0044344,GO:0045586,GO:0045944,GO:0046872,GO:0071363	RNA polymerase II regulatory region sequence-specific DNA binding|DNA-binding transcription factor activity, RNA polymerase II-specific|positive regulation of endothelial cell proliferation|cell migration involved in sprouting angiogenesis|DNA-binding transcription factor activity|nucleus|regulation of transcription by RNA polymerase II|neuromuscular synaptic transmission|peripheral nervous syste…
ELFN1	0.14889	0.114832	0.140004	0.191928	0.414547	0.463703	2.57275	0.00576984	Up	GO:0004864,GO:0005615,GO:0010923,GO:0016021,GO:0030425,GO:0031012,GO:0050808,GO:0060076	protein phosphatase inhibitor activity|extracellular space|negative regulation of phosphatase activity|integral component of membrane|dendrite|extracellular matrix|synapse organization|excitatory synapse
ELMO1	0.0615507	0.0795706	0.0726304	0.200445	0.182797	0.181754	2.57855	0.000298625	Up	GO:0005737,GO:0005829,GO:0005886,GO:0006911,GO:0006915,GO:0016020,GO:0016477,GO:0016601,GO:0017124,GO:0030036,GO:0032045,GO:0038096,GO:0048010,GO:0048870,GO:0050690	cytoplasm|cytosol|plasma membrane|phagocytosis, engulfment|apoptotic process|membrane|cell migration|Rac protein signal transduction|SH3 domain binding|actin cytoskeleton organization|guanyl-nucleotide exchange factor complex|Fc-gamma receptor signaling pathway involved in phagocytosis|vascular endothelial growth factor receptor signaling pathway|cell motility|regulation of defense response to vi…	ko04062	Chemokine signaling pathway
ELOVL6	17.0675	17.9328	22.109	50.6353	51.5945	56.0275	2.69895	3.38841e-59	Up	GO:0005783,GO:0005789,GO:0006636,GO:0009922,GO:0019367,GO:0030148,GO:0030176,GO:0034625,GO:0034626,GO:0035338,GO:0042759,GO:0042761,GO:0045540,GO:0102336,GO:0102337,GO:0102338,GO:0102756,GO:0120162	endoplasmic reticulum|endoplasmic reticulum membrane|unsaturated fatty acid biosynthetic process|fatty acid elongase activity|fatty acid elongation, saturated fatty acid|sphingolipid biosynthetic process|integral component of endoplasmic reticulum membrane|fatty acid elongation, monounsaturated fatty acid|fatty acid elongation, polyunsaturated fatty acid|long-chain fatty-acyl-CoA biosynthetic pro…	ko01040,ko00062,ko01212	Biosynthesis of unsaturated fatty acids|Fatty acid elongation|Fatty acid metabolism
EMID1	0.206942	0.167205	0.183146	0.917286	1.0493	1.24126	5.59872	2.20135e-11	Up	GO:0005581,GO:0005783,GO:0005794,GO:0010811,GO:0031012	collagen trimer|endoplasmic reticulum|Golgi apparatus|positive regulation of cell-substrate adhesion|extracellular matrix
ENC1	19.4496	17.3744	16.448	42.5815	40.4154	44.4526	2.33019	7.73167e-64	Up
ENPEP	0.0414874	0.0304736	0.0305972	0.135107	0.0826423	0.0893293	2.92014	0.0261965	Up	GO:0001525,GO:0002003,GO:0003081,GO:0004177,GO:0005737,GO:0005765,GO:0005886,GO:0005887,GO:0005903,GO:0006508,GO:0007267,GO:0008237,GO:0008270,GO:0008283,GO:0009897,GO:0016324,GO:0016477,GO:0031410,GO:0032835,GO:0042277,GO:0043171,GO:0045177,GO:0070006,GO:0070062	angiogenesis|angiotensin maturation|regulation of systemic arterial blood pressure by renin-angiotensin|aminopeptidase activity|cytoplasm|lysosomal membrane|plasma membrane|integral component of plasma membrane|brush border|proteolysis|cell-cell signaling|metallopeptidase activity|zinc ion binding|cell proliferation|external side of plasma membrane|apical plasma membrane|cell migration|cytoplasmi…	ko04614	Renin-angiotensin system
ENSCSAG00000000704	0.504206	0.57775	0.356981	0.875726	1.3696	1.74478	2.69784	0.000499475	Up	GO:0005930,GO:0035082	axoneme|axoneme assembly
ENSCSAG00000000894	0	0.121114	0.0694887	0.277007	0.0853123	0.271706	3.26554	0.0487996	Up	GO:0003743,GO:0005829,GO:0005845,GO:0006417	translation initiation factor activity|cytosol|mRNA cap binding complex|regulation of translation
ENSCSAG00000001129	0.0532024	0.422048	0.376676	0	0	0.0981889	0.111774	0.0451578	Down
ENSCSAG00000001489	0.431572	0.404176	0.477431	0.614884	0.879224	1.44365	2.17298	0.0217298	Up	GO:0003964,GO:0006310,GO:0009036,GO:0032197,GO:0032199,GO:0046872,GO:0090305	RNA-directed DNA polymerase activity|DNA recombination|type II site-specific deoxyribonuclease activity|transposition, RNA-mediated|reverse transcription involved in RNA-mediated transposition|metal ion binding|nucleic acid phosphodiester bond hydrolysis
ENSCSAG00000001759	0.409686	0.339001	0.362575	0.599017	0.990207	1.11101	2.36093	0.000321759	Up	GO:0005737,GO:0044458,GO:0070286	cytoplasm|motile cilium assembly|axonemal dynein complex assembly
ENSCSAG00000001784	0.706527	0.318972	0.350768	0.0935309	0.168512	0.254428	0.363543	0.0362674	Down	GO:0005886,GO:0005887,GO:0006968,GO:0050776	plasma membrane|integral component of plasma membrane|cellular defense response|regulation of immune response	ko04612,ko04650	Antigen processing and presentation|Natural killer cell mediated cytotoxicity
ENSCSAG00000002022	35.9719	38.5122	38.3208	83.0873	86.4307	84.6267	2.19535	1.19352e-96	Up	GO:0003723,GO:0004161,GO:0004337,GO:0005654,GO:0005737,GO:0005829,GO:0006695,GO:0016032,GO:0033384,GO:0045337,GO:0045540,GO:0046872	RNA binding|dimethylallyltranstransferase activity|geranyltranstransferase activity|nucleoplasm|cytoplasm|cytosol|cholesterol biosynthetic process|viral process|geranyl diphosphate biosynthetic process|farnesyl diphosphate biosynthetic process|regulation of cholesterol biosynthetic process|metal ion binding	ko00900	Terpenoid backbone biosynthesis
ENSCSAG00000002849	0.184775	0.203583	0	0.601734	0.40153	0.383642	3.49264	0.0433672	Up	GO:0005829,GO:0031424,GO:0045095	cytosol|keratinization|keratin filament
ENSCSAG00000003340	3.56952	3.37678	3.59878	1.47612	1.90369	1.77364	0.475676	1.01956e-12	Down	GO:0004674,GO:0005524,GO:0005737,GO:0005829,GO:0005923,GO:0006468,GO:0006811,GO:0006821,GO:0008104,GO:0010766,GO:0016020,GO:0019869,GO:0019870,GO:0032414,GO:0035556,GO:0050794,GO:0050801,GO:0070294,GO:0072156,GO:0090188,GO:1903288,GO:2000651	protein serine/threonine kinase activity|ATP binding|cytoplasm|cytosol|bicellular tight junction|protein phosphorylation|ion transport|chloride transport|protein localization|negative regulation of sodium ion transport|membrane|chloride channel inhibitor activity|potassium channel inhibitor activity|positive regulation of ion transmembrane transporter activity|intracellular signal transduction|re…
ENSCSAG00000003366	0.076725	0.165996	0.141977	0.325577	0.348616	0.225275	2.2851	0.00245651	Up			ko04960	Aldosterone-regulated sodium reabsorption
ENSCSAG00000003677	1.69117	1.58239	1.56194	3.328	3.92005	3.57736	2.17999	4.58183e-34	Up	GO:0001786,GO:0005546,GO:0005737,GO:0005886,GO:0006886,GO:0006887,GO:0006904,GO:0010923,GO:0016020,GO:0016192,GO:0017137,GO:0019897,GO:0019902,GO:0042043,GO:0042470,GO:0070257,GO:0070382,GO:0072659	phosphatidylserine binding|phosphatidylinositol-4,5-bisphosphate binding|cytoplasm|plasma membrane|intracellular protein transport|exocytosis|vesicle docking involved in exocytosis|negative regulation of phosphatase activity|membrane|vesicle-mediated transport|Rab GTPase binding|extrinsic component of plasma membrane|phosphatase binding|neurexin family protein binding|melanosome|positive regulati…
ENSCSAG00000003770	0.348568	0.18596	0.243541	0.746801	0.837197	0.584055	2.71073	5.72456e-07	Up	GO:0005768,GO:0007166,GO:0007189,GO:0015056,GO:0016021,GO:0017046,GO:0031226,GO:0043404,GO:0051424,GO:0051458,GO:0071376,GO:2000852	endosome|cell surface receptor signaling pathway|adenylate cyclase-activating G protein-coupled receptor signaling pathway|corticotrophin-releasing factor receptor activity|integral component of membrane|peptide hormone binding|intrinsic component of plasma membrane|corticotropin-releasing hormone receptor activity|corticotropin-releasing hormone binding|corticotropin secretion|cellular response …	ko04080,ko04730	Neuroactive ligand-receptor interaction|Long-term depression
ENSCSAG00000003817	74.2872	68.3507	69.6602	145.513	151.576	147.883	2.04144	2.56373e-120	Up			ko04145,ko04380,ko04919,ko04015,ko04640,ko04810,ko04611,ko04151,ko04512,ko04510	Phagosome|Osteoclast differentiation|Thyroid hormone signaling pathway|Rap1 signaling pathway|Hematopoietic cell lineage|Regulation of actin cytoskeleton|Platelet activation|PI3K-Akt signaling pathway|ECM-receptor interaction|Focal adhesion
ENSCSAG00000003868	0.0965635	0.368828	0.199405	0.419289	0.769412	0.742562	2.8367	0.0114994	Up	GO:0005737,GO:0005829,GO:0007160,GO:0009986,GO:0048786,GO:0070062,GO:0098978,GO:0099181,GO:2000300	cytoplasm|cytosol|cell-matrix adhesion|cell surface|presynaptic active zone|extracellular exosome|glutamatergic synapse|structural constituent of presynapse|regulation of synaptic vesicle exocytosis
ENSCSAG00000003979	14.5972	14.8873	15.5347	7.51846	7.85969	7.47796	0.494654	2.71596e-69	Down	GO:0005524,GO:0005640,GO:0007026,GO:0007399,GO:0008017,GO:0022008,GO:0030336,GO:0031116,GO:0032703,GO:1905929	ATP binding|nuclear outer membrane|negative regulation of microtubule depolymerization|nervous system development|microtubule binding|neurogenesis|negative regulation of cell migration|positive regulation of microtubule polymerization|negative regulation of interleukin-2 production|positive regulation of invadopodium disassembly
ENSCSAG00000004207	1.82024	1.14601	1.22737	1.88183	4.14388	3.03944	2.09884	0.0177809	Up
ENSCSAG00000004840	2.32821	1.56209	1.3224	3.88529	4.64404	3.71968	2.28661	1.35523e-07	Up
ENSCSAG00000004846	3.77808	4.79426	4.2721	8.20918	9.4653	9.6696	2.07459	3.32354e-23	Up	GO:0001664,GO:0005178,GO:0005886,GO:0005925,GO:0006914,GO:0007155,GO:0007160,GO:0007229,GO:0008305,GO:0009611,GO:0009986,GO:0016477,GO:0030054,GO:0030056,GO:0030198,GO:0031252,GO:0031581,GO:0033627,GO:0035878,GO:0043235,GO:0043588,GO:0048333,GO:0048565,GO:0048870,GO:0070062,GO:0072001,GO:0097186	G protein-coupled receptor binding|integrin binding|plasma membrane|focal adhesion|autophagy|cell adhesion|cell-matrix adhesion|integrin-mediated signaling pathway|integrin complex|response to wounding|cell surface|cell migration|cell junction|hemidesmosome|extracellular matrix organization|cell leading edge|hemidesmosome assembly|cell adhesion mediated by integrin|nail development|receptor compl…	ko04810,ko04151,ko04512,ko04510	Regulation of actin cytoskeleton|PI3K-Akt signaling pathway|ECM-receptor interaction|Focal adhesion
ENSCSAG00000004962	0.147529	0.121647	0.0589646	0.0309962	0.031025	0.0307408	0.275394	0.00222217	Down	GO:0005576,GO:0005615,GO:0006953,GO:0034364,GO:0042056,GO:0060326,GO:0070062	extracellular region|extracellular space|acute-phase response|high-density lipoprotein particle|chemoattractant activity|cell chemotaxis|extracellular exosome
ENSCSAG00000005073	20.4342	18.0632	16.2603	5.36967	8.82982	10.6509	0.441013	1.26672e-07	Down
ENSCSAG00000005099	131.517	148.277	172.223	51.0552	60.5662	48.3382	0.344831	8.36588e-18	Down	GO:0005634,GO:0005737,GO:0008270,GO:0045926,GO:0048471,GO:0071294	nucleus|cytoplasm|zinc ion binding|negative regulation of growth|perinuclear region of cytoplasm|cellular response to zinc ion
ENSCSAG00000005241	0.0450473	0.0992652	0.159469	0.02445	0.0244728	0.0207845	0.223903	0.0262328	Down	GO:0005788,GO:0052689	endoplasmic reticulum lumen|carboxylic ester hydrolase activity	ko00983	Drug metabolism - other enzymes
ENSCSAG00000005451	1.20139	1.00118	0.811925	2.22889	2.05296	2.2374	2.10645	4.16177e-10	Up	GO:0000122,GO:0003677,GO:0003700,GO:0005634,GO:0005654,GO:0009952,GO:0015630,GO:0030182,GO:0043565,GO:0048705	negative regulation of transcription by RNA polymerase II|DNA binding|DNA-binding transcription factor activity|nucleus|nucleoplasm|anterior/posterior pattern specification|microtubule cytoskeleton|neuron differentiation|sequence-specific DNA binding|skeletal system morphogenesis
ENSCSAG00000005775	0.0249029	0.0292669	0.0514248	0.126153	0.0450965	0.14554	2.92363	0.0377726	Up	GO:0005525,GO:0005737,GO:0005856,GO:0007049,GO:0007283,GO:0030154,GO:0031514,GO:0051301	GTP binding|cytoplasm|cytoskeleton|cell cycle|spermatogenesis|cell differentiation|motile cilium|cell division	ko04215,ko04210	Apoptosis - multiple species|Apoptosis
ENSCSAG00000006076	0.0763797	0.0448823	0.180258	0.304011	0.331958	0.305423	3.03508	0.0398126	Up	GO:0005739,GO:0006541,GO:0047946,GO:0047961	mitochondrion|glutamine metabolic process|glutamine N-acyltransferase activity|glycine N-acyltransferase activity
ENSCSAG00000006431	3.00569	3.06435	3.15318	0.962642	1.03175	0.796599	0.294969	1.37271e-37	Down	GO:0001662,GO:0001673,GO:0005634,GO:0007275,GO:0007283,GO:0008270,GO:0010529,GO:0030154,GO:0040029,GO:0043046,GO:0044026,GO:2000143	behavioral fear response|male germ cell nucleus|nucleus|multicellular organism development|spermatogenesis|zinc ion binding|negative regulation of transposition|cell differentiation|regulation of gene expression, epigenetic|DNA methylation involved in gamete generation|DNA hypermethylation|negative regulation of DNA-templated transcription, initiation
ENSCSAG00000006675	0.667439	0.9577	0.934112	2.05562	1.75397	1.63286	2.07591	4.42128e-06	Up	GO:0000981,GO:0003677,GO:0005634,GO:0046872	DNA-binding transcription factor activity, RNA polymerase II-specific|DNA binding|nucleus|metal ion binding
ENSCSAG00000006849	0	0	0.0299441	0.110186	0.0735257	0.312224	16.0404	0.0272396	Up	GO:0003779,GO:0005198,GO:0005622,GO:0005737,GO:0005856,GO:0007417,GO:0016010,GO:0016013,GO:0030165,GO:0042383,GO:0097109	actin binding|structural molecule activity|intracellular|cytoplasm|cytoskeleton|central nervous system development|dystrophin-associated glycoprotein complex|syntrophin complex|PDZ domain binding|sarcolemma|neuroligin family protein binding
ENSCSAG00000007476	0	0.0218405	0	0.161386	0.29615	0.0685956	23.7588	0.00498707	Up	GO:0005737,GO:0005856,GO:0005916,GO:0008013,GO:0030027,GO:0045296,GO:0051015,GO:0086073,GO:0086091,GO:0098609,GO:0098911	cytoplasm|cytoskeleton|fascia adherens|beta-catenin binding|lamellipodium|cadherin binding|actin filament binding|bundle of His cell-Purkinje myocyte adhesion involved in cell communication|regulation of heart rate by cardiac conduction|cell-cell adhesion|regulation of ventricular cardiac muscle cell action potential	ko04390,ko04520,ko04670,ko04530	Hippo signaling pathway|Adherens junction|Leukocyte transendothelial migration|Tight junction
ENSCSAG00000007491	0.58776	0.582829	0.130043	1.0368	1.03776	1.28815	2.5198	0.0400731	Up
ENSCSAG00000007547	0.744462	0.599132	0.601563	0.210817	0.246183	0.388293	0.422301	0.0323514	Down	GO:0003823,GO:0005886,GO:0006910,GO:0006911,GO:0006955,GO:0006958,GO:0009897,GO:0016020,GO:0016021,GO:0034987,GO:0042571,GO:0042742,GO:0045087,GO:0050776,GO:0050852,GO:0050853,GO:0050871	antigen binding|plasma membrane|phagocytosis, recognition|phagocytosis, engulfment|immune response|complement activation, classical pathway|external side of plasma membrane|membrane|integral component of membrane|immunoglobulin receptor binding|immunoglobulin complex, circulating|defense response to bacterium|innate immune response|regulation of immune response|T cell receptor signaling pathway|B…	ko04015,ko04660,ko04514,ko04672,ko04014,ko04612,ko04020,ko04064	Rap1 signaling pathway|T cell receptor signaling pathway|Cell adhesion molecules (CAMs)|Intestinal immune network for IgA production|Ras signaling pathway|Antigen processing and presentation|Calcium signaling pathway|NF-kappa B signaling pathway
ENSCSAG00000007988	2.45254	1.10052	2.80194	4.93735	4.06984	6.04883	2.30137	0.000128138	Up	GO:0001666,GO:0001934,GO:0005212,GO:0005634,GO:0005737,GO:0007005,GO:0007015,GO:0007017,GO:0007021,GO:0010629,GO:0030307,GO:0042542,GO:0043154,GO:0046872,GO:0048596,GO:0060561,GO:0070141,GO:0070309	response to hypoxia|positive regulation of protein phosphorylation|structural constituent of eye lens|nucleus|cytoplasm|mitochondrion organization|actin filament organization|microtubule-based process|tubulin complex assembly|negative regulation of gene expression|positive regulation of cell growth|response to hydrogen peroxide|negative regulation of cysteine-type endopeptidase activity involved …	ko04141	Protein processing in endoplasmic reticulum
ENSCSAG00000008205	0.137756	0.121423	0.0609577	0.523383	0.523871	0.889837	5.88638	0.0109523	Up
ENSCSAG00000008209	0.0352254	0.0620974	0.140286	0.325023	0.267916	0.276296	3.56721	0.00818662	Up	GO:0016021	integral component of membrane
ENSCSAG00000008582	7.71435	13.2594	10.4116	4.39642	4.81961	4.80512	0.435902	0.000274075	Down	GO:0001525,GO:0001666,GO:0005576,GO:0005654,GO:0005829,GO:0005886,GO:0006869,GO:0008289,GO:0016021,GO:0030154,GO:0042118,GO:0042157,GO:0045601	angiogenesis|response to hypoxia|extracellular region|nucleoplasm|cytosol|plasma membrane|lipid transport|lipid binding|integral component of membrane|cell differentiation|endothelial cell activation|lipoprotein metabolic process|regulation of endothelial cell differentiation
ENSCSAG00000008829	0	0	0	0.101505	0.304798	0.172574	Inf	0.0217306	Up
ENSCSAG00000008908	1.1195	1.03161	0.968246	2.39182	2.1176	2.07081	2.05612	9.76413e-18	Up			ko04610	Complement and coagulation cascades
ENSCSAG00000009457	0.04961	0.0327958	0.0329289	0.242338	0.296467	0.35479	7.52947	4.94595e-06	Up	GO:0000165,GO:0001755,GO:0001934,GO:0004713,GO:0004714,GO:0004888,GO:0005088,GO:0005154,GO:0005524,GO:0005576,GO:0005634,GO:0005654,GO:0005737,GO:0005739,GO:0005759,GO:0005829,GO:0005886,GO:0005887,GO:0007165,GO:0007169,GO:0007399,GO:0007416,GO:0007507,GO:0007595,GO:0008283,GO:0008284,GO:0008285,GO:0009880,GO:0009925,GO:0009968,GO:0014068,GO:0016323,GO:0016477,GO:0018108,GO:0021551,GO:0021889,GO:…	MAPK cascade|neural crest cell migration|positive regulation of protein phosphorylation|protein tyrosine kinase activity|transmembrane receptor protein tyrosine kinase activity|transmembrane signaling receptor activity|Ras guanyl-nucleotide exchange factor activity|epidermal growth factor receptor binding|ATP binding|extracellular region|nucleus|nucleoplasm|cytoplasm|mitochondrion|mitochondrial m…	ko04020,ko04144,ko04012	Calcium signaling pathway|Endocytosis|ErbB signaling pathway
ENSCSAG00000009919	1.30492	0.642755	0.781229	2.49974	2.16846	1.87707	2.33398	0.000176993	Up
ENSCSAG00000009940	0.622334	1.09709	0.860579	0.717783	0.338095	0.215356	0.483136	0.0322514	Down
ENSCSAG00000010970	1.4722	0.778588	1.40715	2.17344	3.00726	2.71706	2.0971	0.00285198	Up	GO:0000122,GO:0001102,GO:0005521,GO:0005635,GO:0005637,GO:0005739,GO:0005741,GO:0005789,GO:0006915,GO:0006919,GO:0016021,GO:0016032,GO:0031966,GO:0042802,GO:0043161,GO:0044827,GO:0045087,GO:0046825,GO:0051607,GO:0060337,GO:0070936,GO:0097190,GO:0097191	negative regulation of transcription by RNA polymerase II|RNA polymerase II activating transcription factor binding|lamin binding|nuclear envelope|nuclear inner membrane|mitochondrion|mitochondrial outer membrane|endoplasmic reticulum membrane|apoptotic process|activation of cysteine-type endopeptidase activity involved in apoptotic process|integral component of membrane|viral process|mitochondri…
ENSCSAG00000011037	0.176127	0.465731	0.498795	0.152952	0.0765473	0.130022	0.308168	0.0392868	Down	GO:0000786,GO:0003677,GO:0005634,GO:0005694,GO:0006334,GO:0006355,GO:0016607,GO:0031491,GO:0042127,GO:0070828,GO:0071456,GO:0097298	nucleosome|DNA binding|nucleus|chromosome|nucleosome assembly|regulation of transcription, DNA-templated|nuclear speck|nucleosome binding|regulation of cell proliferation|heterochromatin organization|cellular response to hypoxia|regulation of nucleus size
ENSCSAG00000011556	2.84574	2.26656	2.67022	5.39666	4.43311	6.51756	2.04422	3.02479e-06	Up	GO:0003743,GO:0005829,GO:0005845,GO:0006417	translation initiation factor activity|cytosol|mRNA cap binding complex|regulation of translation
ENSCSAG00000011955	0.259488	0.528916	0.200942	0.668992	0.845829	0.778218	2.26416	0.00121594	Up	GO:0004519,GO:0046872	endonuclease activity|metal ion binding
ENSCSAG00000012523	0.12843	0.0905616	0.0227323	0.167297	0.474449	0.237027	3.53303	0.0293825	Up	GO:0004222,GO:0005509,GO:0005576,GO:0007275,GO:0008270,GO:0030154,GO:0048632	metalloendopeptidase activity|calcium ion binding|extracellular region|multicellular organism development|zinc ion binding|cell differentiation|negative regulation of skeletal muscle tissue growth
ENSCSAG00000012584	34.5038	36.627	37.5556	85.3704	86.907	90.3745	2.35448	5.69221e-116	Up	GO:0003857,GO:0003985,GO:0003988,GO:0004300,GO:0005634,GO:0005730,GO:0005737,GO:0005739,GO:0005829,GO:0006629,GO:0006635,GO:0006695,GO:0006696,GO:0070062	3-hydroxyacyl-CoA dehydrogenase activity|acetyl-CoA C-acetyltransferase activity|acetyl-CoA C-acyltransferase activity|enoyl-CoA hydratase activity|nucleus|nucleolus|cytoplasm|mitochondrion|cytosol|lipid metabolic process|fatty acid beta-oxidation|cholesterol biosynthetic process|ergosterol biosynthetic process|extracellular exosome	ko00900,ko01200,ko00071,ko00380,ko00310,ko00072,ko00620,ko00630,ko00720,ko00280,ko02020,ko01212,ko00650,ko00640,ko00362	Terpenoid backbone biosynthesis|Carbon metabolism|Fatty acid degradation|Tryptophan metabolism|Lysine degradation|Synthesis and degradation of ketone bodies|Pyruvate metabolism|Glyoxylate and dicarboxylate metabolism|Carbon fixation pathways in prokaryotes|Valine, leucine and isoleucine degradation|Two-component system|Fatty acid metabolism|Butanoate metabolism|Propanoate metabolism|Benzoate degr…
ENSCSAG00000012610	0.109834	0.100332	0.0936694	0.186429	0.193112	0.257991	2.04193	6.88622e-06	Up	GO:0003777,GO:0005524,GO:0005737,GO:0005874,GO:0005929,GO:0007018,GO:0016887,GO:0030286	microtubule motor activity|ATP binding|cytoplasm|microtubule|cilium|microtubule-based movement|ATPase activity|dynein complex
ENSCSAG00000012957	0	0.00641781	0.00966578	0.0355673	0.0593341	0.0235162	7.19573	0.0048544	Up	GO:0005737,GO:0005815	cytoplasm|microtubule organizing center
ENSCSAG00000013091	7.37497	7.82365	6.73484	19.7947	19.8415	20.8141	2.68578	9.33672e-80	Up	GO:0000165,GO:0000187,GO:0005088,GO:0005829,GO:0005886,GO:0007265,GO:0030971,GO:0048010	MAPK cascade|activation of MAPK activity|Ras guanyl-nucleotide exchange factor activity|cytosol|plasma membrane|Ras protein signal transduction|receptor tyrosine kinase binding|vascular endothelial growth factor receptor signaling pathway	ko04062,ko04722,ko04650,ko04915,ko04370,ko04072,ko04012,ko04910,ko04014,ko04510,ko04917	Chemokine signaling pathway|Neurotrophin signaling pathway|Natural killer cell mediated cytotoxicity|Estrogen signaling pathway|VEGF signaling pathway|Phospholipase D signaling pathway|ErbB signaling pathway|Insulin signaling pathway|Ras signaling pathway|Focal adhesion|Prolactin signaling pathway
ENSCSAG00000013177	1.25189	1.13328	1.22771	0.514201	0.51468	0.686892	0.462147	0.00736118	Down	GO:0000122,GO:0001227,GO:0005634,GO:0005737,GO:0005739,GO:0005743,GO:0007007,GO:0008053,GO:0019902,GO:0032947,GO:0042407,GO:0061617,GO:0070062	negative regulation of transcription by RNA polymerase II|DNA-binding transcription repressor activity, RNA polymerase II-specific|nucleus|cytoplasm|mitochondrion|mitochondrial inner membrane|inner mitochondrial membrane organization|mitochondrial fusion|phosphatase binding|protein-containing complex scaffold activity|cristae formation|MICOS complex|extracellular exosome
ENSCSAG00000013333	0.357991	0.167053	0.260914	0.571483	0.938105	0.582969	2.58592	0.00186194	Up	GO:0016021	integral component of membrane
ENSCSAG00000013374	0	0.130763	0.0437645	0.912566	0.429843	0.273796	9.13593	0.0100669	Up	GO:0005743,GO:0006844,GO:0015227,GO:0016021	mitochondrial inner membrane|acyl carnitine transport|acyl carnitine transmembrane transporter activity|integral component of membrane
ENSCSAG00000013537	0.00708172	0.0686625	0.0877432	0.338245	0.153891	0.156838	3.89259	0.0149518	Up	GO:0000118,GO:0000122,GO:0001975,GO:0003714,GO:0004407,GO:0005080,GO:0005634,GO:0005654,GO:0005667,GO:0005737,GO:0006954,GO:0007507,GO:0008134,GO:0016575,GO:0030182,GO:0030183,GO:0032041,GO:0032869,GO:0033558,GO:0034983,GO:0035097,GO:0042113,GO:0042826,GO:0045892,GO:0046872,GO:0048742,GO:0051153,GO:0070491,GO:0070932,GO:0070933,GO:0090050	histone deacetylase complex|negative regulation of transcription by RNA polymerase II|response to amphetamine|transcription corepressor activity|histone deacetylase activity|protein kinase C binding|nucleus|nucleoplasm|transcription factor complex|cytoplasm|inflammatory response|heart development|transcription factor binding|histone deacetylation|neuron differentiation|B cell differentiation|NAD-…
ENSCSAG00000013960	0.144882	0.0739338	0.0674853	0.331102	0.31484	0.37294	3.45911	5.89243e-06	Up	GO:0002377,GO:0003823,GO:0004252,GO:0005576,GO:0005615,GO:0005886,GO:0006898,GO:0006955,GO:0006956,GO:0006958,GO:0030449,GO:0038095,GO:0038096,GO:0050776,GO:0050900	immunoglobulin production|antigen binding|serine-type endopeptidase activity|extracellular region|extracellular space|plasma membrane|receptor-mediated endocytosis|immune response|complement activation|complement activation, classical pathway|regulation of complement activation|Fc-epsilon receptor signaling pathway|Fc-gamma receptor signaling pathway involved in phagocytosis|regulation of immune …
ENSCSAG00000013975	0.056218	0.0660697	0.0165844	0.0813681	0.346136	0.224801	4.56845	0.0228255	Up	GO:0002377,GO:0003823,GO:0004252,GO:0005576,GO:0005615,GO:0005886,GO:0006898,GO:0006955,GO:0006956,GO:0006958,GO:0030449,GO:0038095,GO:0038096,GO:0050776,GO:0050900	immunoglobulin production|antigen binding|serine-type endopeptidase activity|extracellular region|extracellular space|plasma membrane|receptor-mediated endocytosis|immune response|complement activation|complement activation, classical pathway|regulation of complement activation|Fc-epsilon receptor signaling pathway|Fc-gamma receptor signaling pathway involved in phagocytosis|regulation of immune …
ENSCSAG00000014150	6.7181	6.10027	3.37072	1.93323	1.7626	3.12409	0.40993	0.00399937	Down	GO:0000187,GO:0002224,GO:0004674,GO:0004683,GO:0004708,GO:0005524,GO:0005634,GO:0005654,GO:0005737,GO:0005829,GO:0007165,GO:0009931,GO:0018105,GO:0032496,GO:0034097,GO:0035556,GO:0044351,GO:0048010,GO:0051019	activation of MAPK activity|toll-like receptor signaling pathway|protein serine/threonine kinase activity|calmodulin-dependent protein kinase activity|MAP kinase kinase activity|ATP binding|nucleus|nucleoplasm|cytoplasm|cytosol|signal transduction|calcium-dependent protein serine/threonine kinase activity|peptidyl-serine phosphorylation|response to lipopolysaccharide|response to cytokine|intracel…	ko04010,ko04370	MAPK signaling pathway|VEGF signaling pathway
ENSCSAG00000014296	2.74288	2.71987	2.12404	5.95494	9.12699	6.48592	2.76828	0.00023277	Up
ENSCSAG00000015431	1.02667	1.06357	1.11857	2.02915	2.40436	2.2496	2.02838	8.24552e-21	Up
ENSCSAG00000015550	0.0784108	0.0900572	0.0588799	0.193448	0.172974	0.171024	2.30636	2.51795e-05	Up	GO:0005201,GO:0062023,GO:0070062,GO:0071559	extracellular matrix structural constituent|collagen-containing extracellular matrix|extracellular exosome|response to transforming growth factor beta
ENSCSAG00000016028	0.114854	0.070865	0.111811	0.199483	0.137272	0.349752	2.2409	0.0390621	Up	GO:0005262,GO:0005829,GO:0005886,GO:0005891,GO:0007268,GO:0007528,GO:0008331,GO:0009898,GO:0045202,GO:0051899,GO:0070588,GO:1901385	calcium channel activity|cytosol|plasma membrane|voltage-gated calcium channel complex|chemical synaptic transmission|neuromuscular junction development|high voltage-gated calcium channel activity|cytoplasmic side of plasma membrane|synapse|membrane depolarization|calcium ion transmembrane transport|regulation of voltage-gated calcium channel activity	ko04010,ko04261,ko04921,ko04260	MAPK signaling pathway|Adrenergic signaling in cardiomyocytes|Oxytocin signaling pathway|Cardiac muscle contraction
ENSCSAG00000016074	2.14288	1.03884	1.51717	0.639691	0.698494	1.03814	0.490837	0.0310067	Down
ENSCSAG00000016155	0	0	0.0248264	0.0913542	0.121919	0.181203	15.4041	0.0352477	Up
ENSCSAG00000016172	1.34553	0.790659	0.714481	0.194747	0.292393	0.538041	0.348698	0.0106802	Down			ko00260,ko00630	Glycine, serine and threonine metabolism|Glyoxylate and dicarboxylate metabolism
ENSCSAG00000017043	0.404687	0.468174	0.20146	0.796229	0.989343	0.51348	2.08914	0.0197345	Up	GO:0004062,GO:0005829	aryl sulfotransferase activity|cytosol
ENSCSAG00000017261	0.0314872	0.0277538	0.0278664	0.307621	0.205272	0.174335	7.70102	0.0193292	Up	GO:0001913,GO:0005783,GO:0005829,GO:0005886,GO:0006955,GO:0015629,GO:0016032,GO:0030101,GO:0042267,GO:0042271,GO:0046658,GO:0046703,GO:0050776	T cell mediated cytotoxicity|endoplasmic reticulum|cytosol|plasma membrane|immune response|actin cytoskeleton|viral process|natural killer cell activation|natural killer cell mediated cytotoxicity|susceptibility to natural killer cell mediated cytotoxicity|anchored component of plasma membrane|natural killer cell lectin-like receptor binding|regulation of immune response	ko04650	Natural killer cell mediated cytotoxicity
ENSCSAG00000017883	0.202383	0.167893	0.200182	0.42646	0.724365	0.736038	3.2141	3.70992e-06	Up	GO:0001764,GO:0004672,GO:0004674,GO:0005524,GO:0005622,GO:0005887,GO:0006468,GO:0007399,GO:0007417,GO:0009615,GO:0014069,GO:0016197,GO:0018105,GO:0021952,GO:0030900,GO:0035556,GO:0048675,GO:0048813,GO:1900181	neuron migration|protein kinase activity|protein serine/threonine kinase activity|ATP binding|intracellular|integral component of plasma membrane|protein phosphorylation|nervous system development|central nervous system development|response to virus|postsynaptic density|endosomal transport|peptidyl-serine phosphorylation|central nervous system projection neuron axonogenesis|forebrain development|…
ENSCSAG00000017885	0.0758789	0.227399	0.134307	0.939001	0.824452	0.658188	5.418	2.58307e-09	Up	GO:0001764,GO:0004672,GO:0004674,GO:0005524,GO:0005622,GO:0005887,GO:0006468,GO:0007399,GO:0007417,GO:0009615,GO:0014069,GO:0016197,GO:0018105,GO:0021952,GO:0030900,GO:0035556,GO:0048675,GO:0048813,GO:1900181	neuron migration|protein kinase activity|protein serine/threonine kinase activity|ATP binding|intracellular|integral component of plasma membrane|protein phosphorylation|nervous system development|central nervous system development|response to virus|postsynaptic density|endosomal transport|peptidyl-serine phosphorylation|central nervous system projection neuron axonogenesis|forebrain development|…
ENSCSAG00000017891	0.344135	0.530829	0.228421	1.54096	1.16849	0.476344	2.8288	0.0415617	Up	GO:0003677,GO:0003682,GO:0006351,GO:0009887,GO:0035517,GO:0042975,GO:0045944,GO:0046872	DNA binding|chromatin binding|transcription, DNA-templated|animal organ morphogenesis|PR-DUB complex|peroxisome proliferator activated receptor binding|positive regulation of transcription by RNA polymerase II|metal ion binding
ENSCSAG00000018217	0.180102	0.317494	0.398478	1.27078	2.15256	2.29903	6.21579	1.3932e-08	Up	GO:0005829,GO:0007411	cytosol|axon guidance
ENSCSAG00000018290	9.28323	9.69526	9.82665	5.41966	4.63361	4.70314	0.499496	3.65285e-15	Down	GO:0000166,GO:0001635,GO:0001669,GO:0003899,GO:0005666,GO:0005886,GO:0006383,GO:0006384,GO:0007218,GO:0009360,GO:0045087,GO:0051607	nucleotide binding|calcitonin gene-related peptide receptor activity|acrosomal vesicle|DNA-directed 5'-3' RNA polymerase activity|RNA polymerase III complex|plasma membrane|transcription by RNA polymerase III|transcription initiation from RNA polymerase III promoter|neuropeptide signaling pathway|DNA polymerase III complex|innate immune response|defense response to virus
ENSCSAG00000018743	0	0	0.0922603	0.452656	0.226539	0.67339	14.2336	0.0478894	Up
ENSCSAG00000018886	1.1618	0.737314	1.19271	0.403573	0.504936	0.385953	0.407198	0.0158735	Down	GO:0000028,GO:0000184,GO:0003723,GO:0003735,GO:0005654,GO:0005730,GO:0005829,GO:0005840,GO:0005925,GO:0006412,GO:0006413,GO:0006614,GO:0016020,GO:0022627	ribosomal small subunit assembly|nuclear-transcribed mRNA catabolic process, nonsense-mediated decay|RNA binding|structural constituent of ribosome|nucleoplasm|nucleolus|cytosol|ribosome|focal adhesion|translation|translational initiation|SRP-dependent cotranslational protein targeting to membrane|membrane|cytosolic small ribosomal subunit	ko03010	Ribosome
ENSCSAG00000019056	0.52124	0.36755	0.322911	0.169746	0.0566347	0.0480993	0.221661	0.0428484	Down	GO:0004081,GO:0005525,GO:0005759,GO:0006139,GO:0006915,GO:0008803,GO:0034599	bis(5'-nucleosyl)-tetraphosphatase (asymmetrical) activity|GTP binding|mitochondrial matrix|nucleobase-containing compound metabolic process|apoptotic process|bis(5'-nucleosyl)-tetraphosphatase (symmetrical) activity|cellular response to oxidative stress	ko00230,ko00240	Purine metabolism|Pyrimidine metabolism
ENSCSAG00000019146	196.943	215.247	233.619	70.0894	77.1983	81.7753	0.345455	7.69326e-44	Down
ENSCSAG00000019446	1.65308	1.67784	1.61076	0.99692	0.562424	0.832055	0.472136	8.69544e-06	Down			ko00330,ko00480	Arginine and proline metabolism|Glutathione metabolism
ENSCSAG00000019630	0.438316	0.34771	0.0775825	0.0475803	0.0952492	0	0.161395	0.0364779	Down	GO:0000184,GO:0002181,GO:0003723,GO:0003735,GO:0005829,GO:0006412,GO:0006413,GO:0006614,GO:0014069,GO:0016020,GO:0022625,GO:0042788,GO:0097327	nuclear-transcribed mRNA catabolic process, nonsense-mediated decay|cytoplasmic translation|RNA binding|structural constituent of ribosome|cytosol|translation|translational initiation|SRP-dependent cotranslational protein targeting to membrane|postsynaptic density|membrane|cytosolic large ribosomal subunit|polysomal ribosome|response to antineoplastic agent	ko03010	Ribosome
EPHA10	0.993921	0.923245	0.859328	1.95037	2.25124	2.34938	2.29692	5.26908e-16	Up	GO:0004714,GO:0004888,GO:0005005,GO:0005524,GO:0005576,GO:0005737,GO:0005886,GO:0005887,GO:0009968,GO:0016021,GO:0030154,GO:0043005,GO:0043066,GO:0043235,GO:0048013,GO:0070374	transmembrane receptor protein tyrosine kinase activity|transmembrane signaling receptor activity|transmembrane-ephrin receptor activity|ATP binding|extracellular region|cytoplasm|plasma membrane|integral component of plasma membrane|negative regulation of signal transduction|integral component of membrane|cell differentiation|neuron projection|negative regulation of apoptotic process|receptor co…
EPHA7	0.140773	0.0992652	0.171304	0.259781	0.481808	0.373472	2.63334	0.000301253	Up			ko04360	Axon guidance
EPHB6	0.104535	0.204311	0.132737	0.498304	0.548151	0.599749	3.63878	6.43614e-14	Up			ko04360	Axon guidance
ERC2	0.622223	0.9478	0.727101	1.39678	1.60812	1.795	2.03719	3.97886e-09	Up	GO:0005856,GO:0016082,GO:0030054,GO:0030426,GO:0042734,GO:0048786,GO:0098831,GO:0098882,GO:0098978,GO:0098982	cytoskeleton|synaptic vesicle priming|cell junction|growth cone|presynaptic membrane|presynaptic active zone|presynaptic active zone cytoplasmic component|structural constituent of presynaptic active zone|glutamatergic synapse|GABA-ergic synapse
ETV4	11.7944	14.4246	15.0609	3.58891	3.76117	4.22722	0.273256	6.10896e-29	Down
F13B	0.631793	0.488342	0.490324	0.147717	0.253465	0.260112	0.398951	0.000113441	Down			ko04610	Complement and coagulation cascades
FA2H	1.05478	1.1667	0.95179	2.98595	4.38198	3.58798	3.36244	5.10625e-12	Up	GO:0001949,GO:0005506,GO:0005789,GO:0006633,GO:0016021,GO:0020037,GO:0030258,GO:0031090,GO:0032286,GO:0032287,GO:0042127,GO:0042634,GO:0080132	sebaceous gland cell differentiation|iron ion binding|endoplasmic reticulum membrane|fatty acid biosynthetic process|integral component of membrane|heme binding|lipid modification|organelle membrane|central nervous system myelin maintenance|peripheral nervous system myelin maintenance|regulation of cell proliferation|regulation of hair cycle|fatty acid alpha-hydroxylase activity
FADS1	23.2654	23.9979	24.7738	70.7206	77.3438	77.8456	3.05455	8.71561e-180	Up	GO:0005739,GO:0005789,GO:0006636,GO:0016021,GO:0016491	mitochondrion|endoplasmic reticulum membrane|unsaturated fatty acid biosynthetic process|integral component of membrane|oxidoreductase activity	ko01040,ko01212	Biosynthesis of unsaturated fatty acids|Fatty acid metabolism
FAM107A	0.0391402	0.0591418	0.0445364	0.279205	0.176185	0.294104	5.12263	5.39818e-08	Up	GO:0001558,GO:0001725,GO:0003779,GO:0005737,GO:0005925,GO:0007049,GO:0016607,GO:0030041,GO:0030335,GO:0031398,GO:0031647,GO:0031669,GO:0032587,GO:0032956,GO:0043005,GO:0045202,GO:0050890,GO:0051017,GO:0051895,GO:0070507,GO:0071385,GO:1900272,GO:2000134	regulation of cell growth|stress fiber|actin binding|cytoplasm|focal adhesion|cell cycle|nuclear speck|actin filament polymerization|positive regulation of cell migration|positive regulation of protein ubiquitination|regulation of protein stability|cellular response to nutrient levels|ruffle membrane|regulation of actin cytoskeleton organization|neuron projection|synapse|cognition|actin filament …
FAM114A1	2.96037	3.64473	3.36025	6.76199	6.93588	7.29753	2.05364	1.55296e-38	Up	GO:0005634,GO:0005654,GO:0005794,GO:0005829	nucleus|nucleoplasm|Golgi apparatus|cytosol
FAM131B	0.502237	0.265612	0.391145	0.872305	0.763978	1.01961	2.22734	0.00138012	Up	GO:0005654,GO:0005829	nucleoplasm|cytosol
FAM181B	0.108398	0.207016	0.0799445	0.215727	0.451486	0.366771	2.55068	0.0227658	Up
FAM24A	1.15715	1.0955	1.17581	0.279138	0.465663	0.632773	0.390346	0.00697822	Down	GO:0005576	extracellular region
FAM78A	0.160793	0.200374	0.181559	0.433352	0.463878	0.455365	2.4295	4.35696e-06	Up
FAM83E	2.14198	1.73186	0.997721	0.524476	0.664955	0.743079	0.385907	0.00329475	Down	GO:0019901	protein kinase binding
FAP	0.610836	0.760504	0.506808	0.0911733	0.199109	0.27479	0.292433	1.48926e-07	Down	GO:0001525,GO:0002020,GO:0004175,GO:0004222,GO:0004252,GO:0005178,GO:0005615,GO:0005737,GO:0005886,GO:0005925,GO:0006508,GO:0007155,GO:0008233,GO:0008236,GO:0008239,GO:0009986,GO:0010710,GO:0010716,GO:0016021,GO:0030027,GO:0031258,GO:0032587,GO:0042803,GO:0043542,GO:0045177,GO:0045178,GO:0046983,GO:0051603,GO:0051917,GO:0060244,GO:0071158,GO:0071438,GO:0071850,GO:0097325,GO:1900119,GO:1902362,GO:…	angiogenesis|protease binding|endopeptidase activity|metalloendopeptidase activity|serine-type endopeptidase activity|integrin binding|extracellular space|cytoplasm|plasma membrane|focal adhesion|proteolysis|cell adhesion|peptidase activity|serine-type peptidase activity|dipeptidyl-peptidase activity|cell surface|regulation of collagen catabolic process|negative regulation of extracellular matrix…
FAT3	0.00503877	0.00296088	0.0059458	0.0291718	0.0456234	0.0387475	7.90791	8.73782e-06	Up	GO:0005509,GO:0005886,GO:0007156,GO:0007275,GO:0016021	calcium ion binding|plasma membrane|homophilic cell adhesion via plasma membrane adhesion molecules|multicellular organism development|integral component of membrane
FBP1	0.773711	0.621799	0.503485	2.71727	2.34892	3.17087	4.22271	1.48496e-16	Up			ko00710,ko00680,ko01200,ko04152,ko04910,ko00030,ko00051,ko00010	Carbon fixation in photosynthetic organisms|Methane metabolism|Carbon metabolism|AMPK signaling pathway|Insulin signaling pathway|Pentose phosphate pathway|Fructose and mannose metabolism|Glycolysis / Gluconeogenesis
FBXO47	0.20526	0.256307	0.242209	0.148543	0.0371704	0.063137	0.34634	0.0296636	Down
FDFT1	7.06059	8.39575	8.38397	20.6715	19.7821	20.639	2.49817	4.35984e-100	Up	GO:0004310,GO:0005789,GO:0006695,GO:0006696,GO:0008299,GO:0016021,GO:0051996	farnesyl-diphosphate farnesyltransferase activity|endoplasmic reticulum membrane|cholesterol biosynthetic process|ergosterol biosynthetic process|isoprenoid biosynthetic process|integral component of membrane|squalene synthase activity	ko00909,ko00100	Sesquiterpenoid and triterpenoid biosynthesis|Steroid biosynthesis
FER1L6	0.985952	1.02177	0.883528	0.438858	0.528913	0.472042	0.485116	5.74798e-11	Down	GO:0009617,GO:0016021	response to bacterium|integral component of membrane
FGF21	15.3085	11.0998	12.3784	8.11325	6.42354	5.34457	0.499656	1.91314e-05	Down			ko04010,ko04015,ko04810,ko04014,ko04151	MAPK signaling pathway|Rap1 signaling pathway|Regulation of actin cytoskeleton|Ras signaling pathway|PI3K-Akt signaling pathway
FGF9	0.0666124	0.0167755	0.0421089	0.0878044	0.113735	0.109766	2.40498	0.0160174	Up			ko04010,ko04015,ko04810,ko04014,ko04151	MAPK signaling pathway|Rap1 signaling pathway|Regulation of actin cytoskeleton|Ras signaling pathway|PI3K-Akt signaling pathway
FGFR2	1.28055	1.21088	1.33303	3.21153	2.61747	3.35033	2.33823	2.80746e-15	Up			ko04144,ko04015,ko04014,ko04151,ko04550,ko04810,ko04010	Endocytosis|Rap1 signaling pathway|Ras signaling pathway|PI3K-Akt signaling pathway|Signaling pathways regulating pluripotency of stem cells|Regulation of actin cytoskeleton|MAPK signaling pathway
FLT3	0.513243	0.360064	0.482033	1.30757	1.22343	1.10671	2.61331	2.50798e-16	Up			ko04060,ko04640	Cytokine-cytokine receptor interaction|Hematopoietic cell lineage
FOSL1	30.12	31.7985	34.3873	15.3628	16.1475	16.3835	0.484464	1.23881e-38	Down			ko04380,ko04310	Osteoclast differentiation|Wnt signaling pathway
FOXE3	0.048671	0	0.0215371	0.264168	0.0793243	0.112282	6.30897	0.0416622	Up	GO:0000981,GO:0001654,GO:0002088,GO:0002930,GO:0003677,GO:0003700,GO:0005634,GO:0005667,GO:0006357,GO:0006366,GO:0009653,GO:0030154,GO:0042789,GO:0043066,GO:0043565,GO:0048468,GO:0061072,GO:0061073,GO:0061303,GO:0071157,GO:1902747,GO:2001111	DNA-binding transcription factor activity, RNA polymerase II-specific|eye development|lens development in camera-type eye|trabecular meshwork development|DNA binding|DNA-binding transcription factor activity|nucleus|transcription factor complex|regulation of transcription by RNA polymerase II|transcription by RNA polymerase II|anatomical structure morphogenesis|cell differentiation|mRNA transcrip…
FOXH1	0.231852	0.148627	0.130576	0.388962	0.526733	0.4668	2.63	0.0103003	Up	GO:0000122,GO:0000790,GO:0000981,GO:0001205,GO:0001947,GO:0003139,GO:0003151,GO:0003215,GO:0003222,GO:0003700,GO:0005634,GO:0005654,GO:0005667,GO:0007179,GO:0019904,GO:0032444,GO:0033147,GO:0035054,GO:0035326,GO:0035909,GO:0043425,GO:0043565,GO:0044212,GO:0045893,GO:0045944,GO:0046332,GO:0048318,GO:0050681,GO:0060766,GO:0070410,GO:0070412,GO:0071345,GO:1900164,GO:2000824	negative regulation of transcription by RNA polymerase II|nuclear chromatin|DNA-binding transcription factor activity, RNA polymerase II-specific|distal enhancer DNA-binding transcription activator activity, RNA polymerase II-specific|heart looping|secondary heart field specification|outflow tract morphogenesis|cardiac right ventricle morphogenesis|ventricular trabecula myocardium morphogenesis|D…
FRAS1	0.226682	0.256591	0.217509	0.929883	1.15112	1.02388	4.31688	1.77229e-45	Up	GO:0002009,GO:0003338,GO:0005201,GO:0005604,GO:0005886,GO:0007154,GO:0015031,GO:0016021,GO:0030326,GO:0043588,GO:0046872,GO:0060021	morphogenesis of an epithelium|metanephros morphogenesis|extracellular matrix structural constituent|basement membrane|plasma membrane|cell communication|protein transport|integral component of membrane|embryonic limb morphogenesis|skin development|metal ion binding|roof of mouth development
FRMD3	0.198603	0.30892	0.454921	1.14135	1.34551	1.29366	3.82736	3.50329e-13	Up	GO:0005856,GO:0008092,GO:0016021,GO:0031032	cytoskeleton|cytoskeletal protein binding|integral component of membrane|actomyosin structure organization
FRMPD1	0.0232453	0.0327827	0.0493735	0.100934	0.0909249	0.0643514	2.37249	0.0425946	Up	GO:0005829,GO:0005856,GO:0005886,GO:0008277,GO:0032991,GO:0090150	cytosol|cytoskeleton|plasma membrane|regulation of G protein-coupled receptor signaling pathway|protein-containing complex|establishment of protein localization to membrane
FRY	4.81859	4.55192	4.46616	9.47475	10.0427	9.17657	2.02026	2.20887e-64	Up	GO:0000902,GO:0000922,GO:0004857,GO:0005815,GO:0005938,GO:0031175,GO:1904428	cell morphogenesis|spindle pole|enzyme inhibitor activity|microtubule organizing center|cell cortex|neuron projection development|negative regulation of tubulin deacetylation
FSIP2	0.00558445	0.0108291	0.0168037	0.020611	0.0436875	0.041226	3.0903	0.0019734	Up
FXYD6	3.13396	3.75398	4.26704	8.02521	11.5252	10.2331	2.59959	1.95088e-09	Up	GO:0005216,GO:0005886,GO:0017080,GO:0098978,GO:0099055,GO:0099056,GO:2000649	ion channel activity|plasma membrane|sodium channel regulator activity|glutamatergic synapse|integral component of postsynaptic membrane|integral component of presynaptic membrane|regulation of sodium ion transmembrane transporter activity
FYB1	3.37503	3.75943	4.75118	1.79158	2.02496	2.14759	0.488616	8.63977e-07	Down	GO:0005102,GO:0005634,GO:0005829,GO:0005886,GO:0006468,GO:0006607,GO:0006955,GO:0007165,GO:0008289,GO:0015629,GO:0030054,GO:0035556,GO:0044877,GO:0050852,GO:0072659	signaling receptor binding|nucleus|cytosol|plasma membrane|protein phosphorylation|NLS-bearing protein import into nucleus|immune response|signal transduction|lipid binding|actin cytoskeleton|cell junction|intracellular signal transduction|protein-containing complex binding|T cell receptor signaling pathway|protein localization to plasma membrane	ko04015	Rap1 signaling pathway
GAMT	5.30476	5.22089	5.57046	10.5472	12.5878	11.6292	2.10311	2.42774e-29	Up	GO:0005634,GO:0005737,GO:0005829,GO:0006600,GO:0006601,GO:0006936,GO:0007283,GO:0008168,GO:0008757,GO:0009887,GO:0030731,GO:0040014,GO:0046498,GO:0046500	nucleus|cytoplasm|cytosol|creatine metabolic process|creatine biosynthetic process|muscle contraction|spermatogenesis|methyltransferase activity|S-adenosylmethionine-dependent methyltransferase activity|animal organ morphogenesis|guanidinoacetate N-methyltransferase activity|regulation of multicellular organism growth|S-adenosylhomocysteine metabolic process|S-adenosylmethionine metabolic process	ko00260,ko00330	Glycine, serine and threonine metabolism|Arginine and proline metabolism
GAS1	1.68474	1.66084	2.25613	6.25653	5.46752	6.01407	3.08511	3.1993e-23	Up	GO:0005886,GO:0007050,GO:0008589,GO:0010955,GO:0016021,GO:0035924,GO:0042981,GO:0045165,GO:0045930,GO:0046658,GO:0048589,GO:0060628	plasma membrane|cell cycle arrest|regulation of smoothened signaling pathway|negative regulation of protein processing|integral component of membrane|cellular response to vascular endothelial growth factor stimulus|regulation of apoptotic process|cell fate commitment|negative regulation of mitotic cell cycle|anchored component of plasma membrane|developmental growth|regulation of ER to Golgi vesi…	ko04340	Hedgehog signaling pathway
GCA	1.26627	1.06863	1.16834	2.71989	2.57605	3.7541	2.51326	1.54485e-07	Up	GO:0005509,GO:0005829,GO:0005886,GO:0042803,GO:0046982	calcium ion binding|cytosol|plasma membrane|protein homodimerization activity|protein heterodimerization activity
GCNT1	3.39863	4.46971	3.51707	1.60065	1.40676	1.99124	0.427997	4.43277e-10	Down			ko00512	Mucin type O-Glycan biosynthesis
GDA	0.0659346	0.0835429	0.0802349	0.00894672	0.00447753	0.0304218	0.185395	0.000588484	Down	GO:0005622,GO:0005829,GO:0006139,GO:0006147,GO:0006195,GO:0007399,GO:0008270,GO:0008892,GO:0046098	intracellular|cytosol|nucleobase-containing compound metabolic process|guanine catabolic process|purine nucleotide catabolic process|nervous system development|zinc ion binding|guanine deaminase activity|guanine metabolic process	ko00230	Purine metabolism
GFRA3	0.361409	0.341311	0.50262	1.17696	2.01952	1.15535	3.51359	0.000126023	Up	GO:0000165,GO:0001764,GO:0005088,GO:0005102,GO:0005829,GO:0005886,GO:0007165,GO:0007399,GO:0007411,GO:0007422,GO:0008046,GO:0009897,GO:0019898,GO:0031225,GO:0043235,GO:0048485	MAPK cascade|neuron migration|Ras guanyl-nucleotide exchange factor activity|signaling receptor binding|cytosol|plasma membrane|signal transduction|nervous system development|axon guidance|peripheral nervous system development|axon guidance receptor activity|external side of plasma membrane|extrinsic component of membrane|anchored component of membrane|receptor complex|sympathetic nervous system …
GIMAP6	0.192703	0.126021	0.0880227	0.0944705	0.0202625	0.0401538	0.372353	0.0252529	Down	GO:0005525,GO:0005654,GO:0005829	GTP binding|nucleoplasm|cytosol
GJC2	0.15708	0.246142	0.0463389	0.435758	0.4172	0.273796	2.45245	0.0212598	Up	GO:0001932,GO:0005921,GO:0005922,GO:0007267,GO:0007420,GO:0009636,GO:0010628,GO:0010644,GO:0016021,GO:0033270,GO:0043204,GO:0043209,GO:0070447,GO:1903763,GO:1904427,GO:1990769,GO:2000134	regulation of protein phosphorylation|gap junction|connexin complex|cell-cell signaling|brain development|response to toxic substance|positive regulation of gene expression|cell communication by electrical coupling|integral component of membrane|paranode region of axon|perikaryon|myelin sheath|positive regulation of oligodendrocyte progenitor proliferation|gap junction channel activity involved i…
GLP2R	0.167098	0.110464	0.135559	0.060463	0.0151298	0.0385489	0.269668	0.0378301	Down	GO:0004930,GO:0004967,GO:0005886,GO:0007166,GO:0007186,GO:0007188,GO:0008284,GO:0008528,GO:0016021,GO:0017046	G protein-coupled receptor activity|glucagon receptor activity|plasma membrane|cell surface receptor signaling pathway|G protein-coupled receptor signaling pathway|adenylate cyclase-modulating G protein-coupled receptor signaling pathway|positive regulation of cell proliferation|G protein-coupled peptide receptor activity|integral component of membrane|peptide hormone binding	ko04080	Neuroactive ligand-receptor interaction
GLRB	0.236219	0.180074	0.271207	0.533634	0.506384	0.418285	2.06602	0.000185374	Up	GO:0001964,GO:0004888,GO:0005737,GO:0005886,GO:0005887,GO:0006811,GO:0007165,GO:0007218,GO:0007268,GO:0007340,GO:0007399,GO:0007601,GO:0007628,GO:0016594,GO:0016933,GO:0016934,GO:0016935,GO:0030054,GO:0030425,GO:0034220,GO:0042391,GO:0043005,GO:0043200,GO:0045202,GO:0045211,GO:0050877,GO:0051291,GO:0060012,GO:0060013,GO:0097112,GO:0098690,GO:0098982,GO:1902476,GO:1904315	startle response|transmembrane signaling receptor activity|cytoplasm|plasma membrane|integral component of plasma membrane|ion transport|signal transduction|neuropeptide signaling pathway|chemical synaptic transmission|acrosome reaction|nervous system development|visual perception|adult walking behavior|glycine binding|extracellularly glycine-gated ion channel activity|extracellularly glycine-gat…	ko04080	Neuroactive ligand-receptor interaction
GLT1D1	2.08881	1.73653	1.99566	5.35944	4.79704	4.40264	2.43706	4.57025e-13	Up	GO:0005576,GO:0016757	extracellular region|transferase activity, transferring glycosyl groups
GNG7	1.45343	2.85783	3.66099	6.4323	7.28864	5.26165	2.32374	0.000363294	Up	GO:0001662,GO:0003924,GO:0005834,GO:0005886,GO:0007168,GO:0007186,GO:0007626,GO:0008277,GO:0045761,GO:0070062	behavioral fear response|GTPase activity|heterotrimeric G-protein complex|plasma membrane|receptor guanylyl cyclase signaling pathway|G protein-coupled receptor signaling pathway|locomotory behavior|regulation of G protein-coupled receptor signaling pathway|regulation of adenylate cyclase activity|extracellular exosome	ko04062,ko04725,ko04726,ko04740,ko04723,ko04727,ko04728,ko04014,ko04151,ko04713,ko04724	Chemokine signaling pathway|Cholinergic synapse|Serotonergic synapse|Olfactory transduction|Retrograde endocannabinoid signaling|GABAergic synapse|Dopaminergic synapse|Ras signaling pathway|PI3K-Akt signaling pathway|Circadian entrainment|Glutamatergic synapse
GP5	0.0412532	0.0363619	0.0243396	0.0447814	0.209175	0.228407	4.58842	0.0217087	Up	GO:0005886,GO:0005887,GO:0007155,GO:0007596,GO:0007597,GO:0030168,GO:0070062	plasma membrane|integral component of plasma membrane|cell adhesion|blood coagulation|blood coagulation, intrinsic pathway|platelet activation|extracellular exosome	ko04512,ko04640,ko04611	ECM-receptor interaction|Hematopoietic cell lineage|Platelet activation
GPR137C	0.432076	0.333239	0.358491	1.26052	1.4084	1.96865	4.01164	2.49512e-08	Up	GO:0016021	integral component of membrane
GPR158	0.0195829	0.0586873	0.017331	0.0552701	0.0680881	0.104811	2.33176	0.0323633	Up	GO:0004930,GO:0005886,GO:0016021,GO:0072659	G protein-coupled receptor activity|plasma membrane|integral component of membrane|protein localization to plasma membrane
GPR37L1	0.290775	0.314548	0.467888	0.989974	1.14887	1.31722	3.13392	4.70515e-09	Up	GO:0003085,GO:0004930,GO:0005886,GO:0007186,GO:0007193,GO:0008528,GO:0016021,GO:0021940,GO:0036505,GO:0042277,GO:0043235,GO:0043410,GO:0045665,GO:0045879,GO:0048712,GO:0060170,GO:1903206	negative regulation of systemic arterial blood pressure|G protein-coupled receptor activity|plasma membrane|G protein-coupled receptor signaling pathway|adenylate cyclase-inhibiting G protein-coupled receptor signaling pathway|G protein-coupled peptide receptor activity|integral component of membrane|positive regulation of cerebellar granule cell precursor proliferation|prosaposin receptor activi…
GRAP2	4.23283	4.66624	4.81198	1.8413	2.11231	1.82971	0.41101	3.40611e-52	Down	GO:0005070,GO:0005634,GO:0005737,GO:0005768,GO:0005829,GO:0007265,GO:0007267,GO:0031295,GO:0038095,GO:0050852	SH3/SH2 adaptor activity|nucleus|cytoplasm|endosome|cytosol|Ras protein signal transduction|cell-cell signaling|T cell costimulation|Fc-epsilon receptor signaling pathway|T cell receptor signaling pathway	ko04660	T cell receptor signaling pathway
GRIK2	0	0.00927649	0.00465707	0.0571223	0.0285878	0.0388469	8.78758	0.0116576	Up	GO:0001662,GO:0005234,GO:0005886,GO:0005887,GO:0006874,GO:0007215,GO:0007268,GO:0008066,GO:0014069,GO:0015276,GO:0015277,GO:0019228,GO:0030054,GO:0030165,GO:0031624,GO:0031625,GO:0032839,GO:0032983,GO:0035249,GO:0042734,GO:0042803,GO:0043113,GO:0043195,GO:0043204,GO:0043524,GO:0043525,GO:0045211,GO:0046328,GO:0048169,GO:0048172,GO:0050804,GO:0050806,GO:0051402,GO:0051967,GO:0060080,GO:0098686,GO:…	behavioral fear response|extracellularly glutamate-gated ion channel activity|plasma membrane|integral component of plasma membrane|cellular calcium ion homeostasis|glutamate receptor signaling pathway|chemical synaptic transmission|glutamate receptor activity|postsynaptic density|ligand-gated ion channel activity|kainate selective glutamate receptor activity|neuronal action potential|cell juncti…	ko04080,ko04724	Neuroactive ligand-receptor interaction|Glutamatergic synapse
GRIN3B	0.488157	0.573702	0.57603	1.18025	1.20546	1.10568	2.07819	7.72125e-08	Up	GO:0004970,GO:0005261,GO:0005262,GO:0005886,GO:0016594,GO:0017146,GO:0030054,GO:0030594,GO:0035235,GO:0042165,GO:0043025,GO:0045211,GO:0051205,GO:0051924	ionotropic glutamate receptor activity|cation channel activity|calcium channel activity|plasma membrane|glycine binding|NMDA selective glutamate receptor complex|cell junction|neurotransmitter receptor activity|ionotropic glutamate receptor signaling pathway|neurotransmitter binding|neuronal cell body|postsynaptic membrane|protein insertion into membrane|regulation of calcium ion transport	ko04024,ko04080,ko04724	cAMP signaling pathway|Neuroactive ligand-receptor interaction|Glutamatergic synapse
GRIP2	0.103942	0.0916176	0.0955274	0.182266	0.173749	0.272992	2.10206	0.00101583	Up	GO:0005829,GO:0005886,GO:0030159	cytosol|plasma membrane|receptor signaling complex scaffold activity
GSG1L	0.257145	0.0824202	0.248264	0.380642	0.507996	0.496152	2.28513	0.0312898	Up	GO:0005886,GO:0030054,GO:0098685,GO:0098978,GO:0099061,GO:0099149,GO:2000311	plasma membrane|cell junction|Schaffer collateral - CA1 synapse|glutamatergic synapse|integral component of postsynaptic density membrane|regulation of postsynaptic neurotransmitter receptor internalization|regulation of AMPA receptor activity
[truncated: 374 more rows]
