# Supplementary material for: Differential expression analysis of mRNAs, lncRNAs, and miRNAs expression profiles and construction of ceRNA networks in PEDV infection
Source: BMC Genomics. 2022 Aug 13;23:586. doi: 10.1186/s12864-022-08805-0 (PMC9375197; doi:10.1186/s12864-022-08805-0)
Supplement: Supplementary file 5 — Additional file 5: Table S5. Differentially expressed miRNA. [file 12864_2022_8805_MOESM5_ESM.xlsx]

## Sheet: PEDV_24hpi-vs-Mock
miRNA_id	Expression_Mock_1	Expression_Mock_2	Expression_Mock_3	Expression_S24hpi_1	Expression_S24hpi_2	Expression_S24hpi_3	FoldChange	pValue	Regulation	Length
mml-miR-1249	2.70536	4.06261	5.20264	1.59706	0.987333	0.944206	0.315012	0.000433343	Down	22
mne-miR-10b	3425.97	706.325	498.519	190.992	137.61	261.381	0.144099	4.62629e-06	Down	22
pha-miR-107	17.4209	17.2255	16.055	3.60362	0.575944	1.6421	0.123739	2.79144e-08	Down	21

## Sheet: PEDV_48hpi-vs-Mock
miRNA_id	Expression_Mock_1	Expression_Mock_2	Expression_Mock_3	Expression_S48hpi_1	Expression_S48hpi_2	Expression_S48hpi_3	FoldChange	pValue	Regulation	Length
mml-let-7b-3p	56.4437	75.3614	56.8226	14.1114	17.6937	13.814	0.278268	8.24982e-21	Down	22
mml-let-7b-5p	1019.39	1050.96	733.207	333.236	319.75	329.297	0.408141	3.99438e-18	Down	22
mml-let-7c-5p	720.487	46.9638	532.824	14.0699	108.235	13.3853	0.116164	0.00377768	Down	22
mml-let-7d	2339.4	2172.64	1755.28	968.081	806.831	823.362	0.482298	2.17415e-12	Down	22
mml-let-7i-5p	69272.6	66108.6	64772.9	25175.5	22381.4	24661	0.417264	2.29322e-21	Down	22
mml-miR-103-3p	639.449	625.601	531.726	1774.5	1888.67	1821.4	3.53508	1.72038e-161	Up	23
mml-miR-106a-3p	0	0.0406261	0	0.290528	0.202213	0.095269	15.5432	0.0133489	Up	23
mml-miR-106a-5p	44.4335	37.5385	31.8662	115.755	108.942	107.845	3.39682	6.50613e-42	Up	24
mml-miR-106b-5p	24.7582	25.4319	24.4687	75.9109	82.1491	83.6938	3.7355	2.31919e-51	Up	21
mml-miR-107-3p	22.4627	45.095	13.6976	86.4529	90.1366	93.5065	3.90086	6.59594e-06	Up	23
mml-miR-10a-3p	0.491884	0.73127	0.772267	1.53565	1.71881	1.61957	2.80128	0.000100047	Up	21
mml-miR-10b-5p	965.733	3549.26	3294.45	633.476	1431.87	603.481	0.380545	0.0215712	Down	23
mml-miR-1180-3p	714.462	714.41	624.276	170.416	169.96	193.634	0.301495	7.54114e-41	Down	22
mml-miR-1226	8.36203	9.42525	5.44652	1.49414	1.16273	1.28613	0.199038	3.42112e-14	Down	22
mml-miR-122a-5p	21.8479	24.7413	15.5266	4.77296	6.97636	7.04991	0.351476	4.30043e-09	Down	22
mml-miR-1230	0.860797	1.42191	0.365811	0.041504	0	0	0.022169	0.000108156	Down	20
mml-miR-1235	1.72159	2.6407	2.56068	0.539552	0.252767	0.095269	0.149221	1.45159e-05	Down	21
mml-miR-1249	2.70536	4.06261	5.20264	1.0376	0.505533	0.523979	0.19821	6.03234e-06	Down	22
mml-miR-1255a-3p	1.59862	2.68132	1.34131	0.581056	0.252767	0.333441	0.245509	0.000200657	Down	22
mml-miR-125b-2-3p	10.6165	10.0753	12.6002	3.94288	5.15644	5.23979	0.49258	5.97357e-05	Down	22
mml-miR-126	181.095	165.714	171.972	410.475	343.914	497.257	2.79727	2.91457e-11	Up	22
mml-miR-1262-3p	1.43466	1.42191	1.46324	0.747072	0.707746	0.333441	0.477833	0.0130132	Down	22
mml-miR-1277	0	0	0	0.788576	0.657193	0.762152	113.79	1.86741e-07	Up	21
mml-miR-1306-5p	1.10674	1.78755	1.70712	0.41504	0.60664	0.571614	0.393912	0.00372315	Down	21
mml-miR-130b-5p	412.24	478.982	408.448	116.792	122.187	113.037	0.312358	2.44182e-42	Down	22
mml-miR-132-3p	2.86932	0.73127	1.01614	5.60304	4.04427	4.23947	3.55968	0.000859815	Up	22
mml-miR-134-5p	8.40302	11.2941	8.69817	2.15821	2.57822	2.85807	0.308264	3.03517e-11	Down	22
mml-miR-135a-1-3p	1.96754	1.90943	1.91035	0.249024	0.0505533	0.381076	0.13843	5.20546e-07	Down	22
mml-miR-135b-3p	0.737826	0.528139	0.609685	1.66016	1.76937	1.81011	3.2315	2.03338e-06	Up	22
mml-miR-135b-5p	63.3711	63.3767	59.1801	181.995	197.208	202.875	3.61642	4.19178e-62	Up	23
mml-miR-138-5p	7.29628	5.24077	7.64138	10.9986	12.79	13.5282	2.12388	2.27517e-05	Up	23
mml-miR-1-3p	1.10674	1.34066	2.43874	6.51613	3.58929	2.33409	2.87508	0.00790881	Up	22
mml-miR-140-5p	151.049	127.363	130.716	250.684	241.19	243.031	2.07768	3.25014e-19	Up	22
mml-miR-142-3p	0.737826	0.325009	0.406456	1.24512	5.61142	1.00032	6.06178	0.00112046	Up	23
mml-miR-142-5p	0.204952	0	0	0.249024	2.57822	0.190538	17.2246	0.0161998	Up	21
mml-miR-144	0	0.0406261	0	0.166016	0.353873	0.0476345	14.6246	0.0265484	Up	20
mml-miR-145-5p	0	0	0.0812913	0.166016	0.252767	0.285807	9.69592	0.0214682	Up	24
mml-miR-146a-3p	0	0.0406261	0.0406456	0.62256	0.556087	0.0476345	17.0168	0.00740285	Up	22
mml-miR-148b-5p	26.4388	21.2474	20.2009	54.3703	52.5755	55.256	2.77393	5.89805e-27	Up	24
mml-miR-149-3p	1.84457	2.39694	2.68261	0.20752	0.556087	0.333441	0.177405	8.35661e-07	Down	22
mml-miR-149-5p	146.213	159.823	159.453	63.4181	71.1791	57.8283	0.474188	1.5284e-12	Down	23
mml-miR-150-3p	0.983768	0.650017	1.78841	0.456544	0.404427	0.190538	0.346656	0.0254921	Down	21
mml-miR-152-3p	0.901788	2.92508	0.487748	5.81056	6.72359	5.23979	4.82676	0.000404516	Up	21
mml-miR-15a-3p	0	0	0	0.166016	0.252767	0.0476345	23.5696	0.0195409	Up	23
mml-miR-15a-5p	1.06575	0.893774	1.38195	4.39943	5.45976	5.04926	5.11027	8.13098e-15	Up	22
mml-miR-15b-5p	32.2594	35.426	22.9241	61.3014	61.8773	63.6873	2.40256	3.25746e-13	Up	22
mml-miR-16-1-3p	2.00853	2.11256	1.01614	5.64455	5.66197	4.95399	3.69599	1.4906e-10	Up	23
mml-miR-16-5p	76.8979	64.3517	58.8143	147.837	138.061	136.235	2.44927	7.56446e-27	Up	22
mml-miR-17-3p	1.02476	0.284383	1.17872	1.45264	1.76937	2.57226	2.66401	0.0239861	Up	20
mml-miR-17-5p	501.927	459.887	465.677	1356.93	1385.41	1381.4	3.33471	6.23673e-65	Up	24
mml-miR-183-5p	2031.93	2036.79	1759.31	610.275	631.158	576.711	0.360761	5.97007e-119	Down	23
mml-miR-184	74.8894	82.3491	65.8459	10.2515	10.3634	9.14582	0.154389	6.78227e-91	Down	22
mml-miR-185-5p	75.8321	76.4583	63.8543	143.728	176.128	150.954	2.51658	3.13116e-36	Up	22
mml-miR-18a-3p	31.7265	36.1166	33.4514	13.1153	16.3287	14.0522	0.493163	2.68294e-10	Down	24
mml-miR-18a-5p	4.54993	5.85016	3.69875	23.0347	21.4346	24.9128	5.72523	3.56585e-30	Up	22
mml-miR-18b	25.1271	17.6317	20.9325	88.7356	81.7953	91.6488	4.76811	8.63139e-31	Up	23
mml-miR-190a-5p	0.163961	0	0.365811	1.20362	1.21328	0.571614	6.26803	0.00808427	Up	22
mml-miR-191-3p	50.992	54.3171	42.6779	8.67434	8.3413	9.19346	0.205569	1.85945e-55	Down	22
mml-miR-194-5p	17.3389	16.6567	16.3802	46.277	49.2895	43.9666	3.19492	1.4418e-54	Up	22
mml-miR-195-5p	1.31169	1.17816	1.05679	2.69776	2.57822	1.81011	2.31353	9.51552e-05	Up	21
mml-miR-196b-3p	0	0	0	0.083008	0.15166	0.190538	21.77	0.0155297	Up	22
mml-miR-197-3p	133.055	157.345	118.767	37.0631	45.5991	29.2952	0.315013	2.30614e-16	Down	22
mml-miR-199a-3p	2.21348	1.13753	2.60132	3.61085	10.414	10.2414	4.63175	7.42949e-05	Up	22
mml-miR-19a-3p	26.6847	15.2348	17.4776	96.2478	83.2108	92.2204	5.33191	1.25313e-21	Up	23
mml-miR-19b	25.373	26.3663	15.2015	61.5505	96.6074	83.932	4.21304	1.34939e-14	Up	23
mml-miR-204-3p	8.9359	12.5535	12.4376	2.98829	4.80257	3.47732	0.377464	4.29781e-06	Down	22
mml-miR-204-5p	204.337	205.974	157.014	48.1032	63.1916	52.1598	0.333451	6.55734e-28	Down	22
mml-miR-20a-3p	0.778817	0.20313	0.28452	2.82227	1.56715	1.71484	5.69568	3.9743e-05	Up	23
mml-miR-20a-5p	34.022	29.2508	23.0461	67.029	65.1127	67.4505	2.69385	1.73269e-22	Up	22
mml-miR-20b-5p	75.2173	69.2269	65.724	180.501	169.96	179.296	2.91851	3.856e-45	Up	23
mml-miR-210-3p	7.00935	7.75958	7.15363	24.8609	36.2973	50.6355	5.89734	9.72764e-15	Up	22
mml-miR-212-3p	0.0409903	0	0	0.290528	0.101107	0.381076	20.7126	0.00581097	Up	21
mml-miR-212-5p	15.0025	13.4066	13.9415	6.01808	3.43763	3.66786	0.359914	7.88695e-07	Down	23
mml-miR-218-5p	155.025	134.229	134.984	336.639	365.45	358.116	2.88792	2.88431e-49	Up	21
mml-miR-222-3p	40.0476	8.32835	131.489	6.55764	8.94794	15.8623	0.192099	0.00983941	Down	21
mml-miR-23a-3p	80.1771	69.8769	55.1968	155.059	158.384	137.044	2.55096	1.20045e-23	Up	21
mml-miR-23b-3p	19.0195	19.3786	18.8596	39.0968	41.6054	33.106	2.28721	2.19671e-17	Up	21
mml-miR-23b-5p	12.748	15.5192	13.0879	5.02199	6.97636	5.33506	0.480842	3.01436e-07	Down	21
mml-miR-24-3p	5312.1	3472.76	3762.04	7717.26	8604.98	5750.2	2.03327	1.13116e-05	Up	22
mml-miR-24-5p	9.50976	8.65336	8.53559	16.8921	23.204	17.1484	2.4648	2.25598e-13	Up	23
mml-miR-27b-3p	2124.94	2562.9	1875.76	5034.35	5180.81	5744.1	2.82086	1.48848e-19	Up	21
mml-miR-296-3p	212.617	180.827	178.678	40.1344	54.8504	41.1086	0.273878	2.29628e-32	Down	22
mml-miR-299-5p	1.84457	0.73127	1.50389	0.124512	0.202213	0.238172	0.15831	8.88414e-05	Down	22
mml-miR-29a-3p	939.171	925.34	896.44	1762.34	1292.75	1803.87	2.04134	2.15686e-06	Up	22
mml-miR-29b-1-5p	2.66437	2.84383	3.04842	0.664064	0.353873	0.666883	0.22932	8.51161e-08	Down	25
mml-miR-29b-2-5p	0.163961	0	0.121937	0.20752	0.60664	0.714517	6.14524	0.0128252	Up	25
mml-miR-29b-3p	18.5276	17.8755	19.7944	57.9396	55.2042	52.255	3.38593	4.4951e-29	Up	23
mml-miR-29c-3p	1.02476	1.62504	0.28452	2.61475	3.23541	3.62022	3.81601	0.000920101	Up	22
mml-miR-301a-3p	2.45942	1.0969	1.26002	4.64845	6.11695	6.33539	4.14314	3.3769e-08	Up	23
mml-miR-301a-5p	1.39367	0.893774	0.894204	0.083008	0.0505533	0.142903	0.101722	1.03757e-05	Down	20
mml-miR-301b	8.485	4.5095	7.64138	26.106	25.6811	27.7709	4.44498	7.85262e-13	Up	23
mml-miR-302a-3p	0.409903	0.568765	0.853559	2.1167	1.36494	1.85775	3.34073	0.000310659	Up	23
mml-miR-302a-5p	8.485	4.42824	5.32458	1.53565	2.17379	1.57194	0.334889	5.21454e-06	Down	22
mml-miR-30a-3p	1999.63	2030.9	1807.55	617.87	643.847	579.902	0.364276	1.295e-91	Down	22
mml-miR-30b-5p	3.03329	1.21878	2.39809	8.92336	6.47082	9.28873	4.31183	3.64522e-07	Up	21
mml-miR-30c-5p	502.542	495.923	422.633	884.7	890.042	922.394	2.19986	5.31341e-36	Up	23
mml-miR-30e-3p	12.4611	10.1159	12.4782	4.77296	4.85312	4.85872	0.475707	3.04611e-07	Down	21
mml-miR-30e-5p	4.87785	11.3347	3.37359	15.1905	15.8737	23.0551	3.24959	0.000656813	Up	22
mml-miR-31-3p	0.245942	0.243757	0.121937	0.498048	1.36494	0.333441	4.09784	0.00955012	Up	22
mml-miR-3140	0.614855	0.609391	0.853559	0.20752	0.252767	0.095269	0.304634	0.00950857	Down	21
mml-miR-320a	315.544	334.921	302.851	109.363	107.224	115.99	0.403234	3.72735e-26	Down	22
mml-miR-320b	18.3637	17.4692	14.226	3.02979	4.14537	5.00162	0.281854	7.16051e-14	Down	22
mml-miR-323a-3p	8.36203	7.96271	7.15363	1.41114	1.71881	1.2385	0.214437	3.97475e-23	Down	21
mml-miR-323a-5p	0.163961	0.325009	0.121937	0	0	0	0.0488684	0.0121533	Down	22
mml-miR-323b-3p	4.91884	3.41259	2.72326	1.57715	0.960513	1.33377	0.412962	0.000389807	Down	21
mml-miR-324-3p	0.860797	0.650017	0.406456	0.166016	0.202213	0.238172	0.368519	0.0240398	Down	20
mml-miR-32-5p	16.0272	13.366	9.67366	47.5636	48.0762	51.3976	4.39657	8.28344e-30	Up	21
mml-miR-331-3p	5.00082	4.38762	5.24329	9.2554	10.3634	10.3843	2.3595	3.16415e-10	Up	21
mml-miR-339-5p	45.0074	48.5888	44.1818	74.0432	87.1539	85.7421	2.06651	6.96049e-15	Up	23
mml-miR-342-5p	2.78734	2.47819	2.68261	0.913088	0.808853	0.42871	0.313162	6.6026e-06	Down	21
mml-miR-346	6.72242	9.46588	8.98269	1.32813	1.5166	1.28613	0.187725	2.70092e-15	Down	23
mml-miR-34c-5p	222.783	230.106	263.546	580.309	596.934	573.281	2.80027	5.23582e-17	Up	23
mml-miR-361-3p	39.9656	53.2202	29.5087	76.8654	72.6451	86.7424	2.24893	3.12276e-06	Up	23
mml-miR-361-5p	39.3917	31.0383	32.5572	71.6359	74.7178	68.6413	2.4136	2.56057e-23	Up	22
mml-miR-362-3p	0	0	0	0.166016	0.15166	0.238172	28.6772	0.00380844	Up	22
mml-miR-363-5p	33.7351	40.3011	35.7682	7.96877	8.24019	7.04991	0.243838	2.92085e-32	Down	23
mml-miR-365-1-5p	3.19725	4.30637	4.30844	1.20362	1.21328	1.61957	0.392411	6.36533e-05	Down	23
mml-miR-365-2-5p	6.43548	8.08459	6.46266	1.53565	1.06162	0.762152	0.186268	3.13127e-13	Down	23
mml-miR-371-5p	2.21348	2.6407	1.70712	0.747072	1.01107	1.00032	0.485464	0.00231758	Down	20
mml-miR-374a-3p	39.3097	28.8445	31.663	81.7629	73.4034	76.0247	2.68434	8.22948e-17	Up	22
mml-miR-374a-5p	55.9518	40.423	44.5476	260.811	229.765	287.569	6.41496	2.96485e-39	Up	22
mml-miR-374b-5p	51.6478	39.8948	40.1173	154.353	120.822	164.768	3.89201	2.82832e-19	Up	22
mml-miR-375	1.39367	1.62504	2.68261	0.456544	0.808853	0.523979	0.351542	0.0037205	Down	22
mml-miR-379-3p	2.45942	0.975026	1.17872	0.166016	0.45498	0.381076	0.250443	0.00147	Down	21
mml-miR-379-5p	55.5009	48.7107	43.2876	10.376	12.2845	10.5749	0.26055	4.4669e-56	Down	21
mml-miR-382-5p	6.43548	4.672	3.86134	1.95069	1.71881	0.666883	0.337072	0.000373818	Down	22
mml-miR-3938-3p	0.614855	0.325009	0.65033	1.32813	0.808853	1.00032	2.28613	0.0191602	Up	22
mml-miR-409-3p	116.085	108.715	84.6649	7.38772	7.583	8.0026	0.0863297	1.5987e-126	Down	22
mml-miR-410-5p	0.327923	0.284383	0.528393	0	0	0	0.0254946	0.000439774	Down	21
mml-miR-411-3p	17.6668	11.3753	12.4782	3.32032	3.08375	2.28646	0.243008	3.32607e-14	Down	21
mml-miR-423-3p	5725.57	6455.04	6485.62	1281.69	1339.87	1227.73	0.23672	4.21778e-42	Down	23
mml-miR-423-5p	3018.16	3539.43	3045.05	309.661	339.112	290.094	0.112571	2.30013e-128	Down	23
mml-miR-424-5p	1.51664	2.35631	1.95099	16.2281	13.1944	18.6727	9.5515	2.17681e-26	Up	22
mml-miR-451	4.18102	2.27506	1.21937	4.68995	10.8184	3.19151	2.83607	0.0126273	Up	22
mml-miR-454-3p	0.819807	0.650017	0.243874	3.77687	3.48818	4.0013	7.72772	2.9545e-13	Up	23
mml-miR-455-5p	115.306	95.3494	106.532	203.121	221.828	207.258	2.2969	2.93878e-19	Up	22
mml-miR-484	323.496	328.868	304.477	113.43	136.494	111.179	0.434403	1.33383e-27	Down	22
mml-miR-485-3p	4.38597	2.07193	4.1865	0.083008	0	0.285807	0.0404038	2.27845e-08	Down	22
mml-miR-485-5p	3.11527	2.11256	2.23551	0.124512	0.30332	0.095269	0.0793467	9.44614e-11	Down	22
mml-miR-486-3p	13.4448	13.0003	9.22656	2.1167	3.0332	3.76313	0.290453	6.674e-10	Down	21
mml-miR-486-5p	39.5557	48.6294	35.9714	11.7871	15.166	19.7207	0.436075	9.04982e-06	Down	22
mml-miR-487b-3p	2.33645	1.8688	2.07293	0.166016	0.404427	0.666883	0.225448	4.82773e-05	Down	22
mml-miR-495-3p	20.5362	19.1755	13.3724	6.93117	7.38078	7.85969	0.486904	8.15938e-08	Down	22
mml-miR-499-5p	22.6677	18.1599	17.1525	37.9762	39.0777	42.2518	2.38925	2.41497e-17	Up	21
mml-miR-514a-3p	0	0	0	0.166016	0.202213	0.238172	31.1259	0.00222423	Up	21
mml-miR-524-5p	0	0	0	0.41504	0.30332	0.0476345	39.1221	0.00532125	Up	22
mml-miR-532-3p	3.4022	4.22511	2.19486	8.59133	8.3413	10.3843	3.25227	3.08406e-09	Up	22
mml-miR-532-5p	2292.51	2248.82	2288.68	928.528	1033.71	900.244	0.481967	9.6135e-21	Down	22
mml-miR-541-3p	6.55846	5.24077	4.95877	0.664064	0.404427	0.857421	0.134597	7.99013e-17	Down	22
mml-miR-542-3p	12.2151	8.53148	7.19428	18.4278	18.3509	20.6257	2.40121	1.41377e-08	Up	22
mml-miR-543-3p	126.701	111.803	89.7049	18.8843	17.1881	15.0049	0.181049	1.38125e-54	Down	22
mml-miR-548i-3p	0	0	0	0.166016	0.202213	0.190538	28.6274	0.00319948	Up	22
mml-miR-549a	3.32022	2.88445	3.17036	0.373536	1.21328	0.619248	0.265455	2.51456e-05	Down	21
mml-miR-549b-5p	2.21348	2.76257	4.06456	0.788576	0.859406	1.57194	0.405592	0.00912043	Down	22
mml-miR-550-3p	0.286932	0.650017	0.528393	0.041504	0.101107	0	0.108345	0.00421959	Down	20
mml-miR-550-5p	6.92737	5.56577	5.12135	1.28662	2.02213	1.57194	0.318625	1.87072e-10	Down	23
mml-miR-582-5p	4.46795	4.79388	4.34908	8.67434	10.1612	9.81271	2.42713	1.46543e-13	Up	23
mml-miR-598-3p	0.983768	0.325009	0.812913	2.28272	2.57822	2.33409	3.90769	1.33483e-05	Up	22
mml-miR-605	117.232	125.616	123.807	31.8336	42.4648	34.6779	0.34081	5.85599e-21	Down	23
mml-miR-6130	6.92737	4.75325	5.04006	1.45264	0.707746	0.714517	0.20214	6.20319e-09	Down	19
mml-miR-6134	0.696836	0.73127	0.365811	0.083008	0.0505533	0.0476345	0.12016	0.000963005	Down	19
mml-miR-615-3p	289.31	284.748	317.077	92.5955	122.187	86.6948	0.386595	1.57432e-12	Down	22
mml-miR-624	6.10756	4.59075	6.34072	13.0738	14.711	15.1478	2.89644	2.65607e-11	Up	21
mml-miR-628-5p	1.88556	2.23443	1.17872	2.90528	3.13431	3.19151	2.02855	0.000538216	Up	22
mml-miR-6529-3p	561.65	617.842	500.348	52.0875	48.329	46.7294	0.101432	8.40841e-160	Down	22
mml-miR-6529-5p	1959.95	2118.12	1530.23	242.591	277.588	244.27	0.158037	4.98649e-96	Down	21
mml-miR-654-3p	48.5326	61.5892	46.4986	14.1114	13.8011	12.0515	0.294876	2.22788e-23	Down	22
mml-miR-654-5p	10.6165	11.0097	6.5033	1.41114	0.30332	1.85775	0.151419	1.3044e-05	Down	22
mml-miR-660-5p	3.48418	2.27506	4.06456	6.93117	6.72359	5.04926	2.17456	0.000836441	Up	22
mml-miR-671-3p	139.818	163.886	167.785	21.9971	25.2767	20.4828	0.164426	3.89561e-43	Down	21
mml-miR-676-3p	115.06	105.303	90.4366	30.2979	24.67	30.9148	0.321785	2.93693e-21	Down	21
mml-miR-708-3p	98.9097	97.2589	100.964	175.853	191.142	178.677	2.11285	7.68518e-19	Up	23
mml-miR-708-5p	9.46877	9.30337	6.58459	15.73	16.1265	21.769	2.46983	6.96343e-08	Up	23
mml-miR-7180-3p	32.8743	27.7882	33.1262	12.7832	14.1044	12.9089	0.487623	2.23784e-09	Down	21
mml-miR-7184-3p	9.55075	6.01266	6.90976	0.581056	1.31439	0.666883	0.13	4.82693e-14	Down	23
mml-miR-7186-3p	0.286932	0.325009	0.162583	1.0791	1.36494	1.71484	6.23959	3.47812e-07	Up	22
mml-miR-7192-3p	0.532875	0.121878	0.609685	1.36963	1.31439	1.09559	3.41415	0.00457105	Up	22
mml-miR-7203-5p	2.17249	1.66567	1.34131	0.290528	0.252767	0.42871	0.219132	3.27643e-06	Down	23
mml-miR-7205-3p	59.313	62.4829	42.9218	4.19191	5.35865	4.1442	0.0962896	8.7602e-68	Down	22
mml-miR-7205-5p	0.286932	0.325009	0.28452	0.041504	0.101107	0	0.178711	0.0264795	Down	25
mml-miR-760	8.89491	7.75958	13.8602	0.290528	0.353873	0	0.0237556	5.97069e-15	Down	20
mml-miR-876-5p	0.286932	0.406261	0.772267	1.28662	0.859406	1.04796	2.47979	0.0236199	Up	22
mml-miR-889-3p	22.3807	20.5568	12.3563	6.01808	7.43134	8.24077	0.459155	3.07247e-05	Down	21
mml-miR-92a-3p	5075.92	5553.63	4239.06	1004.23	986.396	801.927	0.21735	9.06488e-53	Down	22
mml-miR-92a-5p	9.71471	15.2754	6.42201	0.788576	1.01107	1.09559	0.107453	1.05742e-14	Down	23
mml-miR-92b-3p	10.6575	10.0346	11.4621	2.24122	3.08375	0.95269	0.221667	2.80119e-07	Down	22
mml-miR-9-3p	2.50041	3.33134	1.54453	6.43312	3.89261	5.76377	2.56648	0.000394058	Up	23
mml-miR-940	2.1315	1.50317	0.853559	0.373536	0.7583	0.095269	0.315046	0.0212928	Down	21
mml-miR-942-5p	5.49271	3.12821	2.92649	0.871584	0.60664	0.666883	0.21887	7.34305e-08	Down	21
mml-miR-95-3p	11.4773	11.0909	11.1369	21.8726	26.9449	23.7696	2.47867	6.653e-20	Up	22
mml-miR-96	1.31169	1.62504	0.772267	4.77296	4.5498	4.04893	4.20074	1.32506e-11	Up	22
mml-miR-98	3461.8	2911.23	2858.41	1175.31	991.401	1033.48	0.401926	2.26458e-19	Down	22
mml-miR-99b-5p	11826	13821.6	12696.6	4063.12	4359.97	4749.06	0.395921	5.81289e-16	Down	22
mne-miR-134	2.37744	1.46254	3.78005	0.747072	0.90996	0.523979	0.321894	0.00280086	Down	21
mne-miR-211	2.86932	3.12821	0.853559	0.996096	0.808853	0.476345	0.394441	0.0252459	Down	22
pha-miR-101	238.441	277.029	230.176	1091.18	1072.94	1095.97	5.05344	2.36836e-73	Up	22
pha-miR-1307	3444.38	3528.62	3686.15	1351.08	1488.04	1184.62	0.432897	9.61473e-16	Down	23
pha-miR-148a	23746.6	4766.74	6762.79	120487	4297.39	132576	8.88746	0.00339701	Up	23
pha-miR-21	154785	145209	162910	307505	290486	322923	2.29128	6.67919e-13	Up	23
pha-miR-222	3151.95	3398.41	2998.51	781.77	871.388	722.758	0.286645	3.66298e-64	Down	24
pha-miR-26b	146.827	111.925	123.481	251.058	234.466	229.17	2.16265	3.69123e-13	Up	22
pha-miR-27a	250.533	227.019	208.837	95.7083	3.89261	12.4802	0.1918	0.0171658	Down	19
pha-miR-29a	179.579	154.095	120.311	336.971	896.209	423.804	4.191	1.56562e-07	Up	22
pha-miR-760	99.6065	123.666	108.808	19.3824	21.9907	18.1487	0.205875	8.82711e-41	Down	22
pha-miR-877	9.46877	7.80021	7.31622	3.85987	3.33652	3.33441	0.498189	2.63939e-07	Down	22
pha-miR-93	454.911	431.368	413.976	877.852	859.811	859.803	2.3086	5.67942e-40	Up	23
