# Supplementary material for: Differential expression analysis of mRNAs, lncRNAs, and miRNAs expression profiles and construction of ceRNA networks in PEDV infection
Source: BMC Genomics. 2022 Aug 13;23:586. doi: 10.1186/s12864-022-08805-0 (PMC9375197; doi:10.1186/s12864-022-08805-0)
Supplement: Supplementary file 6 — Additional file 6: Table S6. Differentially expressed lncRNA. [file 12864_2022_8805_MOESM6_ESM.xlsx]

## Sheet: PEDV_24hpi-vs-Mock
lncRNA_id	Expression_Mock_1	Expression_Mock_2	Expression_Mock_3	Expression_S24hpi_1	Expression_S24hpi_2	Expression_S24hpi_3	FoldChange	pValue	Regulation	Chrom	lncRNA_length
ENSCSAT00000028074	0.170096	0.185286	0.0618655	0.00999688	0.0125148	0.00115475	0.0420933	0.0260311	Down	Chr18	4433
TCONS_00000690	2.52779	1.98916	1.50445	0.71292	1.00869	0.822999	0.447716	2.87445e-06	Down	Chr1	25663
TCONS_00001153	1.63892	1.81757	1.33109	0.780686	0.681966	0.599697	0.454789	0.00707682	Down	Chr1	3991
TCONS_00001180	1.82501	2.48451	3.35667	0.323522	0.604841	0.493335	0.191098	2.30359e-05	Down	Chr1	2269
TCONS_00001311	4.11944	4.05321	3.99641	1.51042	2.21057	2.07746	0.499935	0.0147517	Down	Chr1	1615
TCONS_00001348	1.12314	3.83027	3.44146	1.63278	0.204364	0.420181	0.282559	0.028454	Down	Chr1	924
TCONS_00001473	2.64407	4.40622	2.20638	0.886529	1.51327	0.375719	0.312868	0.000752111	Down	Chr1	5824
TCONS_00001588	3.71389	3.87027	2.69882	1.27326	2.07171	1.25934	0.47117	0.000204087	Down	Chr1	4174
TCONS_00001810	10.8008	9.64226	3.87582	29.1367	7.84563	36.3091	3.30333	0.0498516	Up	Chr1	242
TCONS_00002189	0.0889369	0.409758	0.165701	0.454176	0.863993	0.394487	2.71729	0.040469	Up	Chr1	4285
TCONS_00002337	23.7287	30.1417	14.5102	9.71291	15.1898	2.69093	0.419019	0.0119306	Down	Chr1	202
TCONS_00002391	12.5967	16.4388	14.6114	6.48905	8.7233	3.93353	0.455504	5.97167e-05	Down	Chr1	1076
TCONS_00002430	3.37952	5.1055	4.27455	1.31627	1.74586	1.29774	0.354334	0.00656708	Down	Chr1	933
TCONS_00002624	3.21004	3.02558	1.97084	0.974895	1.32393	0.723864	0.388119	1.88768e-05	Down	Chr10	4630
TCONS_00002803	3.24145	0.598524	0.682463	5.44886	4.64499	4.12766	3.45469	0.0181318	Up	Chr10	442
TCONS_00002848	5.31686	3.30673	2.97257	1.48787	1.90596	1.95064	0.489986	0.0219341	Down	Chr10	1442
TCONS_00002961	0	2.88822	2.70648	0	0	0	0	0.0190786	Down	Chr10	251
TCONS_00003093	4.25857	3.21301	5.43818	13.5257	10.6653	8.89335	2.66826	0.00582809	Up	Chr10	383
TCONS_00003184	1.10732	0.972414	0.558583	0.217624	0.355639	0.235838	0.327305	0.0416807	Down	Chr10	2299
TCONS_00003425	3400.21	3690.55	2815.62	1406.4	1575.78	1194	0.4443	1.13633e-21	Down	Chr10	386
TCONS_00003462	1.28911	1.27006	1.64297	2.73336	3.16551	2.69484	2.1272	0.0259082	Up	Chr10	1521
TCONS_00003532	0.306222	0.643128	0.899482	1.76296	2.37066	1.68301	3.23667	2.14824e-05	Up	Chr10	4090
TCONS_00003747	0.456222	1.1475	0.355635	1.41068	1.46132	1.84903	2.59166	0.00108474	Up	Chr10	4336
TCONS_00003939	4.51658	5.39413	2.80901	1.08107	1.4869	1.92489	0.378655	0.00341281	Down	Chr11	1229
TCONS_00003986	1.91849	2.09374	1.53481	0.86849	1.04983	0.716663	0.499046	0.0156962	Down	Chr11	3436
TCONS_00004538	1.38678	2.59704	1.62586	0.871293	1.21581	3.69866e-09	0.381501	0.0153476	Down	Chr11	6387
TCONS_00004789	12.0816	12.8034	12.6073	33.8483	30.6869	24.4666	2.48911	6.78888e-14	Up	Chr11	4915
TCONS_00005097	4.39197	2.3255	3.84867	6.51976	14.9856	8.01851	2.87765	0.00440921	Up	Chr11	761
TCONS_00005394	2.36529	2.55401	1.78265	0.871911	1.12755	1.0006	0.473735	5.7662e-06	Down	Chr11	10691
TCONS_00005397	1.3015	1.50319	1.70088	0.305614	0.734644	0.29149	0.300556	0.00417111	Down	Chr11	2318
TCONS_00005399	2.69601	2.38359	2.08517	0.784936	1.08321	0.959569	0.415888	4.22022e-05	Down	Chr11	5569
TCONS_00005402	2.97426	2.70134	2.54693	0.960269	1.35618	1.12182	0.438903	0.000178774	Down	Chr11	4480
TCONS_00005676	0.0675966	0.19751	4.84193	8.18778	7.62542	9.03408	4.76051	1.74063e-05	Up	Chr11	1502
TCONS_00005777	3.28427	4.02709	4.26306	1.63429	1.18234	1.65559	0.407888	0.00103429	Down	Chr11	1988
TCONS_00005830	0.972154	1.13346	0.0149069	3.43313	1.20905	1.66072	3.28084	0.0441872	Up	Chr11	1549
TCONS_00005854	2.38106	2.77631	2.10313	4.60951	4.75373	5.00541	2.09475	0.000750602	Up	Chr11	2374
TCONS_00005857	3.69905	3.90712	3.20627	9.01691	9.73422	8.95748	2.70513	1.75767e-08	Up	Chr11	2288
TCONS_00005858	3.38936	3.47721	2.81846	6.04303	7.49327	7.11135	2.25358	5.21982e-13	Up	Chr11	11980
TCONS_00005935	165.111	239.11	262.477	146.456	106.181	59.9774	0.48646	0.00820288	Down	Chr11	210
TCONS_00006010	3.72312	3.51478	2.65252	1.59032	1.74349	0.970062	0.457372	3.20342e-06	Down	Chr11	7076
TCONS_00006027	1.21813	0.96299	0.847507	0.191245	0.413633	0.239357	0.293831	0.000241564	Down	Chr11	5665
TCONS_00006495	2.22817	1.63649	0.927563	3.40721	3.60157	3.42042	2.31355	0.0300953	Up	Chr12	995
TCONS_00006768	46.1776	50.5395	59.5965	115.951	84.0238	131.591	2.23801	0.000446489	Up	Chr12	363
TCONS_00006874	2582.49	3809.99	2573.47	1599.85	785.902	1098.56	0.413646	3.55429e-05	Down	Chr12	268
TCONS_00006988	2.70825	2.47131	2.19229	5.74178	6.13132	5.37653	2.47059	1.21012e-06	Up	Chr12	3081
TCONS_00006989	1.933	1.7784	1.68172	3.82435	4.02348	3.28879	2.17252	2.15827e-09	Up	Chr12	12590
TCONS_00006990	1.53583	1.44072	1.66962	3.45346	4.60665	2.78947	2.42611	2.95701e-07	Up	Chr12	6896
TCONS_00007088	0.823866	0.60025	0.760471	1.55415	1.36573	1.67243	2.22695	0.0320063	Up	Chr12	2334
TCONS_00007263	7.08911	7.08533	8.00125	1.1412	1.08617	1.58838	0.18076	1.30325e-09	Down	Chr12	1284
TCONS_00007453	5.19626e-06	1.30915e-06	0.00538058	0.666205	0.608214	0.000856872	128.397	0.00165896	Up	Chr12	3789
TCONS_00007468	1.90002	1.08388	2.22526	0.878647	0.509215	0.61979	0.402743	0.0226153	Down	Chr12	2061
TCONS_00007469	0.0730657	0.00144032	0.109823	0.630617	0.789503	0.495831	10.072	0.00285558	Up	Chr12	2131
TCONS_00007823	17.5078	13.0858	13.1487	6.59938	2.22107	5.67111	0.355444	0.00323475	Down	Chr12	331
TCONS_00007926	1.88447	1.29324	2.17655	12.1983	9.24408	8.90063	5.94331	3.89448e-12	Up	Chr12	1106
TCONS_00007974	1.3795	1.54123	0.853385	0.544241	0.621591	0.345696	0.423408	3.68529e-05	Down	Chr12	11321
TCONS_00008140	16.3121	14.5434	18.9061	33.7976	33.6894	42.1118	2.31374	3.39335e-07	Up	Chr12	1530
TCONS_00008604	127.772	117.276	120.636	394.127	422.005	413.344	3.53946	1.82733e-37	Up	Chr13	504
TCONS_00008608	60.9359	83.6397	86.1529	308.734	264.138	387.681	4.38997	3.09146e-09	Up	Chr13	366
TCONS_00008665	2.08819	1.77267	0.87261	0.415473	1.28131	0.0370831	0.378147	0.0366735	Down	Chr13	3642
TCONS_00008714	3.24004	29.5627	0.0211646	47.9211	122.955	169.517	11.4149	0.000685575	Up	Chr13	311
TCONS_00008743	12.957	15.662	6.41232	6.26757	4.07636	4.47549	0.454259	0.00937431	Down	Chr13	952
TCONS_00008814	0.721688	0.322982	0.579074	1.58705	1.07339	0.671959	2.1314	0.031423	Up	Chr13	5256
TCONS_00008947	0.760011	2.65218	3.88164	4.61379	5.55295	11.7691	3.15764	0.0481883	Up	Chr13	292
TCONS_00008986	0.791076	0.458741	0.999815	1.59821	1.96156	1.75024	2.44926	0.00033586	Up	Chr14	4877
TCONS_00009074	4.26694	5.01316	2.30937	1.82339	1.71901	1.55275	0.469295	0.0193819	Down	Chr14	1309
TCONS_00009113	3.0904	2.48168	1.18498	0.612341	0.865756	0.742752	0.351934	0.00233587	Down	Chr14	2260
TCONS_00009122	1.55896	8.0645	4.10211	0.852702	0.380253	1.20767	0.185956	0.0217435	Down	Chr14	567
TCONS_00009123	1.40391	6.10694	3.61581	0.945161	0.353854	1.12767	0.235416	0.0194888	Down	Chr14	569
TCONS_00009128	3.78532	4.89871	2.66379	0.523001	1.41594	0.000167474	0.175897	5.3267e-05	Down	Chr14	1050
TCONS_00009336	1.37731	2.04104	0.90589	0.51706	0.780933	0.359448	0.404256	0.00394116	Down	Chr14	5744
TCONS_00009532	7.991	7.90914	4.00064	3.78798	1.54417	3.75158	0.495224	0.0161932	Down	Chr14	931
TCONS_00009568	8.89338	9.93102	10.5056	4.31611	4.00195	3.90613	0.436925	9.04781e-08	Down	Chr14	3007
TCONS_00009737	0.784655	1.00045	0.601249	1.74339	1.64078	1.47041	2.16117	0.000212165	Up	Chr14	8150
TCONS_00009739	45.4886	42.1215	60.9898	102.154	105.068	98.4016	2.14197	9.99328e-10	Up	Chr14	509
TCONS_00009919	1.53331	1.8731	1.21269	0.628332	0.650005	0.384019	0.382162	0.0308259	Down	Chr14	1851
TCONS_00009998	59.707	43.8042	62.6065	120.044	120.583	121.55	2.28375	4.48354e-09	Up	Chr14	296
TCONS_00010050	6.36291	11.8785	7.4851	50.0099	108.347	22.8912	7.23437	0.00951754	Up	Chr14	226
TCONS_00010156	848.636	839.19	1053.83	2265.89	1619.83	2034.3	2.26831	4.54284e-06	Up	Chr14	201
TCONS_00010158	204.415	279.593	226.788	698.962	483.029	362.826	2.28359	0.00264707	Up	Chr14	202
TCONS_00010218	2.15142	2.30582	1.56018	1.03245	1.10255	0.5342	0.465673	0.00174236	Down	Chr14	4683
TCONS_00010640	3.2697	1.68547	3.30301	6.07465	4.81881	5.48531	2.0687	0.0204819	Up	Chr15	897
TCONS_00010719	4.6178	6.0754	5.35608	2.11972	1.43389	1.77846	0.352108	0.00127271	Down	Chr15	1051
TCONS_00010774	3.81454	30.7596	6.49253e-05	3.45433e-08	8.89589e-11	1.89811e-07	0	0.0192545	Down	Chr15	454
TCONS_00010810	2.37971	1.40575	2.30098	0.960005	0.899215	0.736988	0.445774	0.00122369	Down	Chr15	5159
TCONS_00011083	6.60583	6.95156	7.91548	15.3987	11.4862	14.6284	2.03436	1.21484e-05	Up	Chr15	1930
TCONS_00011269	1.43199	1.1554	1.57994	2.82364	3.37886	2.30278	2.11965	7.01828e-05	Up	Chr15	5593
TCONS_00011272	2.65536	2.62974	2.76649	6.35247	7.15102	6.52238	2.60632	8.32159e-09	Up	Chr15	3621
TCONS_00011273	1.31795	1.27205	0.972122	2.29271	2.67119	2.36967	2.17806	0.000230836	Up	Chr15	5127
TCONS_00011274	1.09357	0.886263	0.770176	1.79325	1.90969	1.65798	2.06149	0.000130346	Up	Chr15	8859
TCONS_00011275	1.68408	1.39868	1.45794	3.44125	3.34646	2.46371	2.13589	7.24245e-07	Up	Chr15	8978
TCONS_00011278	1.78252	1.74029	1.42694	2.81295	3.67524	3.79394	2.19808	5.15511e-07	Up	Chr15	7771
TCONS_00011280	1.79049	2.34934	1.69248	4.09458	4.85934	4.49473	2.43441	1.13686e-07	Up	Chr15	5240
TCONS_00011281	1.96018	2.44391	2.73809	5.43419	5.61854	6.78693	2.62174	0.000223691	Up	Chr15	1387
TCONS_00011286	1.92296	1.51928	2.84182	4.21316	4.99482	4.0076	2.17558	4.40898e-07	Up	Chr15	7293
TCONS_00011288	6.74416	7.50665	8.00697	12.083	15.8144	14.6077	2.00266	0.000202825	Up	Chr15	1141
TCONS_00011291	1.57948	1.759	1.61937	2.88503	4.681	3.18648	2.26631	6.68473e-06	Up	Chr15	7110
TCONS_00011488	5.14206	5.18822	3.41676	2.04913	2.37025	1.91566	0.488289	6.45061e-07	Down	Chr15	7521
TCONS_00012235	9.9027	15.1176	9.15122	7.63227	4.90473	0.102305	0.384247	0.0102458	Down	Chr16	460
TCONS_00005908	9.88596e-13	9.7336e-07	8.14191e-12	2.96138e-11	0.843413	0.784541	Inf	0.000986684	Up	Chr11	2148
TCONS_00012248	2.15373	2.81977	1.53671	0.909097	1.10985	0.697453	0.440762	0.0135129	Down	Chr16	2261
TCONS_00012257	2.76005	2.40618	1.54156	1.10836	1.23608	0.673089	0.474941	0.00081701	Down	Chr16	5187
TCONS_00012270	1.76253	2.68785	1.55658	0.581955	0.932753	0.495386	0.351288	1.93877e-05	Down	Chr16	5208
TCONS_00012333	1.94125	2.88124	2.36691	4.32536	6.09069	4.26921	2.15039	0.0391516	Up	Chr16	760
TCONS_00012446	6.97888	16.6442	3.68987	5.81229e-12	4.02357	0.356781	0.164892	0.0273271	Down	Chr16	276
TCONS_00012460	4.16041	5.45144	2.01973	1.14864	2.06094	1.15914	0.398658	0.00926689	Down	Chr16	4713
TCONS_00012465	1.01987	2.14349	2.07945	0.495622	0.86329	0.514285	0.369311	0.00436452	Down	Chr16	8355
TCONS_00012466	3.76092	5.00075	3.14314	0.694174	1.16582	0.587178	0.215299	8.34534e-08	Down	Chr16	2181
TCONS_00012479	4.54567	5.57989	2.59994	2.12078	1.75585	1.48221	0.449539	0.0016923	Down	Chr16	8893
TCONS_00012482	6.13525e-06	0.000487667	0.000136558	0.100417	0.404292	1.9058	Inf	0.0026898	Up	Chr16	12248
TCONS_00012529	0.306608	0.600828	0.145948	0.0376377	0.0777388	0.0209042	0.138696	0.00538493	Down	Chr16	7403
TCONS_00012688	3.18752	3.26892	2.50447	1.85365	0.677091	1.07633	0.427254	0.0068102	Down	Chr16	1886
TCONS_00013078	1.59649	1.86616	0.831537	0.407458	0.537764	0.389475	0.331241	0.0267491	Down	Chr16	1678
TCONS_00013269	7.56146	7.74141	5.58215	3.16479	3.66962	2.78662	0.486459	3.02677e-06	Down	Chr16	4072
TCONS_00013451	0.809133	1.13339	0.640614	0.327974	0.410859	0.170989	0.369639	0.00430656	Down	Chr16	5507
TCONS_00013640	1.53771	1.77421	2.31012	3.96308	3.5727	3.49538	2.04513	1.67804e-07	Up	Chr16	10290
TCONS_00013696	1.14156	1.67598	0.680439	0.352326	0.488638	0.232359	0.321412	0.00993041	Down	Chr16	2644
TCONS_00013697	1.8222	3.48386	1.60779	0.591666	0.568332	0.488597	0.251119	0.000442766	Down	Chr16	1822
TCONS_00013698	2.40266	2.42909	1.86663	0.855365	0.865885	0.884189	0.412762	0.00169196	Down	Chr16	3220
TCONS_00013721	6.34287	4.20175	6.69088	1.43886	2.06871	2.81804	0.385086	0.01443	Down	Chr16	655
TCONS_00013737	8.8573	5.45022	7.30721	15.5893	13.7454	18.0655	2.31533	0.00790856	Up	Chr16	323
TCONS_00013744	7.44251	7.83893	7.40355	15.9227	17.1119	16.1624	2.28262	6.5988e-11	Up	Chr16	3192
TCONS_00013956	1.89731	2.37704	2.25137	0.850014	1.0403	0.856709	0.440699	0.000812561	Down	Chr16	4357
TCONS_00014132	1.26049	1.10548	1.10094	1.91587	2.67887	2.40237	2.13139	0.0233706	Up	Chr16	1939
TCONS_00014142	3.98794	3.17031	1.76363	9.96568e-13	8.15846e-10	0.2956	0.0336065	0.000864046	Down	Chr16	399
TCONS_00014260	0.59891	0.68537	0.38918	0.307942	0.218764	0.10635	0.400423	0.00369329	Down	Chr17	10263
TCONS_00014265	8.52818	9.43058	8.15758	3.49287	4.43593	2.95836	0.436722	1.00088e-16	Down	Chr17	18496
TCONS_00014741	0.281729	0.196686	0.810783	0.896064	1.00046	1.00438	2.30756	0.025941	Up	Chr17	3601
TCONS_00014834	1.91528	0.0896761	0.385401	2.92186	3.35155	1.48571	3.42467	0.00557852	Up	Chr17	1918
TCONS_00014916	859.386	891.976	758.793	2138.29	881.812	1927.73	2.10794	0.0322869	Up	Chr17	344
TCONS_00014968	14.0555	12.7658	16.0256	4.97161	8.40168	3.65642	0.411167	0.00372351	Down	Chr17	424
TCONS_00014988	0.159067	2.04267	3.38251	5.04505	10.1591	7.66768	4.20417	0.00753144	Up	Chr17	289
TCONS_00015031	1.45656	2.04639	2.88681	0.427295	0.757305	0.598944	0.287993	0.00960877	Down	Chr17	1255
TCONS_00015038	2.3418	2.99128	1.50854	0.916445	1.42158	0.683752	0.46475	0.0022321	Down	Chr17	4412
TCONS_00015041	2.48295	2.44924	1.62275	0.873026	1.47325	0.691802	0.48579	0.019379	Down	Chr17	2544
TCONS_00015229	5.39921e-11	1.08113e-12	2.00627	8.47167	5.02152	2.21772	7.47409	0.00533313	Up	Chr17	318
TCONS_00015251	4.10947	4.33608	3.10755	8.21965	7.79113	8.38017	2.24895	0.00348493	Up	Chr17	849
TCONS_00015373	0.312296	0.218816	0.297796	0.0784739	0.0775772	0.0688431	0.292483	0.0481487	Down	Chr17	5940
TCONS_00015504	28.6695	27.3524	24.1521	39.8482	42.6519	70.0868	2.0293	0.0172988	Up	Chr18	543
TCONS_00015598	2.44344	0.841046	0.731606	3.79099	5.97399	4.12888	3.68443	5.06118e-07	Up	Chr18	2639
TCONS_00015610	25.5845	18.5474	37.7006	6.61361e-05	23.2495	1.41067e-06	0.278541	0.0391757	Down	Chr18	341
TCONS_00015670	1.29311	1.65923	1.50275	4.22698	4.71408	4.47095	3.16376	7.9216e-08	Up	Chr18	3115
TCONS_00015672	1.69338	1.1642	1.91621	2.71552	4.87057	2.89788	2.26861	0.00151414	Up	Chr18	2695
TCONS_00015999	4.25747	1.92403	4.04403	1.42107	1.22782	0.00512293	0.265815	0.00326761	Down	Chr18	3846
TCONS_00016291	3.35852	3.3215	1.97604	4.65748	5.70306	7.17261	2.16271	0.047281	Up	Chr19	575
TCONS_00016823	1.8354	1.99231	1.47772	0.498333	0.577441	0.525361	0.319309	1.6042e-05	Down	Chr19	5113
TCONS_00016824	1.16356	1.66663	2.19887	0.339704	0.350872	1.1189	0.382599	0.0205609	Down	Chr19	4785
TCONS_00017033	1.00048	1.64152	0.893117	0.355082	0.461354	0.279639	0.325606	0.000133797	Down	Chr2	6000
TCONS_00017108	20.4795	23.3107	10.7309	7.52645	6.34816	6.95813	0.41004	0.00701074	Down	Chr2	281
TCONS_00017300	0.328051	0.648054	0.170405	0.102773	0.135095	0.0505407	0.2628	0.0224492	Down	Chr2	8590
TCONS_00017304	0.531721	0.852535	0.215509	0.128283	0.170444	0.0643017	0.237066	0.0106725	Down	Chr2	4940
TCONS_00017337	0.928643	0.883462	0.533395	0.223934	0.398502	0.111862	0.32859	0.0472891	Down	Chr2	2461
TCONS_00017482	2.85659	3.33802	2.13389	1.34099	1.51173	0.939538	0.480717	0.000685421	Down	Chr2	4398
TCONS_00017505	1.10217	1.63363	0.745349	0.462893	0.459228	0.177411	0.333382	0.000753988	Down	Chr2	8321
TCONS_00017578	1.72957e-05	0.00049908	0.000276364	0.103095	17.942	33.6917	Inf	0.000390521	Up	Chr2	378
TCONS_00017692	3.47388	4.63379	1.94027	1.18466	1.81435	0.868106	0.406982	0.0115719	Down	Chr2	1304
TCONS_00017915	18.8756	20.0511	34.4048	52.0141	65.9117	59.1208	2.49449	3.41781e-08	Up	Chr2	1044
TCONS_00017916	12.4726	9.96556	12.2746	22.2878	23.0691	24.0481	2.1012	1.07957e-05	Up	Chr2	906
TCONS_00017991	2.43481	2.80709	2.5988	6.17228	4.70551	5.55221	2.21323	5.79033e-06	Up	Chr2	3616
TCONS_00018121	0.382587	0.835951	0.231348	0.0809861	0.113073	0.0295512	0.159116	0.00682725	Down	Chr2	6052
TCONS_00018122	0.434463	0.580482	0.124302	0.0434755	0.139639	0.0349272	0.202483	0.0114068	Down	Chr2	5581
TCONS_00018314	5.53157	7.91578	5.77088	3.21786	2.36887	2.5537	0.449691	0.00710908	Down	Chr2	957
TCONS_00018590	6.00532e-07	6.60719	0.000632311	10.6773	13.1685	9.68247	5.52646	2.23864e-06	Up	Chr20	530
TCONS_00018910	38.546	18.6851	18.0228	13.971	8.94569	11.8287	0.494659	0.0464994	Down	Chr20	269
TCONS_00019039	9.22129e-09	1.67271e-11	1.97294e-10	8.13529e-11	0.119266	0.0843964	Inf	0.0320653	Up	Chr20	6099
TCONS_00019369	21.2076	30.9867	13.7804	6.14261	10.954	5.97867	0.367942	0.00156322	Down	Chr20	276
TCONS_00019370	14.9946	27.5189	20.3038	5.90253	7.06986	6.06319	0.31763	0.000680371	Down	Chr20	253
TCONS_00019415	3.58187	2.07242	2.55163	9.63206	6.47573	6.3755	2.89297	0.00252432	Up	Chr20	594
TCONS_00019632	0.842742	0.668825	2.14097	2.28638	4.57347	2.91442	2.70619	0.0498071	Up	Chr20	638
TCONS_00019968	7.75224	8.65538	6.39665	2.59441	3.6719	3.58569	0.455197	0.00894272	Down	Chr20	785
TCONS_00019999	3.64618	3.39024	3.60518	7.98217	8.19362	7.01038	2.28635	4.1499e-13	Up	Chr20	9907
TCONS_00020047	1.3076	1.48325	2.57945	0.529506	0.600427	0.443329	0.298396	0.0201588	Down	Chr20	1266
TCONS_00020091	0.362347	0.479149	0.0856141	0.0201324	0.0864136	0.113291	0.259205	0.0337039	Down	Chr20	8571
TCONS_00020092	3.32972	3.73458	1.5587	1.18762	1.84323	0.633965	0.447837	0.0148521	Down	Chr20	5553
TCONS_00020238	57.9513	34.4949	34.9416	22.5746	17.7049	17.6806	0.482831	0.00165505	Down	Chr20	429
TCONS_00020254	0.168877	0.731975	3.09599e-09	3.31548e-05	0.00148909	3.83835e-12	0	0.0345796	Down	Chr20	2890
TCONS_00020297	0.000330605	0.000213429	0.358614	3.2689	4.39333	3.75703	31.8876	1.13762e-15	Up	Chr20	1550
TCONS_00020402	2.09359	1.51328	1.65186	0.276585	0.689845	0.336483	0.252894	0.00835604	Down	Chr20	1383
TCONS_00020413	3.40595	3.86474	2.60067	1.02209	2.17086	1.14986	0.46111	1.55971e-05	Down	Chr20	7393
TCONS_00020433	6.20069	9.29353	3.81277	2.69516	2.79478	1.4798	0.383648	0.00473307	Down	Chr20	1265
TCONS_00020528	1.60681	1.87744	1.70596	0.643508	0.640768	0.827959	0.4331	0.00767368	Down	Chr20	3226
TCONS_00020608	1.69225	1.0797	1.21201	3.50965	3.86383	3.03749	2.7499	1.46844e-10	Up	Chr20	8089
TCONS_00020669	5.67136	4.33904	2.66555	2.20982	1.83578	1.79212	0.48987	0.0128802	Down	Chr20	1553
TCONS_00020684	10.9009	9.96139	6.86497	3.18671	0	1.57181	0.189356	0.000955209	Down	Chr20	307
TCONS_00020972	6.24872	7.58764	5.95542	1.97219	0.502451	0.320293	0.148635	4.99183e-12	Down	Chr20	1608
TCONS_00020984	0.269874	1.04875	1.09206	3.53207	2.52528	0.989804	2.99961	0.0362435	Up	Chr20	3489
TCONS_00021035	4.58898	1.42017	3.07561	6.46327	7.1644	8.0549	2.51877	0.000396373	Up	Chr20	1084
TCONS_00021075	6.00435	4.70639	9.80974	21.7945	15.405	10.3614	2.3822	0.00941015	Up	Chr20	330
TCONS_00021148	3.90098	4.09018	3.08805	4.96464	7.03464	9.16192	2.03938	0.00749628	Up	Chr21	1050
TCONS_00021191	0.651264	0.922236	0.737198	1.44168	2.21141	1.33799	2.24993	0.00664474	Up	Chr21	3600
TCONS_00021228	5.4204	7.74114	6.19896	2.36197	2.89172	2.06476	0.39621	1.06049e-07	Down	Chr21	3420
TCONS_00021229	3.63637	3.13423	4.32697	0.752144	1.21762	1.24551	0.301809	0.000636079	Down	Chr21	1368
TCONS_00021297	0.534893	0.366429	0.489393	0.126033	0.239864	0.070094	0.320394	0.0428451	Down	Chr21	4210
TCONS_00021395	1.17274	1.94806	3.42663	5.5516	3.17978	4.98086	2.17206	0.0188181	Up	Chr21	1086
TCONS_00021417	0.113457	0.150205	0.302681	0.345355	0.73862	0.810418	3.42937	0.00329023	Up	Chr21	5666
TCONS_00021622	1.77809	2.60542	1.22543	0.719394	0.845892	0.460088	0.381648	0.000892885	Down	Chr21	4960
TCONS_00021762	0.28616	1.26011e-05	0.149107	1.13916	0.660853	1.15354	7.28909	3.54275e-05	Up	Chr21	3154
TCONS_00021766	0.345015	1.69858	1.93969	2.16106	2.53788	3.15539	2.04333	0.0266587	Up	Chr21	10420
TCONS_00021770	0.00573979	2.38955e-08	0.778662	2.86787	2.20079	1.82972	8.56326	4.18496e-06	Up	Chr21	1511
TCONS_00021778	1.55242	2.41919	1.22247	2.42071	4.36399	3.57018	2.11044	0.0352054	Up	Chr21	1202
TCONS_00021779	2.25716	2.17319	1.86369	3.67282	4.02632	4.32686	2.02033	0.00404397	Up	Chr21	2162
TCONS_00021894	5.27667	5.70006	4.55212	2.23955	2.36205	1.86092	0.438047	3.53252e-05	Down	Chr21	2956
TCONS_00021898	0.890783	0.804077	0.775585	0.287836	0.173669	0.0223003	0.203037	0.00452761	Down	Chr21	2732
TCONS_00021947	427.506	407.368	531.792	981.009	941.33	904.055	2.16107	2.89743e-17	Up	Chr21	364
TCONS_00022009	3.15696	2.5415	2.20631	4.05861	4.55494	7.7453	2.21485	0.0210954	Up	Chr21	780
TCONS_00022055	1.99473	2.0959	1.48951	0.570271	0.715508	0.506428	0.3358	0.000932036	Down	Chr21	2980
TCONS_00022068	3.60993	3.54126	2.66072	5.51113	7.28461	6.93603	2.13275	0.000729583	Up	Chr21	1653
TCONS_00022209	0.708388	0.6711	0.164621	0.0734516	0.0828455	0.0873481	0.170224	0.00320493	Down	Chr21	10563
TCONS_00022295	2.32429	2.88037	1.92732	4.26704	4.81679	4.4282	2.01218	0.00896036	Up	Chr21	1606
TCONS_00022296	1.84559	1.64649	1.71616	3.24184	3.59962	3.28566	2.04787	9.53276e-05	Up	Chr21	5006
TCONS_00022813	3.16249	0.905574	2.23571	3.93728	5.37875	3.87056	2.18495	0.000382522	Up	Chr22	12563
TCONS_00022976	2.07102	0.445187	1.44143	5.07072	2.31288	7.31303	3.97708	0.0125041	Up	Chr22	745
TCONS_00023001	1.732	2.11172	1.74276	0.655269	0.766762	0.439823	0.346999	0.00411062	Down	Chr22	2320
TCONS_00023241	2.70823	3.75936	1.96123	5.74709	5.84375	6.13646	2.24309	0.000194389	Up	Chr22	2068
TCONS_00023296	2.86834	2.35571	2.85054	0.88774	1.14715	1.16129	0.415643	3.9073e-09	Down	Chr22	12583
TCONS_00023982	5.25403e-08	1.85401	0.182665	2.51314	2.08985	1.25262	3.09218	0.0395604	Up	Chr23	1159
TCONS_00024023	2.36519	4.82894	3.51727	9.65437	6.97796	13.2308	2.94677	0.00178583	Up	Chr23	509
TCONS_00024056	3.10696	4.32166	1.82937	4.68823	9.0737	8.03754	2.51675	0.00812928	Up	Chr23	626
TCONS_00024081	24.4877	19.7316	21.9897	5.84927	7.69561	11.3232	0.399916	0.00610607	Down	Chr23	231
TCONS_00024124	0.83374	0.481555	0.48461	7.51334	7.11859	5.95895	12.3566	1.9144e-08	Up	Chr23	625
TCONS_00024125	0.35073	0.895443	0.434968	5.85913	5.41501	6.40185	11.0655	1.05086e-10	Up	Chr23	1046
TCONS_00024319	0.291467	0.00481234	0.00999662	1.47982	2.63219	0.38658	16.1246	0.0029979	Up	Chr23	1083
TCONS_00024483	1.8114	5.80499e-09	1.6016	6.02125e-16	0.0354812	2.32037e-11	0.011724	0.00358557	Down	Chr23	969
TCONS_00024554	6.97667	6.95606	4.36462	2.50106	3.81187	1.9371	0.474201	5.75295e-05	Down	Chr23	9734
TCONS_00024661	0.940157	1.41373	2.4673	3.34021	3.17973	4.63369	2.39797	0.00478785	Up	Chr23	1457
TCONS_00024688	1.29413	1.72635	0.811037	0.395124	0.71201	0.198084	0.355678	0.0446476	Down	Chr23	1707
TCONS_00024730	2.91642	2.76206	3.60634	6.73229	6.90911	6.17016	2.22446	0.000234918	Up	Chr23	1758
TCONS_00024735	0.247689	0.351969	0.522841	0.969581	1.56478	0.736696	2.98041	0.000839442	Up	Chr23	9438
TCONS_00024736	0.41883	0.905598	0.749177	1.82725	1.54386	1.03921	2.2185	0.00138323	Up	Chr23	9204
TCONS_00024960	3.48007	0	5.10481	12.6598	5.97965	10.2928	3.45914	0.0209352	Up	Chr23	201
TCONS_00025013	5.17787	7.53564	4.1463	2.43371	0.642828	1.88346	0.318942	8.1383e-05	Down	Chr23	1747
TCONS_00025206	2.54456	2.97786	1.83141	0.790117	1.16997	0.620805	0.368838	2.37058e-08	Down	Chr23	13351
TCONS_00025325	47.1598	61.6372	19.6571	8.38822	8.69511	6.22246	0.193528	0.000487112	Down	Chr24	350
TCONS_00025329	2.99804	8.44516	1.30222	0.145838	0.520567	0.136648	0.0583518	0.0131337	Down	Chr24	323
TCONS_00025332	315.156	630.474	231.407	95.8186	163.298	58.6272	0.283721	0.00832756	Down	Chr24	271
TCONS_00025333	17.6379	51.338	11.0752	2.61991	6.12503	1.63515	0.137992	0.0240285	Down	Chr24	344
TCONS_00025337	15.4034	35.8177	7.75802	1.01602	2.66036	0.677851	0.0778941	0.0034589	Down	Chr24	383
TCONS_00025339	1.67612	4.70601	4.48947	0.323624	1.68258	0.220082	0.197328	0.0238757	Down	Chr24	376
TCONS_00025341	808.094	1019.72	522.872	231.383	541.017	139.162	0.403784	0.00358088	Down	Chr24	213
TCONS_00025344	0.330637	2.76212	0.00480011	0.033776	52.5629	40.7021	33.5485	0.00512359	Up	Chr24	280
TCONS_00025442	0.74992	0.944637	0.65337	1.70523	3.93377	1.90569	3.34781	0.00333613	Up	Chr24	1718
TCONS_00025509	1.2863	3.54291	1.37078	0.523297	0.476049	0.380088	0.236914	0.011867	Down	Chr24	3559
TCONS_00025697	1.84967	2.63372	1.26582	0.824361	0.978845	0.546373	0.431797	0.00180511	Down	Chr24	4120
TCONS_00025898	13.7941	6.60215	10.3033	4.76283	5.42244	3.18387	0.454435	0.00726415	Down	Chr24	852
TCONS_00025973	343.669	528.339	239.847	79.7379	178.065	73.2651	0.312349	0.000706308	Down	Chr24	443
TCONS_00025986	1.00638	3.38775	0.364011	0.0701424	0.133884	0.0296121	0.0509667	0.0254772	Down	Chr24	2495
TCONS_00025987	2.99759	11.2329	2.08171	0.30971	0.641301	0.173204	0.0732208	0.0207895	Down	Chr24	2447
TCONS_00025992	21.4889	88.9514	17.0862	2.63058	5.98247	1.43265	0.0828393	0.0279982	Down	Chr24	2321
TCONS_00025993	21.8423	33.8719	14.4666	3.10901	3.72564	1.92296	0.131851	1.1258e-06	Down	Chr24	2533
TCONS_00026005	12.8232	22.8504	11.6705	4.81575	7.67716	2.08368	0.319844	0.00118786	Down	Chr24	534
TCONS_00026007	171.084	350.028	131.771	34.3029	86.2484	19.4151	0.223334	0.00362998	Down	Chr24	457
TCONS_00026009	6.49499	15.3377	3.05496	0.566171	1.50616	0.444334	0.105751	0.0099842	Down	Chr24	579
TCONS_00026011	195.862	358.797	160.541	67.819	100.483	41.6106	0.308371	0.00197594	Down	Chr24	380
TCONS_00026171	41.2815	25.0546	35.8366	7.04643	6.60461	27.1987	0.432356	0.0318961	Down	Chr24	227
TCONS_00026215	2.13754	2.23224	1.64708	0.715437	1.02353	0.571993	0.403368	0.000255861	Down	Chr24	4765
TCONS_00026410	6.33183	4.3916	4.96157	2.27494	2.07776	2.42767	0.458094	0.00159964	Down	Chr24	1791
TCONS_00026484	1.06541	1.75559	0.752799	0.274448	0.417461	0.187788	0.262045	0.00195498	Down	Chr25	2885
TCONS_00026680	1.63145	1.82156	1.36717	6.26457	5.46066	5.21975	3.72846	3.36836e-10	Up	Chr25	2762
TCONS_00026683	0.509447	0.292834	0.275133	1.3658	2.38443	2.58165	6.24687	1.72833e-07	Up	Chr25	4133
TCONS_00026729	276.435	261.606	255.886	823.069	870.039	903.68	3.4503	4.47353e-44	Up	Chr25	755
TCONS_00026730	40.2761	39.8019	32.5369	121.357	116.891	114.668	3.31638	8.07592e-25	Up	Chr25	713
TCONS_00026816	3.58981	4.27505	2.99434	1.62482	1.49965	1.63396	0.466868	0.00371169	Down	Chr25	2191
TCONS_00026841	3.6569	4.1058	3.108	8.14008	4.49164	12.5986	2.50337	0.043875	Up	Chr25	473
TCONS_00026857	0.502323	1.1768	1.69402	3.09808	2.67516	4.86412	3.27913	0.00216155	Up	Chr25	2412
TCONS_00027209	7.83457e-11	0.0522042	0.213507	2.12164	6.29028	1.86386e-05	34.2331	0.0341244	Up	Chr25	923
TCONS_00027379	0.919604	1.14065	1.01245	0.0565366	0.0695668	0.281188	0.148002	0.046714	Down	Chr25	861
TCONS_00027391	816.254	831.101	901.784	1864.29	1817.23	1936.72	2.31705	5.5015e-23	Up	Chr25	613
TCONS_00027587	3.51108	6.89928	1.45651	1.27918	0.945249	0.29711	0.222531	0.0316979	Down	Chr26	381
TCONS_00027590	12.1171	13.3942	8.07819	6.47762	3.7353	1.89567	0.379137	0.00726715	Down	Chr26	393
TCONS_00027639	3.47398	3.65371	1.98917	0.886397	1.2588	0.570372	0.313546	1.53372e-06	Down	Chr26	12073
TCONS_00027674	0.373491	0.0624944	0.326968	0.841615	1.23962	0.246839	3.11215	0.0491897	Up	Chr26	4543
TCONS_00027961	4.83177	4.5728	3.22218	1.14711	1.42422	1.03377	0.301869	1.59377e-16	Down	Chr26	9796
TCONS_00027963	6.69575	4.4703	2.89645	1.09665	2.00056	0.709401	0.284245	0.000527493	Down	Chr26	1451
TCONS_00028107	2.10472	4.01604	2.50618	0.635867	1.10133	0.631263	0.290075	0.0248486	Down	Chr26	704
TCONS_00028392	2.15367	2.61659	1.38316	0.858737	1.10353	0.60448	0.440593	0.000301544	Down	Chr27	5479
TCONS_00028421	2.03962	1.64018	1.92953	3.27835	3.83875	4.58012	2.19163	0.0016954	Up	Chr27	2154
TCONS_00028422	0.747054	1.79407	0.927967	0.561854	0.64407	0.341748	0.466673	0.0402346	Down	Chr27	3451
TCONS_00028805	24.7877	26.9752	23.3142	15.469	9.22446	7.76438	0.455464	0.000236856	Down	Chr27	513
TCONS_00028886	2.68006	2.65836	2.97116	6.74617	8.46096	5.23451	2.56562	0.00348139	Up	Chr27	766
TCONS_00029224	2.3909	2.47048	1.43619	0.84113	0.92644	0.520346	0.381417	0.0295406	Down	Chr28	1380
TCONS_00029309	1.80746	2.74496	1.01362	0.712447	0.953199	0.426142	0.396731	0.0132117	Down	Chr28	9713
TCONS_00029319	2.87191	2.59407	3.23391	6.00816	4.61461	6.49707	2.07809	0.0207543	Up	Chr28	862
TCONS_00029389	1.15578	1.83676	0.566701	0.197879	0.285966	0.0997256	0.171095	0.00117951	Down	Chr28	2497
TCONS_00029419	5.28005	3.24123	2.15294	1.0655	1.28764	1.96873	0.438142	0.0212631	Down	Chr28	1757
TCONS_00029647	2.02598	2.38765	1.83746	0.853784	0.993852	0.651848	0.420411	0.00118456	Down	Chr28	3825
TCONS_00029663	3.88674	5.62594	4.24799	1.79622	2.1901	1.37557	0.408496	1.09817e-06	Down	Chr28	4150
TCONS_00029789	1.30945	1.94998	0.61651	0.22315	0.328186	0.143916	0.191271	0.000865404	Down	Chr29	9313
TCONS_00029793	0.0369357	0.107979	0.0461639	0.288358	0.932497	1.17269	13.3422	0.000473593	Up	Chr29	24738
TCONS_00029943	7.51634	2.62461	3.93406	0.484428	0.0185223	0.00305225	0.0380916	7.26545e-05	Down	Chr29	367
TCONS_00030120	3.21573	3.08497	2.7822	7.11949	5.62084	5.37785	2.10354	0.00206623	Up	Chr3	1497
TCONS_00030685	2.87912	2.19168	2.41527	4.89614	5.05165	4.33077	2.0019	0.0226976	Up	Chr4	1110
TCONS_00030727	0.314946	0.09894	0.185477	0.0353793	3.11702e-08	2.42504e-07	0.0615881	6.98526e-05	Down	Chr4	13743
TCONS_00030751	3.62374	2.81768	3.14846	0.644344	1.35881	1.0755	0.335888	3.62528e-09	Down	Chr4	6458
TCONS_00030870	3.03452	2.36599	2.09379	1.34033	1.0557	0.953532	0.472931	0.000659945	Down	Chr4	4813
TCONS_00030941	0.500244	8.81461e-10	6.92694e-09	1.66912	0.825996	1.54327	8.99459	6.75859e-05	Up	Chr4	1864
TCONS_00031092	1.81016	1.17362	0.804044	0.403771	0.540413	0.247117	0.331162	0.000964094	Down	Chr4	8242
TCONS_00031093	2.99596	3.97449	2.12906	1.0206	1.18877	0.752397	0.343843	4.0569e-06	Down	Chr4	3892
TCONS_00031100	2.00732	2.80754	2.0643	0.429559	0.47673	0.586319	0.232799	0.00152938	Down	Chr4	1368
TCONS_00031122	3.88754	1.95217	3.13699	0.731839	1.31908	1.02986	0.358329	0.00365976	Down	Chr4	1599
TCONS_00031247	3.09494	3.4774	3.19465	1.02044	1.02817	0.704659	0.296288	3.23502e-06	Down	Chr4	2936
TCONS_00031360	0.764611	1.04301	0.744832	3.87566	3.85215	2.44164	4.1914	2.29048e-09	Up	Chr4	3534
TCONS_00031399	0.931816	1.25616	1.25545	2.92166	2.5993	2.01815	2.29256	0.00262161	Up	Chr4	2795
TCONS_00031474	39.5263	46.5625	40.4122	13.6228	23.229	13.1024	0.411682	5.95633e-13	Down	Chr5	2267
TCONS_00031479	0.342364	1.68902	2.38899	0.217982	0.0111862	0.0263291	0.052889	0.018294	Down	Chr5	486
TCONS_00031617	34.4785	36.4349	30.3054	13.4116	14.4955	14.1545	0.439122	4.01033e-06	Down	Chr5	596
TCONS_00031625	4.21188	3.62363	2.52291	1.30511	1.76916	1.186	0.43368	6.05174e-05	Down	Chr5	4056
TCONS_00031662	12.3848	15.3883	6.63026	2.80387	8.20354	2.92444	0.426658	0.0161049	Down	Chr5	554
TCONS_00031668	7.38706	4.72539	3.34682	3.68	0.0131556	1.09081	0.33702	0.0263501	Down	Chr5	494
TCONS_00032914	1.42459	1.22517	1.74135	0.306906	0.290614	0.281413	0.20736	0.00612236	Down	Chr5	1441
TCONS_00033011	3.25441	6.47528	7.28145	3.35819	1.06672	1.21343	0.341864	0.0198815	Down	Chr6	483
TCONS_00033013	3.22908	1.1808	4.90702	9.65119	19.3861	5.05095	3.66686	0.027722	Up	Chr6	336
TCONS_00033014	0.400234	0.44424	0.721689	1.21723	1.27669	0.810282	2.17399	0.0409386	Up	Chr6	3128
TCONS_00033192	7.77713	4.42485	4.75104	2.27928	2.21917	1.46887	0.370182	0.0186754	Down	Chr6	585
TCONS_00033263	2.14534	1.78505	1.23954	0.764759	0.766871	0.643064	0.44741	0.00134546	Down	Chr6	5259
TCONS_00033285	0.522364	0.79556	0.174139	0.098388	0.133898	0.0604121	0.212975	0.0116354	Down	Chr6	5819
TCONS_00034029	7.40154	9.82261	4.94756	12.2547	18.2245	15.3037	2.19628	7.75396e-06	Up	Chr6	1330
TCONS_00034057	5.35369	5.77635	3.34543	1.857	2.54598	1.38826	0.421133	0.0101749	Down	Chr6	1012
TCONS_00034375	4.49959	6.11387	2.94677	1.37241	2.39559	0.772059	0.355521	0.0115654	Down	Chr6	764
TCONS_00034447	3.45542	2.21642	5.20776	7.52855	10.9485	6.45065	2.34094	0.000651938	Up	Chr6	1377
TCONS_00034865	2.6598	2.96082	1.80108	0.771242	0.775119	0.583135	0.303587	3.45267e-06	Down	Chr6	3978
TCONS_00034869	7.50774	8.79946	7.54779	2.96606	3.09839	4.44921	0.467286	0.000944421	Down	Chr6	1337
TCONS_00034925	3.97657	5.56254	4.24132	1.66396	2.11256	1.14584	0.374099	3.37383e-06	Down	Chr6	3057
TCONS_00035157	0.96183	1.38709	0.692349	0.351628	0.399778	0.221011	0.338376	8.3098e-05	Down	Chr6	8022
TCONS_00035302	2.82712	2.94634	2.5972	1.1045	1.32421	1.36255	0.478035	2.86659e-05	Down	Chr6	7173
TCONS_00035304	1.49382	2.85967	0.536413	0.202911	0.334651	0.167676	0.153246	0.012583	Down	Chr6	9435
TCONS_00035388	5.46462	5.48286	3.55942	2.0652	2.09614	1.29537	0.397682	0.00106193	Down	Chr6	1514
TCONS_00035661	1.97306	2.46548	2.94122	4.5958	6.42026	5.53032	2.32908	0.0182479	Up	Chr6	733
TCONS_00035746	1.53175	2.48964	1.26143	0.691722	0.855001	0.369226	0.380405	0.00119383	Down	Chr7	4692
TCONS_00035841	2.24268	2.5794	1.64378	0.770118	1.09301	0.670849	0.413462	0.0125604	Down	Chr7	2051
TCONS_00035869	7.94322	15.3868	4.76713	2.65598	2.55371	2.15513	0.282522	0.0132205	Down	Chr7	934
TCONS_00035870	16.5226	9.14111	17.3014	0.304934	5.95435	6.50596	0.310146	0.00355302	Down	Chr7	931
TCONS_00035993	1.91652	2.22522	2.01954	0.969346	0.807864	0.898845	0.459714	0.00252755	Down	Chr7	4077
TCONS_00035996	2.99782	3.1544	3.01576	1.24785	1.28734	1.67202	0.485492	2.02975e-09	Down	Chr7	20420
TCONS_00036027	2.8408	2.80385	2.23259	1.22525	1.17119	0.645451	0.40645	2.72832e-06	Down	Chr7	6640
TCONS_00036030	3.6927	4.84629	2.99156	1.45654	1.92826	0.840539	0.384307	1.65611e-05	Down	Chr7	3237
TCONS_00036087	5.44452e-10	0.0287772	0.00156422	0.0418986	61.1536	0.352447	Inf	0.0457558	Up	Chr7	340
TCONS_00036145	2.64314	3.15889	2.95708	1.12799	1.32798	1.29742	0.450971	0.0154867	Down	Chr7	1705
TCONS_00036245	11.1468	17.2261	9.23678	6.10403	5.18237	5.7855	0.483574	0.0077351	Down	Chr7	565
TCONS_00036558	6.62387	16.5113	6.70386	2.51698	3.13967	1.79563	0.265894	0.0100421	Down	Chr7	510
TCONS_00036597	1.53308	1.31153	0.987732	11.1206	9.45341	7.70814	7.84953	7.59276e-09	Up	Chr7	643
TCONS_00036598	5.27396e-17	0.623752	1.56617e-08	29.5946	11.0226	0	68.6971	0.019112	Up	Chr7	284
TCONS_00036908	1.56618	1.97085	1.38428	0.60196	0.841256	0.461077	0.404073	0.00284018	Down	Chr8	3736
TCONS_00037183	2.72203	2.63754	1.79599	2.41664	6.64338	4.849	2.04952	0.0397909	Up	Chr8	1390
TCONS_00037207	0.855841	1.62057	0.457699	0.106555	0.18136	0.0679179	0.126113	0.00145969	Down	Chr8	3763
TCONS_00037265	4.0942	3.40239	2.65899	0.660035	0.411806	0.898573	0.205601	0.0178565	Down	Chr8	471
TCONS_00037355	0.188242	1.8448	3.31358	6.43835	6.09083	5.29278	3.37753	3.86105e-06	Up	Chr8	3073
TCONS_00037363	1.68965	0.132229	0.623633	1.6556	1.84224	2.83285	2.79538	0.0250047	Up	Chr8	1170
TCONS_00037375	0.188177	0.170315	0.0694076	0.0228209	0.0230191	0.0109001	0.140633	0.00958286	Down	Chr8	9941
TCONS_00037379	0.300317	0.551321	0.132288	0.115575	0.0464351	0.0257402	0.205997	0.0145526	Down	Chr8	11622
TCONS_00037388	0.0837568	0.00889004	0.000204872	0.458352	0.0783505	0.187219	8.48099	0.0294187	Up	Chr8	7572
TCONS_00037398	2.92613	2.3671	1.76563	5.54495	3.28613	6.75456	2.37695	0.00800958	Up	Chr8	7104
TCONS_00037428	0.0812648	0.216123	0.0436045	0.0136613	0.0043611	0.00147702	0.0584859	0.0274839	Down	Chr8	6111
TCONS_00037438	4.81273	5.70145	2.473	1.88741	2.61253	0.951792	0.442328	0.00861971	Down	Chr8	24442
TCONS_00037444	0.599703	0.72451	0.473478	0.248867	0.337933	0.109133	0.402165	0.0111653	Down	Chr8	7252
TCONS_00037445	0.216085	0.159954	0.0855796	0.807832	0.708551	0.517107	4.7128	6.98487e-13	Up	Chr8	26461
TCONS_00037449	0.105956	0.32662	0.0686907	0.240109	0.450408	0.51886	2.61294	0.034433	Up	Chr8	6890
TCONS_00037452	4.85185	3.16588	2.15781	1.36389	0.650373	0.73439	0.289499	0.000406981	Down	Chr8	11044
TCONS_00037455	2.14729	2.42903	1.06751	1.10598	0.81775	0.324129	0.421798	0.00882565	Down	Chr8	14022
TCONS_00037481	0.0183095	0.0343343	0.0462895	4.83605e-05	0.000247375	0.0107957	0.125075	0.0204447	Down	Chr8	31352
TCONS_00037724	5.68333	6.00516	4.59685	2.13382	1.22188	3.53763	0.456372	0.0194734	Down	Chr8	873
TCONS_00037725	4.12308	2.07244	5.59645e-09	0.00225759	1.02209e-11	0.00546326	0	0.00417759	Down	Chr8	619
TCONS_00037888	2.20405	2.85808	3.14882	1.6337	0.77241	0.981586	0.433713	0.000616966	Down	Chr8	4149
TCONS_00038048	0.468971	1.26121	0.490107	1.2425	1.86136	2.00222	2.45109	0.00399899	Up	Chr8	3418
TCONS_00038095	1.60566	1.56676	1.14569	3.06767	2.58296	2.7226	2.05069	0.0356262	Up	Chr8	1528
TCONS_00038096	1.64236	1.94256	1.72541	3.26815	3.93076	3.01606	2.0176	0.000368409	Up	Chr8	4233
TCONS_00038097	1.57407	1.60542	1.51279	3.43281	3.26499	2.86614	2.14378	3.96466e-07	Up	Chr8	9250
TCONS_00038409	1.17013e-09	0.06504	0.0021307	4.61418	2.12749	0.423407	149.098	0.00213579	Up	Chr9	704
TCONS_00038537	5.99732	7.6707	6.79353	2.08828	2.83888	1.71043	0.339847	0.000206183	Down	Chr9	1051
TCONS_00038615	2.31499	2.3658	1.58332	0.699169	0.925181	0.501072	0.355976	0.000702472	Down	Chr9	3077
TCONS_00038702	1.7426	3.14465	2.36251	10.5037	9.71241	11.8647	4.7003	1.30844e-05	Up	Chr9	493
TCONS_00039262	0.291835	0.522673	0.1198	0.0347279	0.0513969	0.0223792	0.126082	0.00401028	Down	Chr9	5773
TCONS_00039413	11.4917	13.0512	13.4618	27.3736	23.548	23.8068	2.06514	7.87269e-12	Up	Chr9	4134
TCONS_00039476	3.37751	1.92289	1.32036	0.924096	2.63925e-07	0.917181	0.305333	0.0329699	Down	Chr9	927
TCONS_00039580	1.22339	0.855961	0.967873	1.85449	1.60444	2.50246	2.08192	0.00178248	Up	Chr9	4899
TCONS_00039608	0.478064	0.0388618	0.535375	4.86603e-12	1.23914e-15	6.45375e-16	0	0.0260092	Down	Chr9	1286
TCONS_00039786	4.69075	7.12947	3.29504	1.80383	2.56143	1.15907	0.384527	0.00189009	Down	Chr9	2044
TCONS_00040325	8.19042	8.30828	4.84848	14.6695	12.0685	13.1936	2.0005	0.0215559	Up	ChrAQIB01158272.1	416
TCONS_00040339	2.77868	2.95503e-08	2.14502	2.95761	3.51814	3.3596	2.07594	0.0256217	Up	ChrAQIB01158346.1	2123
TCONS_00040410	17.1499	21.9608	12.0139	4.31163	5.99839	3.54609	0.28597	6.16106e-08	Down	ChrAQIB01159090.1	2256
TCONS_00040499	4.76953	2.38173	3.42496	4.43548	10.8049	6.92425	2.18282	0.0238536	Up	ChrKE147541.1	567
TCONS_00040509	0.903612	1.60106	3.00701	3.59516	3.9242	5.2241	2.38389	0.00499821	Up	ChrKE147541.1	1279
TCONS_00040587	0.140008	0.151609	0.904231	2.71284	3.89718	1.59285	6.62563	8.59468e-05	Up	ChrKE147602.1	1133
TCONS_00040591	58.1771	36.3845	65.323	106.822	85.2759	141.049	2.19268	0.00379311	Up	ChrKE147602.1	420
TCONS_00040602	5.91931	2.5634	17.3388	28.234	21.8057	20.7754	2.78495	0.00207562	Up	ChrKE147609.1	297
TCONS_00040663	3.0056	2.06355	2.18084	0.267843	1.12097	1.20378	0.376538	0.0416521	Down	ChrKE147701.1	1033
TCONS_00040789	0.571833	0.462402	5.86021e-11	3.96602e-19	9.40577e-11	1.53337e-10	0	0.0454806	Down	ChrKE147980.1	1143
TCONS_00040790	6.64973	4.54804	2.43092	12.4435	5.28683	10.7937	2.27974	0.0293844	Up	ChrKE147980.1	579
TCONS_00040873	3.14769	7.1653e-14	6.73353	0.229868	7.73251e-11	1.94212e-11	0.0272905	0.0303063	Down	ChrKE147990.1	417
TCONS_00041082	28.6439	32.5133	26.9667	18.1778	13.1036	7.85744	0.466235	6.82354e-07	Down	ChrKE148050.1	1311
TCONS_00041141	23.7792	15.6005	18.1264	6.42275	8.39678	4.23325	0.344247	0.00478011	Down	ChrKE148068.1	220
TCONS_00041178	3.77726	5.72452	3.42224	7.46394	9.97092	9.11066	2.17426	0.00218758	Up	ChrKE148099.1	960
TCONS_00041258	18.3433	16.8486	13.6323	10.6035	7.50242e-05	10.2117	0.463322	0.0202519	Down	ChrKE148109.1	767
TCONS_00041690	3.1811	8.07426	4.04846	24.3602	8.53368	13.0452	3.21411	0.0261729	Up	ChrX	279
TCONS_00041712	6.14019	4.82063	6.6078	12.6209	15.4603	15.4563	2.59115	6.56466e-05	Up	ChrX	685
TCONS_00041980	1.28029	1.99726	0.855255	0.334073	0.469275	0.158679	0.244623	0.000198382	Down	ChrX	5528
TCONS_00041981	0.826447	1.11582	0.455676	0.199099	0.21148	0.118318	0.233699	0.000451018	Down	ChrX	4890
TCONS_00041993	0.562636	0.0722713	0.158594	0.449707	1.03984	0.962238	3.36112	0.00917103	Up	ChrX	3201
TCONS_00041998	0.000398947	0.00104765	0.0784783	1.53775	1.21538	1.09402	45.8233	4.58097e-15	Up	ChrX	3963
TCONS_00042008	0.738441	1.28645	0.729266	0.0792007	0.605904	0.471256	0.442299	0.0208979	Down	ChrX	26753
TCONS_00042043	9.79802	8.40608	8.53243	2.83538	3.61033	5.36692	0.468876	0.00954877	Down	ChrX	713
TCONS_00042126	4.77375	1.47918	1.58986	5.4925	5.50025	4.61675	2.12531	0.00300069	Up	ChrX	6342
TCONS_00042260	2.92589e-05	1.03272e-05	0.000140254	4.86059	0.179783	5.13141	Inf	9.75649e-06	Up	ChrX	2408
TCONS_00042321	2.12864	2.70743	1.95205	4.89522	4.58949	3.60844	2.03576	2.76645e-05	Up	ChrX	4873
TCONS_00042386	0.888257	1.74909	0.461512	0.186862	0.317656	0.115207	0.211087	0.0113983	Down	ChrX	6231
TCONS_00042721	18.764	30.7796	12.7003	4.82301	10.4815	5.53135	0.355406	0.00534835	Down	ChrY	250

## Sheet: PEDV_48hpi-vs-Mock
lncRNA_id	Expression_Mock_1	Expression_Mock_2	Expression_Mock_3	Expression_S48hpi_1	Expression_S48hpi_2	Expression_S48hpi_3	FoldChange	pValue	Regulation	Chrom	lncRNA_length
TCONS_00000014	4.27077	3.43602	2.61075	1.0237	0.0398867	0.968641	0.190227	0.0112321	Down	Chr1	525
TCONS_00000214	23.7167	26.2049	8.74883	4.09337	4.46386	1.1956	0.16878	0.000123484	Down	Chr1	6998
TCONS_00001347	2.62722	4.12918	2.82881	4.71002	9.9007	6.98991	2.20892	0.00840134	Up	Chr1	939
TCONS_00001421	11.6401	11.4636	8.12965	3.85643	0.944591	0.801418	0.179817	0.000644324	Down	Chr1	273
TCONS_00001633	8.7422	7.12663	4.17036	2.58046	2.57829	1.07087	0.311614	0.00598355	Down	Chr1	501
TCONS_00001714	0.725794	0.493536	0.341692	0.0583982	0.00305559	4.85763e-05	0.0395481	3.47021e-05	Down	Chr1	3616
TCONS_00001734	2.80467	3.83659	1.41437	0.43428	0.283051	0.356467	0.126308	0.00827542	Down	Chr1	522
TCONS_00002337	23.7287	30.1417	14.5102	5.6956	6.45686	8.94222	0.30693	0.00169354	Down	Chr1	202
TCONS_00002347	3.69736	4.54848	3.79766	1.97884	1.92492	2.1312	0.492151	9.68784e-07	Down	Chr1	8437
TCONS_00002349	3.78205	4.60485	4.64994	2.33448	2.1864	2.10549	0.495769	0.0102792	Down	Chr1	1649
TCONS_00002351	3.77923	5.3071	4.47653	1.7793	2.00543	2.69482	0.465874	0.00262892	Down	Chr1	2015
TCONS_00002352	4.97788	5.05997	5.51631	1.67471	2.97035	2.2114	0.429165	1.06844e-08	Down	Chr1	10927
TCONS_00002961	0	2.88822	2.70648	0	0	0	0	0.0219244	Down	Chr10	251
TCONS_00003532	0.306222	0.643128	0.899482	1.74438	1.22829	1.60899	2.39496	0.00427271	Up	Chr10	4090
TCONS_00004638	5.53833	5.66552	6.11423	2.53389	1.64416	2.79304	0.391037	0.00142985	Down	Chr11	1214
TCONS_00005097	4.39197	2.3255	3.84867	10.3001	10.5123	8.06799	2.66068	0.000720779	Up	Chr11	761
TCONS_00005292	4.5181	4.39353	4.46835	1.9439	1.91634	1.94153	0.425132	3.35436e-07	Down	Chr11	5442
TCONS_00005294	1.51385	1.65441	1.0616	0.755214	0.639763	0.526194	0.454369	0.0358997	Down	Chr11	2654
TCONS_00005419	0.476812	0.332406	0.41102	0.485023	0.995356	1.44334	2.32025	0.0228696	Up	Chr11	7601
TCONS_00005668	9.77769	13.1189	5.15816	3.18541	3.1078	1.50031	0.276526	0.000859418	Down	Chr11	450
TCONS_00005830	0.972154	1.13346	0.0149069	1.34293	2.2292	2.01077	2.68269	0.0339864	Up	Chr11	1549
TCONS_00005908	9.88596e-13	9.7336e-07	8.14191e-12	0.861773	1.72565	0.473079	Inf	2.20184e-06	Up	Chr11	2148
TCONS_00006014	9.6972	12.7661	5.88528	2.32137	0	0	0.0868576	0.000205151	Down	Chr11	217
TCONS_00006988	2.70825	2.47131	2.19229	4.67086	5.71299	4.92148	2.04317	0.000299606	Up	Chr12	3081
TCONS_00006989	1.933	1.7784	1.68172	3.52679	3.63021	3.99871	2.0292	5.31346e-08	Up	Chr12	12590
TCONS_00006990	1.53583	1.44072	1.66962	2.80388	4.17484	2.92073	2.07712	0.000120563	Up	Chr12	6896
TCONS_00007263	7.08911	7.08533	8.00125	3.19191	2.75107	2.87197	0.388204	0.000181523	Down	Chr12	1284
TCONS_00007453	5.19626e-06	1.30915e-06	0.00538058	3.20023	0.333925	0.0461054	352.098	0.0401767	Up	Chr12	3789
TCONS_00007469	0.0730657	0.00144032	0.109823	0.266402	0.615888	1.31937	10.5066	0.00629397	Up	Chr12	2131
TCONS_00008255	5.04631	4.67223	3.08513	0.171005	3.73059	0.021095	0.304591	0.011443	Down	Chr13	757
TCONS_00008608	60.9359	83.6397	86.1529	222.497	166.874	158.474	2.32497	5.7392e-05	Up	Chr13	366
TCONS_00008665	2.08819	1.77267	0.87261	0.78133	0.295063	0.864898	0.41004	0.00861267	Down	Chr13	3642
TCONS_00008714	3.24004	29.5627	0.0211646	75.683	96.5754	12.605	5.83816	0.0432949	Up	Chr13	311
TCONS_00008750	1.10346	2.31902	0.421032	1.75973e-06	0.706465	3.79379e-06	0.184851	0.0389922	Down	Chr13	2928
TCONS_00009122	1.55896	8.0645	4.10211	0.610272	0.861135	1.54558	0.213059	0.0323032	Down	Chr14	567
TCONS_00009123	1.40391	6.10694	3.61581	0.649418	0.79528	1.41011	0.251817	0.0249645	Down	Chr14	569
TCONS_00009214	0.932711	6.78364	5.00557	0.39888	1.08875	6.59501e-05	0.115756	0.00746244	Down	Chr14	630
TCONS_00009216	6.27243	1.65089e-09	3.25643	8.55062	9.82568	7.21662	2.63348	0.0107313	Up	Chr14	464
TCONS_00009568	8.89338	9.93102	10.5056	2.60074	2.28362	2.06478	0.232106	4.89829e-18	Down	Chr14	3007
TCONS_00009755	2.36219	2.15581	1.99288	0.762358	1.12883	1.21576	0.467145	0.00348428	Down	Chr14	4008
TCONS_00009888	0.22449	0.421996	0.257696	0.181893	0.0994849	0.0387864	0.354395	0.0354392	Down	Chr14	7449
TCONS_00009891	10.9734	10.6231	11.6397	5.00917	3.93066	4.14032	0.385575	9.04219e-14	Down	Chr14	4886
TCONS_00009903	0.494517	0.666308	0.725951	0.142036	0.0278825	5.10365e-09	0.0907934	0.00127634	Down	Chr14	2525
TCONS_00010719	4.6178	6.0754	5.35608	1.29007	0.867115	0.901812	0.185079	3.14032e-06	Down	Chr15	1051
TCONS_00010748	8.39897	5.87997	7.17754	4.69028	0	0	0.220422	0.00905777	Down	Chr15	269
TCONS_00011269	1.43199	1.1554	1.57994	3.32908	4.21003	2.39514	2.32538	0.000855044	Up	Chr15	5593
TCONS_00011272	2.65536	2.62974	2.76649	4.78265	7.25897	5.63978	2.14134	1.37557e-05	Up	Chr15	3621
TCONS_00011273	1.31795	1.27205	0.972122	2.27036	3.57096	3.30269	2.52448	5.40482e-06	Up	Chr15	5127
TCONS_00011274	1.09357	0.886263	0.770176	1.41208	2.53874	2.19098	2.19404	0.000258287	Up	Chr15	8859
TCONS_00011275	1.68408	1.39868	1.45794	2.55535	3.03313	3.75557	2.00874	4.86698e-06	Up	Chr15	8978
TCONS_00011278	1.78252	1.74029	1.42694	2.9859	4.93754	2.57717	2.09236	0.0124947	Up	Chr15	7771
TCONS_00011280	1.79049	2.34934	1.69248	3.23487	5.26921	4.04782	2.11501	0.000121327	Up	Chr15	5240
TCONS_00011281	1.96018	2.44391	2.73809	5.65938	7.92767	3.49219	2.33491	0.0160657	Up	Chr15	1387
TCONS_00011291	1.57948	1.759	1.61937	2.90515	4.38445	3.7768	2.18102	1.44342e-06	Up	Chr15	7110
TCONS_00012445	1.84423	1.09743	1.0367	0.0103628	6.00586e-17	0.0362701	0	0.00788215	Down	Chr16	464
TCONS_00012446	6.97888	16.6442	3.68987	1.06293	4.29701e-08	0.521743	0.0610322	0.00240679	Down	Chr16	276
TCONS_00012520	5.56188	13.7593	5.28095	1.26988	0.471089	0.00111351	0.0728509	0.000123479	Down	Chr16	344
TCONS_00013697	1.8222	3.48386	1.60779	0.749919	1.27714	1.24517	0.468094	0.0348781	Down	Chr16	1822
TCONS_00014142	3.98794	3.17031	1.76363	0.442849	0.00028582	0.0951311	0.0600477	0.00294779	Down	Chr16	399
TCONS_00014417	3.37885	4.33183	3.89742	2.58055	0.347127	1.95038	0.412721	0.0309458	Down	Chr17	873
TCONS_00014418	0.821967	1.5349	0.0808463	2.90513	4.44324	3.29739	4.50091	0.00891878	Up	Chr17	642
TCONS_00014741	0.281729	0.196686	0.810783	1.37485	0.801593	1.21268	2.49693	0.0135563	Up	Chr17	3601
TCONS_00015030	1.6986	2.36291	2.59442	5.86709	9.76018	10.4521	3.76849	2.65791e-05	Up	Chr17	779
TCONS_00015620	5.78972	4.73153	4.67768	1.31855	3.94032	2.48534	0.497693	0.0079803	Down	Chr18	1604
TCONS_00015621	0.0119008	0.65672	0.85955	4.25538	1.55217	2.42533	5.14348	0.00660928	Up	Chr18	1369
TCONS_00015741	1.79208	1.27629	2.03737	3.9579	4.22296	3.15895	2.16278	7.05657e-05	Up	Chr18	4424
TCONS_00015753	2.12839	1.28863	0.992611	3.25459	2.94803	2.78812	2.03078	0.000128456	Up	Chr18	6149
TCONS_00015906	1.88159	1.40926	0.253665	5.55562	7.56659	3.53851	4.76919	0.00228121	Up	Chr18	520
TCONS_00015994	4.54793	11.6626	5.00652	18.8773	11.9844	15.4179	2.17717	0.0190338	Up	Chr18	355
TCONS_00016135	26.5554	14.9113	2.37531	0	0	0	0	7.47183e-05	Down	Chr19	230
TCONS_00003279	9.71223e-06	7.46264e-08	2.6055e-15	0.339596	4.87591e-07	1.17156	Inf	0.0287844	Up	Chr10	1160
TCONS_00016188	0.0386222	0.808405	2.30769	3.75084	9.95305	6.34159	5.7765	0.000902135	Up	Chr19	664
TCONS_00016518	1.16165e-13	0.322636	1.04518e-10	1.65664	0.809162	0.7384	10.2639	0.0162756	Up	Chr19	1020
TCONS_00017108	20.4795	23.3107	10.7309	6.06599	8.59305	11.4909	0.476589	0.0267967	Down	Chr2	281
TCONS_00017475	2.08949	3.63948	2.6082	0.616794	0.288763	0.904012	0.210564	0.0404131	Down	Chr2	471
TCONS_00017683	2.85089	5.1318	2.051	1.64766	0.988086	0.549965	0.317269	0.0358676	Down	Chr2	586
TCONS_00017890	2.43568	3.80123	3.44274	0.540573	0.489228	0.488681	0.154877	1.82252e-06	Down	Chr2	1579
TCONS_00018909	6.29365	20.0475	1.36808	1.70756	0.0215708	9.36307e-23	0.0629868	0.0398774	Down	Chr20	235
TCONS_00019002	13.3714	5.90163	13.4013	23.5497	20.4511	24.583	2.03407	0.0273608	Up	Chr20	219
TCONS_00019044	0.411022	0.487151	0.725277	3.32435	3.21401	3.15428	5.76446	1.36615e-25	Up	Chr20	10536
TCONS_00019049	2.20259	3.12029	1.71866	4.00565	6.42941	7.1237	2.45735	6.39417e-05	Up	Chr20	9010
TCONS_00020684	10.9009	9.96139	6.86497	0.91206	0	0.00492526	0.0363982	1.71502e-07	Down	Chr20	307
TCONS_00020880	3.84821	5.46916	6.47803	1.92203	0.678191	0.578492	0.201447	0.0185025	Down	Chr20	288
TCONS_00020881	7.88114	9.38462	11.4811	3.0714	1.06681	2.93457	0.236433	0.00430447	Down	Chr20	284
TCONS_00020960	8.27371	11.4707	10.5576	1.93326	6.67019	2.35883	0.352817	0.000420447	Down	Chr20	672
TCONS_00020972	6.24872	7.58764	5.95542	1.59966	2.70195	3.07039	0.364628	4.55781e-05	Down	Chr20	1608
TCONS_00021035	4.58898	1.42017	3.07561	5.6914	7.80776	6.46557	2.1472	0.0054547	Up	Chr20	1084
TCONS_00021075	6.00435	4.70639	9.80974	17.5596	14.462	19.7303	2.42242	0.0048376	Up	Chr20	330
TCONS_00021101	18.9659	16.1222	8.73298	7.83567	8.29726	5.55734	0.49557	0.00497997	Down	Chr20	830
TCONS_00021205	1.12453	0.331859	2.02301	6.33366	0.898773	8.64873	4.33506	0.0475004	Up	Chr21	603
TCONS_00021224	1.63438	0.859093	1.13149	2.36813	2.92084	2.10534	2.00814	0.000222577	Up	Chr21	6989
TCONS_00021757	1.07032	3.02692	1.63641	5.15456	3.8766	5.62137	2.51704	0.000413093	Up	Chr21	1885
TCONS_00021761	2.02658	1.12524	1.88546	3.79346	5.42815	4.67189	2.68141	5.99994e-09	Up	Chr21	7996
TCONS_00021764	1.05205	1.21551	1.64177	3.36383	4.38643	3.93377	2.89126	1.14225e-08	Up	Chr21	5234
TCONS_00021766	0.345015	1.69858	1.93969	5.52732	4.58343	5.12057	3.67584	4.86538e-10	Up	Chr21	10420
TCONS_00021767	0.717999	0.40914	1.31201	1.68225	2.38878	1.94444	2.34619	0.00100652	Up	Chr21	11363
TCONS_00021768	1.30771	1.46679	1.11374	2.33205	3.55241	2.36806	2.09142	0.000322323	Up	Chr21	6745
TCONS_00021769	1.36404	1.45192	1.53447	3.81243	4.16228	3.63956	2.61173	1.40903e-11	Up	Chr21	10579
TCONS_00021770	0.00573979	2.38955e-08	0.778662	2.73337	3.5459	4.52369	12.3133	1.03518e-09	Up	Chr21	1511
TCONS_00021771	2.86718	2.91593	2.57791	6.03562	7.11211	5.63724	2.20759	1.01237e-05	Up	Chr21	3327
TCONS_00021772	1.71005	2.31235	2.36242	5.32963	7.57626	6.43053	2.94497	4.9044e-12	Up	Chr21	9660
TCONS_00021773	2.01138	2.06397	2.13606	3.7266	6.5341	4.48869	2.31763	0.000469393	Up	Chr21	6825
TCONS_00021775	2.12729	2.28734	2.21484	5.36693	6.69109	5.748	2.63084	6.58069e-09	Up	Chr21	4442
TCONS_00021776	1.43579	1.03421	1.36587	2.88421	3.43724	3.68526	2.53853	8.94172e-06	Up	Chr21	4272
TCONS_00021777	1.59451	1.9402	1.9952	5.41261	6.09102	5.39076	2.98384	7.70493e-17	Up	Chr21	9798
TCONS_00021778	1.55242	2.41919	1.22247	4.55492	7.21399	5.156	3.22715	0.000201038	Up	Chr21	1202
TCONS_00021779	2.25716	2.17319	1.86369	7.26175	7.8032	7.22543	3.48566	4.56581e-09	Up	Chr21	2162
TCONS_00021780	0.951562	1.4729	1.5688	2.54441	2.99881	2.9641	2.06759	0.000173715	Up	Chr21	5797
TCONS_00021781	0.965841	1.20169	0.810173	1.99821	2.0681	2.26047	2.09504	0.00276601	Up	Chr21	4531
TCONS_00021783	2.05256	2.50473	2.24586	6.71467	8.1128	6.53777	3.0773	5.32281e-11	Up	Chr21	3705
TCONS_00021789	0.820419	1.01701	0.948402	3.18504	3.42613	2.74947	3.29635	1.76118e-08	Up	Chr21	5190
TCONS_00022002	2.86355	2.18756	3.24897	0.858302	0.717391	0.631687	0.25565	0.0496879	Down	Chr21	509
TCONS_00022053	12.1261	10.3814	9.58639	29.9022	23.4239	24.2028	2.38446	4.25814e-09	Up	Chr21	1532
TCONS_00022054	2.14752	2.41612	1.86346	4.18869	4.81179	4.68863	2.09756	4.22376e-06	Up	Chr21	5803
TCONS_00022122	7.63255	5.19245	6.96087e-13	1.73094e-09	4.24052e-14	1.90899e-10	0	0.00114165	Down	Chr21	417
TCONS_00022768	17.1507	22.2894	40.336	4.56483e-15	9.04424	3.72107	0.149533	0.00243605	Down	Chr22	202
TCONS_00022887	0.777485	0.749015	0.543212	1.75835	2.32775	2.60757	3.22007	0.00219407	Up	Chr22	1948
TCONS_00024125	0.35073	0.895443	0.434968	3.04484	1.71067	2.05849	4.00446	0.0113673	Up	Chr23	1046
TCONS_00024196	0.538365	0.641466	0.65345	0.324471	0.167187	0.325174	0.435263	0.0116271	Down	Chr23	8635
TCONS_00024319	0.291467	0.00481234	0.00999662	3.48819	1.23033	2.54697	25.098	3.60833e-06	Up	Chr23	1083
TCONS_00024478	0.162856	1.503	0.404026	3.42288	3.08541	4.24335	5.22882	3.40799e-05	Up	Chr23	1360
TCONS_00024735	0.247689	0.351969	0.522841	0.654067	1.05692	1.40873	2.65336	0.00175093	Up	Chr23	9438
TCONS_00024960	3.48007	0	5.10481	12.5477	5.90251	17.2584	3.92548	0.00762772	Up	Chr23	201
TCONS_00025341	808.094	1019.72	522.872	224.753	273.741	129.977	0.26737	3.50085e-07	Down	Chr24	213
TCONS_00025345	28.2777	34.6918	23.4209	0.00524374	8.53565	5.43373	0.157386	2.88529e-09	Down	Chr24	293
TCONS_00025348	64.7166	160.647	1.12196	2.44699e-08	1.14034e-07	1.39097e-19	0	0.000255593	Down	Chr24	232
TCONS_00025398	1.72688	1.43829	1.47433	3.16595	3.90724	3.06962	2.14951	0.000769668	Up	Chr24	3428
TCONS_00025793	3.57734	3.68412	3.49475	1.97059	1.52963	1.56011	0.464782	0.0128389	Down	Chr24	1593
TCONS_00025888	4.50699	4.83057	5.04085	11.5398	9.09862	8.85305	2.01053	0.0205363	Up	Chr24	632
TCONS_00025973	343.669	528.339	239.847	88.283	101.803	158.594	0.309856	0.00036	Down	Chr24	443
TCONS_00025975	96.2902	29.5048	2.14776e-05	2.95595	2.38553e-09	5.12935e-16	0.0254678	0.0339928	Down	Chr24	258
TCONS_00026683	0.509447	0.292834	0.275133	0.887898	0.633215	0.981723	2.29562	0.0373455	Up	Chr25	4133
TCONS_00026840	1.81156	3.87467	1.37828	0.000437291	0.116312	0.65477	0.100291	0.016736	Down	Chr25	461
TCONS_00026857	0.502323	1.1768	1.69402	2.64127	2.32409	3.72708	2.45597	0.00170335	Up	Chr25	2412
TCONS_00026944	3.58559	2.71641	3.38187	5.25252	7.79838	9.77691	2.29024	0.00082784	Up	Chr25	1197
TCONS_00027098	9.45992	3.89993	4.9599	3.94523	1.5308	2.22626	0.420401	0.0369019	Down	Chr25	2385
TCONS_00027115	4.84842	6.78	3.91577	0.429485	0	0.34928	0.0508929	0.000100113	Down	Chr25	361
TCONS_00027209	7.83457e-11	0.0522042	0.213507	0.000114247	3.40934	2.02034	20.9602	0.0222554	Up	Chr25	923
TCONS_00027587	3.51108	6.89928	1.45651	0.348237	2.24156e-06	0.979891	0.110543	0.00847489	Down	Chr26	381
TCONS_00027720	1.65443	3.45596e-05	3.52347	0.00152645	6.38754e-12	7.52914e-09	0	0.00506815	Down	Chr26	1037
TCONS_00027925	2.39232	1.99746	0.689059	3.32413	4.52784	3.08753	2.16155	0.0166174	Up	Chr26	1566
TCONS_00027963	6.69575	4.4703	2.89645	1.47887	1.48256	1.7421	0.333489	0.000736997	Down	Chr26	1451
TCONS_00028057	2.57349	2.58114	2.03611	0.351766	2.1028e-23	0.301462	0.082935	0.00458542	Down	Chr26	535
TCONS_00028455	3.81659	4.07722	3.27933	6.53399	9.36396	8.21736	2.11993	3.78181e-09	Up	Chr27	7036
TCONS_00028840	1.71087	0.637526	4.59228	8.33343	7.1953	5.90355	2.91274	0.00170068	Up	Chr27	1151
TCONS_00028886	2.68006	2.65836	2.97116	8.46356	5.16655	5.771	2.29889	0.0152755	Up	Chr27	766
TCONS_00028914	6.5222e-08	0.751953	1.09964	0.00148004	2.98477e-16	0.0765704	0.0427432	0.0493367	Down	Chr28	859
TCONS_00029059	4.83513	4.35122	1.58152	0.193634	0.281253	0.245087	0.0705594	3.38302e-06	Down	Chr28	860
TCONS_00029419	5.28005	3.24123	2.15294	1.33739	1.41897	1.84343	0.430115	0.0137247	Down	Chr28	1757
TCONS_00029793	0.0369357	0.107979	0.0461639	0.841598	1.14101	0.834682	14.5915	8.31916e-29	Up	Chr29	24738
TCONS_00030274	1.44716	3.29806	3.84302	1.53996	0.938217	0.630917	0.351967	0.0438273	Down	Chr3	727
TCONS_00031092	1.81016	1.17362	0.804044	0.484038	0.443997	0.173775	0.293506	0.000389277	Down	Chr4	8242
TCONS_00031247	3.09494	3.4774	3.19465	0.42933	0.687584	0.549788	0.166391	5.04876e-10	Down	Chr4	2936
TCONS_00032912	2.1228	1.90304	1.66528	0.537578	1.1108	0.921975	0.442816	0.0430863	Down	Chr5	1852
TCONS_00032914	1.42459	1.22517	1.74135	0.205527	0.311031	0.803502	0.283196	0.0296275	Down	Chr5	1441
TCONS_00033011	3.25441	6.47528	7.28145	1.76842	6.25034e-06	1.4952	0.185393	0.00118136	Down	Chr6	483
TCONS_00033012	15.3743	11.8575	2.32025	3.20374	0.252978	3.43302	0.235831	0.0384593	Down	Chr6	500
TCONS_00034669	5.69291	6.41567	5.98876	3.46352	1.74043	3.44371	0.469217	0.00315121	Down	Chr6	1455
TCONS_00034670	463.725	472.448	332.735	128.548	99.9799	142.615	0.289035	1.09119e-25	Down	Chr6	299
TCONS_00034673	52.1853	23.4811	32.8576	2.34446	14.9821	14.5957	0.285419	0.00251589	Down	Chr6	251
TCONS_00034925	3.97657	5.56254	4.24132	1.19514	2.28039	3.28665	0.477266	0.000724853	Down	Chr6	3057
TCONS_00035903	1.0589	2.48954	1.99572	0.424593	0.184675	0.50145	0.195102	0.0127441	Down	Chr7	939
TCONS_00035986	1.28673	1.88831	1.5341	4.00416	5.40016	3.38919	2.65642	0.000677015	Up	Chr7	1822
TCONS_00035990	1.90135	1.54412	2.251	5.83691	5.63366	6.57987	3.06531	5.12601e-05	Up	Chr7	1382
TCONS_00036141	3.73632	3.95719	3.84299	8.68008	8.26495	7.70653	2.09706	1.0015e-13	Up	Chr7	18285
TCONS_00036143	1.78305e-12	0.374771	0.802546	1.69939	1.94838	0.684299	3.49369	0.0239778	Up	Chr7	2119
TCONS_00036151	2.5876	2.34902	2.35642	5.4227	5.98523	5.26799	2.24478	2.19676e-09	Up	Chr7	8031
TCONS_00036554	6.11232	6.87403	6.10557	2.0908	1.87325	1.91112	0.302106	7.25841e-10	Down	Chr7	2980
TCONS_00036982	35.941	60.614	27.3389	19.3022	14.6902	26.1403	0.482108	0.0201901	Down	Chr8	222
TCONS_00037265	4.0942	3.40239	2.65899	0.150796	0.73671	0.378651	0.126169	0.0047074	Down	Chr8	471
TCONS_00037355	0.188242	1.8448	3.31358	5.02909	4.23387	4.6176	2.45248	0.00715971	Up	Chr8	3073
TCONS_00037380	0.0940398	0.181103	0.0257684	2.97857e-06	0.0304318	0.00282943	0.112931	0.0181922	Down	Chr8	12581
TCONS_00037403	0.259733	0.54318	0.359523	1.77438	1.29093	1.94136	4.23386	0.000327699	Up	Chr8	2617
TCONS_00037452	4.85185	3.16588	2.15781	1.66749	2.37592	0.566053	0.454891	0.0220562	Down	Chr8	11044
TCONS_00037455	2.14729	2.42903	1.06751	0.620309	0.436139	0.819681	0.330892	0.000347413	Down	Chr8	14022
TCONS_00037724	5.68333	6.00516	4.59685	2.3383	2.4734	0.960534	0.351641	0.00256997	Down	Chr8	873
TCONS_00037820	8.2895	8.07397	6.845	3.43466	3.63713	4.28496	0.47874	0.0210484	Down	Chr8	707
TCONS_00037887	3.952	4.39332	4.39839	0.978398	0.95673	0.997209	0.224829	3.5201e-10	Down	Chr8	3112
TCONS_00037888	2.20405	2.85808	3.14882	0.733101	0.720769	0.57967	0.241925	1.29984e-08	Down	Chr8	4149
TCONS_00037889	2.23788	2.31692	2.18422	0.616896	0.465364	0.458203	0.225306	8.39482e-09	Down	Chr8	4830
TCONS_00038048	0.468971	1.26121	0.490107	1.3179	2.90794	1.7834	2.68208	0.0149489	Up	Chr8	3418
TCONS_00038195	0.315792	0.559903	0.188058	0.156024	0.14211	0.0635829	0.342826	0.0208482	Down	Chr8	7423
TCONS_00038257	1.44419	4.03534	1.59757	4.17429	7.83202	7.81257	2.76712	0.0066639	Up	Chr8	670
TCONS_00038409	1.17013e-09	0.06504	0.0021307	0.675969	1.40279	2.32053	86.119	0.000672486	Up	Chr9	704
TCONS_00038493	0.019706	0.569289	1.04434	4.28799e-12	0.045671	0.00269727	0.02268	0.0122811	Down	Chr9	3278
TCONS_00039286	3.05373	3.22316	2.44761	0.17011	0.891982	2.32019	0.375004	0.0267869	Down	Chr9	1200
TCONS_00039475	2.41332	4.08659	5.83609	1.5537	1.52048	1.30008	0.340792	0.0138811	Down	Chr9	1226
TCONS_00039521	0.0731396	5.61986e-12	0.736004	2.41576	0.621888	2.23792	5.90353	0.008284	Up	Chr9	974
TCONS_00040318	1.21752	0.706249	2.24808	3.12466	4.06324	3.84756	2.51808	6.47375e-05	Up	ChrAQIB01158224.1	3061
TCONS_00040502	5.79527	2.96216	5.14089	0.815008	0.839243	0.764028	0.169256	0.00269611	Down	ChrKE147541.1	474
TCONS_00040587	0.140008	0.151609	0.904231	2.36461	0.719541	2.54797	4.27884	0.0135124	Up	ChrKE147602.1	1133
TCONS_00040589	17.4319	23.2119	22.1476	8.27686	10.3178	13.4663	0.495223	7.14029e-05	Down	ChrKE147602.1	1000
TCONS_00040790	6.64973	4.54804	2.43092	10.7522	13.9411	10.7193	2.60874	0.00142318	Up	ChrKE147980.1	579
TCONS_00040873	3.14769	7.1653e-14	6.73353	0.000188669	1.11434e-09	5.50369e-10	0	0.00710233	Down	ChrKE147990.1	417
TCONS_00040950	67.5486	47.8187	57.8033	25.5002	31.8035	14.6241	0.409242	4.6935e-06	Down	ChrKE148022.1	312
TCONS_00040952	0.7745	4.01373	1.23981	5.45635	7.74602	6.31973	3.19659	0.0210213	Up	ChrKE148023.1	413
TCONS_00041058	4.58856	3.25599	1.46997	0.520534	0.504723	0.105528	0.129548	0.00275745	Down	ChrKE148049.1	573
TCONS_00041109	2.34261	2.54183	4.95155	1.32557	0.191	0.822428	0.229278	0.00886909	Down	ChrKE148060.1	1596
TCONS_00041287	8.71785	15.0657	6.97849	4.44332	4.5494	1.7896	0.349778	0.0175235	Down	ChrKE148117.1	278
TCONS_00041596	1.17948	2.0608	0.121724	0.000265629	6.77775e-05	0.300282	0.088143	0.036754	Down	ChrX	857
TCONS_00041605	0.957188	1.89167	1.35957	3.63344	1.76056	4.53201	2.28852	0.0236329	Up	ChrX	1261
TCONS_00041909	1.94251	0.785068	1.27529	3.50137	5.00876	3.29842	2.88221	0.0172284	Up	ChrX	787
TCONS_00041955	2.92848	3.59693	2.47882	7.72018	6.77988	5.25156	2.17613	0.000564653	Up	ChrX	1905
TCONS_00041998	0.000398947	0.00104765	0.0784783	1.5853	2.87618e-05	0.630711	24.8849	0.042977	Up	ChrX	3963
TCONS_00042024	1.82438	4.75964	1.59603	1.04783	0.629695	0.244052	0.233922	0.0238825	Down	ChrX	579
TCONS_00042030	80.023	58.31	88.2818	33.8475	16.4922	24.7577	0.324009	2.22502e-05	Down	ChrX	205
TCONS_00042126	4.77375	1.47918	1.58986	8.57284	7.42675	6.34796	2.85226	7.95432e-05	Up	ChrX	6342
TCONS_00042260	2.92589e-05	1.03272e-05	0.000140254	1.70217e-05	1.53638	2.88515	Inf	0.000578251	Up	ChrX	2408
TCONS_00042389	2.19291	3.0222	1.35504	0.917742	0.598018	0.520921	0.311671	0.0372717	Down	ChrX	893
