# Supplementary material for: Differential expression analysis of mRNAs, lncRNAs, and miRNAs expression profiles and construction of ceRNA networks in PEDV infection
Source: BMC Genomics. 2022 Aug 13;23:586. doi: 10.1186/s12864-022-08805-0 (PMC9375197; doi:10.1186/s12864-022-08805-0)
Supplement: Supplementary file 7 — Additional file 7: Table S7. Primers used in this study. [file 12864_2022_8805_MOESM7_ESM.xlsx]

## Sheet: Sheet1
Gene name	Primer (5'-3')	Product length (bp)
ADSS1	F:ACAGAGCCCACCTTGTGTT	171
	R:AATCTGACAGGAGGTCGCAG
GAS1	F:AGCCGCTACCTGACCTACTG	169
	R: CCATGTTCTCCTTGACCGACT
DUSP5	F:GGTCTACTTCCTCAAAGGGGG	139
	R:GTTTACCACTGGTTTTCCACACT
IL2RB	F:ACCCTTTGAGAACCTTCGCC	121
	R:CAGGTGTCTTTCAAAGTAGTGGG
MEFV	F:CAGGCACATGCCGTTAATGT	158
	R:GGAGAGCCCAGAACAACGAT
C1R	F:AACTGCATCAGCTCTGTGAAT	126
	R:GAGGAACAAGAGCCACCTCTC
TCONS_00009568	F:TTCGAACGGCACTGGATGAA	164
	R:GTCCTGGCAGGGTCTTGAAA
TCONS_00007263	F:AGTCCCCTGTACACACCAAG	154
	R:AAGGCGAGCTTCTGTTTTGG
TCONS_00021035	F:ATACGAACGCGGCTTTTCAG	117
	R:AAAGCAGTAAGCCACCCCAA
TCONS_00024125	F:TATGAAACTGGGAGGCGACC	141
	R:CTCGGGATTGCTGCTGTAGA
TCONS_00027963	F:TGCCAGGCCTGTGATTCATT	152
	R:GGGGACTACCATCTGAGACA
TCONS_00040950	F:ACTTGCAACAGAGACGCTCA	119
	R: TCTGTGAGGCTCCTGGGATT
β-actin	F:GGACTTCGAGCAGGAGATGG	138
	R:AGGAAGGAGGGCTGGAAGAG

## Sheet: Sheet2
miRNA name	Primer name	Primer (5'-3')
mml-miR-654-3p	RT	GTCGTATCCAGTGCAGGGTCCGAGGTATTCGCACTGGATACGACAAGGTG
	Sense	GCGCGTAGTCGCTGACCAT
	Antisense	AGTGCAGGGTCCGAGGTATT
mml-miR-30c-5p	RT	GTCGTATCCAGTGCAGGGTCCGAGGTATTCGCACTGGATACGACGCTGAG
	Sense	GCGCGTGTAAACATCCACACT
	Antisense	AGTGCAGGGTCCGAGGTATT
mml-miR-1-3p	RT	GTCGTATCCAGTGCAGGGTCCGAGGTATTCGCACTGGATACGACATACAT
	Sense	GCGCGTGGAATGTAAAGAAGT
	Antisense	AGTGCAGGGTCCGAGGTATT
mml-miR-30b-5p	RT	GTCGTATCCAGTGCAGGGTCCGAGGTATTCGCACTGGATACGACGCTGAG
	Sense	CGCGCGTGTAAACATCCTACA
	Antisense	AGTGCAGGGTCCGAGGTATT
mml-miR-485-5p	RT	GTCGTATCCAGTGCAGGGTCCGAGGTATTCGCACTGGATACGACGAATTC
	Sense	CGAGAGGCTGGCCGTGAT
	Antisense	AGTGCAGGGTCCGAGGTATT
mml-miR-7180-3p	RT	GTCGTATCCAGTGCAGGGTCCGAGGTATTCGCACTGGATACGACAGGGTA
	Sense	GCGTGGCCTCTGGGTGTG
	Antisense	AGTGCAGGGTCCGAGGTATT
U6	Sense	CTCGCTTCGGCAGCACA
	Antisense	AACGCTTCACGAATTTGCGT
